# Supplementary material for: Topological data analysis reveals a core gene expression backbone that defines form and function across flowering plants
Source: PLoS Biol. 2023 Dec 5;21(12):e3002397. doi: 10.1371/journal.pbio.3002397 (PMC10723737; doi:10.1371/journal.pbio.3002397)
Supplement: S5 Dataset — (XLSX) [file pbio.3002397.s006.xlsx]

## Sheet: Dataset S5
Dataset S5. All protein coding A. thaliana genes from Araport11 annotated by their inclusion in the orthogroups included in the present study and by whether they appear in the GreenCut2 inventory
Gene ID	Orthogroup ID	Tissue-lens Correlated	Tissue-lens Positively Correlated	Tissue-lens Negatively Correlated	Stress-lens Correlated	Stress-lens Positively Correlated	Stress-lens Negatively Correlated	In GreenCut2 Resource
AT1G01010	NA	No	No	No	No	No	No	No
AT1G01020	OG0006579	No	No	No	No	No	No	No
AT1G01030	NA	No	No	No	No	No	No	No
AT1G01040	OG0008223	No	No	No	No	No	No	No
AT1G01050	NA	No	No	No	No	No	No	No
AT1G01060	OG0004516	No	No	No	No	No	No	No
AT1G01070	NA	No	No	No	No	No	No	No
AT1G01080	NA	No	No	No	No	No	No	No
AT1G01090	OG0005168	No	No	No	No	No	No	No
AT1G01100	NA	No	No	No	No	No	No	No
AT1G01110	NA	No	No	No	No	No	No	No
AT1G01120	NA	No	No	No	No	No	No	No
AT1G01130	NA	No	No	No	No	No	No	No
AT1G01140	NA	No	No	No	No	No	No	No
AT1G01150	NA	No	No	No	No	No	No	No
AT1G01160	OG0004052	No	No	No	No	No	No	No
AT1G01170	NA	No	No	No	No	No	No	No
AT1G01180	NA	No	No	No	No	No	No	No
AT1G01184	NA	No	No	No	No	No	No	No
AT1G01190	OG0002157	No	No	No	No	No	No	No
AT1G01200	NA	No	No	No	No	No	No	No
AT1G01210	NA	No	No	No	No	No	No	No
AT1G01220	OG0010760	No	No	No	No	No	No	No
AT1G01225	OG0005405	No	No	No	No	No	No	No
AT1G01230	OG0002891	No	No	No	Yes	Yes	No	No
AT1G01240	OG0003160	No	No	No	No	No	No	No
AT1G01250	NA	No	No	No	No	No	No	No
AT1G01260	NA	No	No	No	No	No	No	No
AT1G01280	OG0011053	No	No	No	No	No	No	No
AT1G01290	OG0010359	No	No	No	No	No	No	No
AT1G01300	OG0004054	No	No	No	No	No	No	No
AT1G01305	NA	No	No	No	No	No	No	No
AT1G01310	NA	No	No	No	No	No	No	No
AT1G01320	OG0007311	No	No	No	No	No	No	No
AT1G01335	NA	No	No	No	No	No	No	No
AT1G01340	NA	No	No	No	No	No	No	No
AT1G01350	OG0006242	No	No	No	No	No	No	No
AT1G01355	NA	No	No	No	No	No	No	No
AT1G01360	NA	No	No	No	No	No	No	No
AT1G01370	NA	No	No	No	No	No	No	No
AT1G01380	NA	No	No	No	No	No	No	No
AT1G01390	NA	No	No	No	No	No	No	No
AT1G01400	NA	No	No	No	No	No	No	No
AT1G01410	NA	No	No	No	No	No	No	No
AT1G01420	NA	No	No	No	No	No	No	No
AT1G01430	OG0002294	No	No	No	No	No	No	No
AT1G01440	NA	No	No	No	No	No	No	No
AT1G01450	NA	No	No	No	No	No	No	No
AT1G01453	NA	No	No	No	No	No	No	No
AT1G01460	NA	No	No	No	No	No	No	No
AT1G01470	OG0002560	No	No	No	No	No	No	No
AT1G01480	NA	No	No	No	No	No	No	No
AT1G01490	NA	No	No	No	No	No	No	No
AT1G01500	OG0007738	No	No	No	No	No	No	No
AT1G01510	OG0006526	No	No	No	No	No	No	No
AT1G01520	NA	No	No	No	No	No	No	No
AT1G01530	NA	No	No	No	No	No	No	No
AT1G01540	NA	No	No	No	No	No	No	No
AT1G01550	NA	No	No	No	No	No	No	No
AT1G01560	NA	No	No	No	No	No	No	No
AT1G01570	NA	No	No	No	No	No	No	No
AT1G01580	NA	No	No	No	No	No	No	No
AT1G01590	NA	No	No	No	No	No	No	No
AT1G01600	NA	No	No	No	No	No	No	No
AT1G01610	NA	No	No	No	No	No	No	No
AT1G01620	NA	No	No	No	No	No	No	No
AT1G01630	OG0002445	No	No	No	No	No	No	No
AT1G01640	OG0004401	No	No	No	No	No	No	No
AT1G01650	OG0002418	No	No	No	No	No	No	No
AT1G01660	NA	No	No	No	No	No	No	No
AT1G01670	NA	No	No	No	No	No	No	No
AT1G01680	NA	No	No	No	No	No	No	No
AT1G01690	OG0006420	No	No	No	No	No	No	No
AT1G01695	NA	No	No	No	No	No	No	No
AT1G01700	NA	No	No	No	No	No	No	No
AT1G01710	OG0004192	No	No	No	No	No	No	No
AT1G01715	NA	No	No	No	No	No	No	No
AT1G01720	NA	No	No	No	No	No	No	No
AT1G01725	NA	No	No	No	No	No	No	No
AT1G01730	OG0005309	No	No	No	No	No	No	No
AT1G01740	NA	No	No	No	No	No	No	No
AT1G01750	NA	No	No	No	No	No	No	No
AT1G01760	OG0008143	No	No	No	No	No	No	No
AT1G01770	OG0008367	No	No	No	No	No	No	No
AT1G01780	NA	No	No	No	No	No	No	No
AT1G01790	OG0004560	No	No	No	No	No	No	No
AT1G01800	NA	No	No	No	No	No	No	No
AT1G01810	NA	No	No	No	No	No	No	No
AT1G01820	NA	No	No	No	No	No	No	No
AT1G01830	OG0003894	No	No	No	No	No	No	No
AT1G01840	NA	No	No	No	No	No	No	No
AT1G01860	NA	No	No	No	No	No	No	No
AT1G01880	OG0010902	No	No	No	No	No	No	No
AT1G01900	NA	No	No	No	No	No	No	No
AT1G01910	OG0005908	No	No	No	No	No	No	No
AT1G01920	OG0009942	No	No	No	No	No	No	No
AT1G01930	OG0010445	No	No	No	No	No	No	No
AT1G01940	OG0003104	No	No	No	No	No	No	No
AT1G01950	NA	No	No	No	No	No	No	No
AT1G01960	NA	No	No	No	No	No	No	No
AT1G01970	OG0010272	No	No	No	No	No	No	No
AT1G01980	NA	No	No	No	No	No	No	No
AT1G01990	NA	No	No	No	No	No	No	No
AT1G02000	NA	No	No	No	No	No	No	No
AT1G02010	NA	No	No	No	No	No	No	No
AT1G02020	OG0010268	No	No	No	No	No	No	No
AT1G02030	NA	No	No	No	No	No	No	No
AT1G02040	OG0004387	No	No	No	No	No	No	No
AT1G02050	NA	No	No	No	No	No	No	No
AT1G02060	NA	No	No	No	No	No	No	No
AT1G02065	NA	No	No	No	No	No	No	No
AT1G02067	NA	No	No	No	No	No	No	No
AT1G02070	OG0003860	No	No	No	No	No	No	No
AT1G02080	OG0003161	No	No	No	No	No	No	No
AT1G02090	OG0004328	Yes	Yes	No	No	No	No	No
AT1G02100	OG0007274	No	No	No	No	No	No	No
AT1G02110	OG0005818	No	No	No	No	No	No	No
AT1G02120	OG0006000	No	No	No	No	No	No	No
AT1G02130	NA	No	No	No	No	No	No	No
AT1G02140	OG0005856	No	No	No	No	No	No	No
AT1G02145	OG0007881	No	No	No	No	No	No	No
AT1G02150	OG0007318	No	No	No	No	No	No	No
AT1G02160	NA	No	No	No	No	No	No	No
AT1G02170	NA	No	No	No	No	No	No	No
AT1G02180	NA	No	No	No	No	No	No	No
AT1G02190	NA	No	No	No	No	No	No	No
AT1G02205	NA	No	No	No	No	No	No	No
AT1G02210	NA	No	No	No	No	No	No	No
AT1G02220	NA	No	No	No	No	No	No	No
AT1G02230	NA	No	No	No	No	No	No	No
AT1G02250	NA	No	No	No	No	No	No	No
AT1G02260	OG0002641	No	No	No	No	No	No	No
AT1G02270	NA	No	No	No	No	No	No	No
AT1G02280	OG0005433	No	No	No	No	No	No	Yes
AT1G02290	NA	No	No	No	No	No	No	No
AT1G02300	OG0003600	No	No	No	No	No	No	No
AT1G02305	NA	No	No	No	No	No	No	No
AT1G02310	NA	No	No	No	No	No	No	No
AT1G02320	NA	No	No	No	No	No	No	No
AT1G02330	OG0009441	No	No	No	No	No	No	No
AT1G02335	NA	No	No	No	No	No	No	No
AT1G02340	NA	No	No	No	No	No	No	No
AT1G02350	NA	No	No	No	No	No	No	No
AT1G02360	NA	No	No	No	No	No	No	No
AT1G02370	OG0004851	No	No	No	Yes	No	Yes	No
AT1G02380	NA	No	No	No	No	No	No	No
AT1G02390	NA	No	No	No	No	No	No	No
AT1G02400	NA	No	No	No	No	No	No	No
AT1G02405	NA	No	No	No	No	No	No	No
AT1G02410	OG0005166	No	No	No	No	No	No	No
AT1G02420	OG0010739	No	No	No	No	No	No	No
AT1G02430	NA	No	No	No	No	No	No	No
AT1G02440	NA	No	No	No	No	No	No	No
AT1G02450	NA	No	No	No	No	No	No	No
AT1G02460	NA	No	No	No	No	No	No	No
AT1G02470	OG0005428	No	No	No	Yes	Yes	No	No
AT1G02475	NA	No	No	No	No	No	No	No
AT1G02490	NA	No	No	No	No	No	No	No
AT1G02500	NA	No	No	No	No	No	No	No
AT1G02510	NA	No	No	No	No	No	No	No
AT1G02520	NA	No	No	No	No	No	No	No
AT1G02530	NA	No	No	No	No	No	No	No
AT1G02540	NA	No	No	No	No	No	No	No
AT1G02550	NA	No	No	No	No	No	No	No
AT1G02560	OG0006331	No	No	No	No	No	No	Yes
AT1G02570	NA	No	No	No	No	No	No	No
AT1G02575	NA	No	No	No	No	No	No	No
AT1G02580	NA	No	No	No	No	No	No	No
AT1G02590	NA	No	No	No	No	No	No	No
AT1G02610	OG0004231	No	No	No	No	No	No	No
AT1G02620	NA	No	No	No	No	No	No	No
AT1G02630	NA	No	No	No	No	No	No	No
AT1G02640	NA	No	No	No	No	No	No	No
AT1G02650	OG0002926	No	No	No	No	No	No	No
AT1G02660	OG0005158	No	No	No	Yes	Yes	No	No
AT1G02670	OG0002738	No	No	No	No	No	No	No
AT1G02680	OG0007446	No	No	No	No	No	No	No
AT1G02690	NA	No	No	No	No	No	No	No
AT1G02700	OG0011135	No	No	No	No	No	No	No
AT1G02705	NA	No	No	No	No	No	No	No
AT1G02710	NA	No	No	No	No	No	No	No
AT1G02720	NA	No	No	No	No	No	No	No
AT1G02730	NA	No	No	No	No	No	No	No
AT1G02740	OG0003371	No	No	No	No	No	No	No
AT1G02750	NA	No	No	No	No	No	No	No
AT1G02770	NA	No	No	No	No	No	No	No
AT1G02780	NA	No	No	No	No	No	No	No
AT1G02790	NA	No	No	No	No	No	No	No
AT1G02800	NA	No	No	No	No	No	No	No
AT1G02810	NA	No	No	No	No	No	No	No
AT1G02813	NA	No	No	No	No	No	No	No
AT1G02816	NA	No	No	No	No	No	No	No
AT1G02820	NA	No	No	No	No	No	No	No
AT1G02830	NA	No	No	No	No	No	No	No
AT1G02840	NA	No	No	No	No	No	No	No
AT1G02850	NA	No	No	No	No	No	No	No
AT1G02860	OG0005028	No	No	No	No	No	No	No
AT1G02870	OG0009315	No	No	No	No	No	No	Yes
AT1G02880	OG0005638	No	No	No	No	No	No	No
AT1G02890	NA	No	No	No	No	No	No	No
AT1G02900	NA	No	No	No	No	No	No	No
AT1G02910	OG0009973	No	No	No	No	No	No	No
AT1G02920	NA	No	No	No	No	No	No	No
AT1G02930	NA	No	No	No	No	No	No	No
AT1G02940	NA	No	No	No	No	No	No	No
AT1G02950	NA	No	No	No	No	No	No	No
AT1G02960	NA	No	No	No	No	No	No	No
AT1G02965	NA	No	No	No	No	No	No	No
AT1G02970	OG0005611	No	No	No	No	No	No	No
AT1G02980	NA	No	No	No	No	No	No	No
AT1G02990	NA	No	No	No	No	No	No	No
AT1G03000	OG0007279	No	No	No	No	No	No	No
AT1G03010	OG0004868	No	No	No	No	No	No	No
AT1G03020	NA	No	No	No	No	No	No	No
AT1G03030	NA	No	No	No	No	No	No	No
AT1G03040	OG0002510	No	No	No	No	No	No	No
AT1G03050	OG0004850	No	No	No	No	No	No	No
AT1G03055	OG0008285	No	No	No	No	No	No	No
AT1G03060	OG0005902	No	No	No	No	No	No	No
AT1G03070	NA	No	No	No	No	No	No	No
AT1G03080	NA	No	No	No	No	No	No	No
AT1G03090	OG0008929	No	No	No	No	No	No	No
AT1G03100	OG0010530	No	No	No	No	No	No	No
AT1G03103	NA	No	No	No	No	No	No	No
AT1G03106	NA	No	No	No	No	No	No	No
AT1G03110	OG0008921	No	No	No	No	No	No	No
AT1G03120	NA	No	No	No	No	No	No	No
AT1G03130	NA	No	No	No	No	No	No	Yes
AT1G03140	NA	No	No	No	No	No	No	No
AT1G03150	OG0009049	No	No	No	No	No	No	No
AT1G03160	OG0008618	No	No	No	No	No	No	No
AT1G03165	NA	No	No	No	No	No	No	No
AT1G03170	NA	No	No	No	No	No	No	No
AT1G03180	NA	No	No	No	No	No	No	No
AT1G03190	OG0007482	No	No	No	No	No	No	No
AT1G03200	NA	No	No	No	No	No	No	No
AT1G03210	NA	No	No	No	No	No	No	No
AT1G03220	NA	No	No	No	No	No	No	No
AT1G03230	NA	No	No	No	No	No	No	No
AT1G03240	NA	No	No	No	No	No	No	No
AT1G03250	NA	No	No	No	No	No	No	No
AT1G03260	OG0003902	No	No	No	No	No	No	No
AT1G03270	OG0002126	No	No	No	No	No	No	No
AT1G03280	OG0004223	No	No	No	No	No	No	No
AT1G03290	NA	No	No	No	No	No	No	No
AT1G03300	NA	No	No	No	No	No	No	No
AT1G03310	OG0008723	No	No	No	No	No	No	No
AT1G03320	NA	No	No	No	No	No	No	No
AT1G03325	NA	No	No	No	No	No	No	No
AT1G03330	NA	No	No	No	No	No	No	No
AT1G03340	OG0006314	No	No	No	No	No	No	No
AT1G03350	OG0002962	Yes	Yes	No	No	No	No	No
AT1G03360	OG0005243	No	No	No	No	No	No	No
AT1G03365	NA	No	No	No	No	No	No	No
AT1G03370	OG0002790	No	No	No	No	No	No	No
AT1G03380	OG0003540	No	No	No	Yes	Yes	No	No
AT1G03390	NA	No	No	No	No	No	No	No
AT1G03395	NA	No	No	No	No	No	No	No
AT1G03400	NA	No	No	No	No	No	No	No
AT1G03410	NA	No	No	No	No	No	No	No
AT1G03430	NA	No	No	No	No	No	No	No
AT1G03440	OG0003719	No	No	No	No	No	No	No
AT1G03445	OG0008460	No	No	No	No	No	No	No
AT1G03457	OG0004702	No	No	No	No	No	No	No
AT1G03470	NA	No	No	No	No	No	No	No
AT1G03475	OG0006223	No	No	No	No	No	No	No
AT1G03490	NA	No	No	No	No	No	No	No
AT1G03495	NA	No	No	No	No	No	No	No
AT1G03510	NA	No	No	No	No	No	No	No
AT1G03520	OG0006884	No	No	No	No	No	No	No
AT1G03530	OG0005957	No	No	No	No	No	No	No
AT1G03540	NA	No	No	No	No	No	No	No
AT1G03550	NA	No	No	No	No	No	No	No
AT1G03560	OG0009832	No	No	No	No	No	No	No
AT1G03590	OG0004253	No	No	No	No	No	No	No
AT1G03600	OG0009048	No	No	No	No	No	No	Yes
AT1G03610	NA	No	No	No	No	No	No	No
AT1G03620	NA	No	No	No	No	No	No	No
AT1G03630	OG0002928	No	No	No	No	No	No	No
AT1G03650	OG0010824	No	No	No	No	No	No	No
AT1G03660	NA	No	No	No	No	No	No	No
AT1G03670	NA	No	No	No	No	No	No	No
AT1G03680	NA	No	No	No	No	No	No	No
AT1G03687	OG0009829	No	No	No	No	No	No	No
AT1G03700	NA	No	No	No	No	No	No	No
AT1G03710	NA	No	No	No	No	No	No	No
AT1G03720	NA	No	No	No	No	No	No	No
AT1G03730	OG0003418	No	No	No	No	No	No	No
AT1G03740	NA	No	No	No	No	No	No	No
AT1G03750	OG0010526	No	No	No	No	No	No	No
AT1G03760	OG0007612	No	No	No	No	No	No	No
AT1G03770	NA	No	No	No	No	No	No	No
AT1G03780	OG0003230	No	No	No	No	No	No	No
AT1G03790	NA	No	No	No	No	No	No	No
AT1G03800	NA	No	No	No	No	No	No	No
AT1G03810	NA	No	No	No	No	No	No	No
AT1G03820	NA	No	No	No	No	No	No	No
AT1G03830	NA	No	No	No	No	No	No	No
AT1G03840	NA	No	No	No	No	No	No	No
AT1G03850	NA	No	No	No	No	No	No	No
AT1G03860	NA	No	No	No	No	No	No	No
AT1G03870	NA	No	No	No	No	No	No	No
AT1G03880	NA	No	No	No	No	No	No	No
AT1G03890	NA	No	No	No	No	No	No	No
AT1G03900	OG0007230	No	No	No	No	No	No	No
AT1G03905	OG0009476	No	No	No	No	No	No	Yes
AT1G03910	OG0004757	No	No	No	No	No	No	No
AT1G03920	NA	No	No	No	No	No	No	No
AT1G03930	NA	No	No	No	No	No	No	No
AT1G03940	NA	No	No	No	No	No	No	No
AT1G03950	OG0002862	Yes	Yes	No	No	No	No	No
AT1G03960	NA	No	No	No	No	No	No	No
AT1G03970	OG0002692	No	No	No	No	No	No	No
AT1G03980	OG0003526	No	No	No	No	No	No	No
AT1G03982	NA	No	No	No	No	No	No	No
AT1G03990	OG0002319	No	No	No	No	No	No	No
AT1G04000	NA	No	No	No	No	No	No	No
AT1G04010	OG0007137	No	No	No	No	No	No	No
AT1G04020	OG0005876	No	No	No	Yes	No	Yes	No
AT1G04030	NA	No	No	No	No	No	No	No
AT1G04040	NA	No	No	No	No	No	No	No
AT1G04050	NA	No	No	No	No	No	No	No
AT1G04070	OG0004005	No	No	No	No	No	No	No
AT1G04080	OG0002581	No	No	No	No	No	No	No
AT1G04090	OG0002206	No	No	No	No	No	No	No
AT1G04100	NA	No	No	No	No	No	No	No
AT1G04105	NA	No	No	No	No	No	No	No
AT1G04110	OG0008528	No	No	No	No	No	No	No
AT1G04120	NA	No	No	No	No	No	No	No
AT1G04130	OG0009134	No	No	No	No	No	No	No
AT1G04140	OG0004670	No	No	No	No	No	No	No
AT1G04150	NA	No	No	No	No	No	No	No
AT1G04160	NA	No	No	No	No	No	No	No
AT1G04170	NA	No	No	No	No	No	No	No
AT1G04180	NA	No	No	No	No	No	No	No
AT1G04190	OG0009995	No	No	No	Yes	No	Yes	No
AT1G04200	OG0007495	No	No	No	No	No	No	No
AT1G04210	OG0008378	No	No	No	No	No	No	No
AT1G04220	NA	No	No	No	No	No	No	No
AT1G04230	OG0006778	No	No	No	No	No	No	No
AT1G04240	NA	No	No	No	No	No	No	No
AT1G04250	NA	No	No	No	No	No	No	No
AT1G04260	NA	No	No	No	No	No	No	No
AT1G04270	NA	No	No	No	No	No	No	No
AT1G04280	NA	No	No	No	No	No	No	No
AT1G04290	OG0004025	No	No	No	No	No	No	No
AT1G04300	OG0002699	Yes	Yes	No	No	No	No	No
AT1G04310	NA	No	No	No	No	No	No	No
AT1G04330	NA	No	No	No	No	No	No	No
AT1G04340	NA	No	No	No	No	No	No	No
AT1G04350	NA	No	No	No	No	No	No	No
AT1G04360	NA	No	No	No	No	No	No	No
AT1G04370	NA	No	No	No	No	No	No	No
AT1G04380	NA	No	No	No	No	No	No	No
AT1G04390	OG0008027	No	No	No	No	No	No	No
AT1G04400	OG0008909	No	No	No	No	No	No	No
AT1G04410	OG0002756	No	No	No	No	No	No	No
AT1G04420	OG0009813	No	No	No	No	No	No	No
AT1G04430	NA	No	No	No	No	No	No	No
AT1G04440	NA	No	No	No	No	No	No	No
AT1G04445	NA	No	No	No	No	No	No	No
AT1G04450	NA	No	No	No	No	No	No	No
AT1G04455	NA	No	No	No	No	No	No	No
AT1G04470	OG0003644	No	No	No	No	No	No	No
AT1G04480	NA	No	No	No	No	No	No	No
AT1G04490	OG0005239	No	No	No	No	No	No	No
AT1G04500	NA	No	No	No	No	No	No	No
AT1G04510	OG0004848	No	No	No	No	No	No	No
AT1G04520	NA	No	No	No	No	No	No	No
AT1G04530	NA	No	No	No	No	No	No	No
AT1G04540	NA	No	No	No	No	No	No	No
AT1G04550	NA	No	No	No	No	No	No	No
AT1G04555	OG0010145	No	No	No	No	No	No	No
AT1G04560	OG0004040	Yes	Yes	No	No	No	No	No
AT1G04570	OG0008380	No	No	No	No	No	No	No
AT1G04580	NA	No	No	No	No	No	No	No
AT1G04590	OG0008474	No	No	No	No	No	No	No
AT1G04600	NA	No	No	No	No	No	No	No
AT1G04610	NA	No	No	No	No	No	No	No
AT1G04620	OG0009245	Yes	No	Yes	No	No	No	Yes
AT1G04625	NA	No	No	No	No	No	No	No
AT1G04630	OG0006310	No	No	No	No	No	No	No
AT1G04635	OG0007599	No	No	No	No	No	No	Yes
AT1G04640	NA	No	No	No	No	No	No	No
AT1G04645	NA	No	No	No	No	No	No	No
AT1G04650	OG0009600	No	No	No	No	No	No	No
AT1G04660	NA	No	No	No	No	No	No	No
AT1G04670	NA	No	No	No	No	No	No	No
AT1G04680	NA	No	No	No	No	No	No	No
AT1G04690	OG0007821	No	No	No	No	No	No	No
AT1G04700	NA	No	No	No	No	No	No	No
AT1G04710	OG0002872	No	No	No	Yes	Yes	No	No
AT1G04730	OG0005479	No	No	No	No	No	No	No
AT1G04750	NA	No	No	No	No	No	No	Yes
AT1G04760	NA	No	No	No	No	No	No	Yes
AT1G04770	NA	No	No	No	No	No	No	No
AT1G04778	NA	No	No	No	No	No	No	No
AT1G04780	NA	No	No	No	No	No	No	No
AT1G04790	NA	No	No	No	No	No	No	No
AT1G04800	NA	No	No	No	No	No	No	No
AT1G04810	OG0004133	Yes	Yes	No	No	No	No	No
AT1G04820	NA	No	No	No	No	No	No	No
AT1G04830	NA	No	No	No	No	No	No	No
AT1G04840	NA	No	No	No	No	No	No	No
AT1G04850	OG0002802	Yes	Yes	No	No	No	No	Yes
AT1G04860	OG0006006	No	No	No	No	No	No	No
AT1G04870	OG0009690	No	No	No	No	No	No	No
AT1G04880	NA	No	No	No	No	No	No	No
AT1G04890	OG0003899	No	No	No	No	No	No	No
AT1G04895	NA	No	No	No	No	No	No	No
AT1G04900	OG0009036	No	No	No	No	No	No	No
AT1G04910	OG0005067	No	No	No	No	No	No	No
AT1G04920	OG0003880	No	No	No	No	No	No	No
AT1G04930	OG0006862	No	No	No	No	No	No	No
AT1G04940	OG0003572	No	No	No	No	No	No	No
AT1G04945	OG0007351	No	No	No	No	No	No	No
AT1G04950	OG0004154	No	No	No	No	No	No	No
AT1G04960	NA	No	No	No	No	No	No	No
AT1G04970	OG0003269	No	No	No	No	No	No	No
AT1G04980	OG0006169	No	No	No	No	No	No	No
AT1G04985	OG0009509	No	No	No	No	No	No	No
AT1G04990	NA	No	No	No	No	No	No	No
AT1G05000	NA	No	No	No	No	No	No	No
AT1G05005	NA	No	No	No	No	No	No	No
AT1G05010	NA	No	No	No	No	No	No	No
AT1G05020	NA	No	No	No	No	No	No	No
AT1G05030	NA	No	No	No	No	No	No	No
AT1G05035	NA	No	No	No	No	No	No	No
AT1G05040	NA	No	No	No	No	No	No	No
AT1G05055	OG0008676	No	No	No	No	No	No	No
AT1G05060	OG0010208	No	No	No	No	No	No	No
AT1G05065	NA	No	No	No	No	No	No	No
AT1G05070	OG0003613	No	No	No	Yes	Yes	No	No
AT1G05080	NA	No	No	No	No	No	No	No
AT1G05085	NA	No	No	No	No	No	No	No
AT1G05087	OG0006666	No	No	No	No	No	No	No
AT1G05090	NA	No	No	No	No	No	No	No
AT1G05100	NA	No	No	No	No	No	No	No
AT1G05120	NA	No	No	No	No	No	No	No
AT1G05136	NA	No	No	No	No	No	No	No
AT1G05140	OG0008281	Yes	No	Yes	No	No	No	No
AT1G05150	OG0007882	No	No	No	No	No	No	No
AT1G05160	NA	No	No	No	No	No	No	No
AT1G05170	NA	No	No	No	No	No	No	No
AT1G05180	OG0005889	No	No	No	No	No	No	No
AT1G05190	OG0008127	No	No	No	No	No	No	No
AT1G05200	NA	No	No	No	No	No	No	No
AT1G05205	OG0010248	No	No	No	No	No	No	No
AT1G05210	NA	No	No	No	No	No	No	No
AT1G05220	NA	No	No	No	No	No	No	No
AT1G05230	NA	No	No	No	No	No	No	No
AT1G05240	NA	No	No	No	No	No	No	No
AT1G05250	NA	No	No	No	No	No	No	No
AT1G05260	NA	No	No	No	No	No	No	No
AT1G05270	OG0004980	No	No	No	No	No	No	No
AT1G05280	OG0002342	No	No	No	No	No	No	No
AT1G05290	NA	No	No	No	No	No	No	No
AT1G05291	NA	No	No	No	No	No	No	No
AT1G05300	NA	No	No	No	No	No	No	No
AT1G05310	OG0002861	No	No	No	No	No	No	No
AT1G05320	OG0004007	No	No	No	No	No	No	No
AT1G05330	NA	No	No	No	No	No	No	No
AT1G05340	NA	No	No	No	No	No	No	No
AT1G05350	OG0008928	No	No	No	No	No	No	No
AT1G05360	OG0003227	No	No	No	No	No	No	No
AT1G05370	OG0005483	No	No	No	No	No	No	No
AT1G05380	NA	No	No	No	No	No	No	No
AT1G05385	OG0010543	No	No	No	No	No	No	Yes
AT1G05400	NA	No	No	No	No	No	No	No
AT1G05410	OG0003240	No	No	No	No	No	No	No
AT1G05420	NA	No	No	No	No	No	No	No
AT1G05430	NA	No	No	No	No	No	No	No
AT1G05440	OG0006005	No	No	No	No	No	No	No
AT1G05450	NA	No	No	No	No	No	No	No
AT1G05460	OG0007489	No	No	No	No	No	No	No
AT1G05470	NA	No	No	No	No	No	No	No
AT1G05490	NA	No	No	No	No	No	No	No
AT1G05500	OG0002656	No	No	No	No	No	No	No
AT1G05510	OG0008375	No	No	No	No	No	No	No
AT1G05520	NA	No	No	No	No	No	No	No
AT1G05530	NA	No	No	No	No	No	No	No
AT1G05540	NA	No	No	No	No	No	No	No
AT1G05550	NA	No	No	No	No	No	No	No
AT1G05560	NA	No	No	No	No	No	No	No
AT1G05570	NA	No	No	No	No	No	No	No
AT1G05575	OG0003618	No	No	No	Yes	Yes	No	No
AT1G05577	OG0008456	No	No	No	No	No	No	No
AT1G05580	NA	No	No	No	No	No	No	No
AT1G05590	OG0007540	No	No	No	No	No	No	No
AT1G05600	OG0008413	No	No	No	No	No	No	No
AT1G05610	OG0003429	No	No	No	No	No	No	No
AT1G05615	NA	No	No	No	No	No	No	No
AT1G05620	OG0006664	No	No	No	No	No	No	No
AT1G05630	NA	No	No	No	No	No	No	No
AT1G05640	OG0004144	No	No	No	No	No	No	No
AT1G05650	NA	No	No	No	No	No	No	No
AT1G05660	NA	No	No	No	No	No	No	No
AT1G05670	NA	No	No	No	No	No	No	No
AT1G05675	NA	No	No	No	No	No	No	No
AT1G05680	NA	No	No	No	No	No	No	No
AT1G05690	OG0003512	No	No	No	Yes	Yes	No	No
AT1G05700	NA	No	No	No	No	No	No	No
AT1G05710	NA	No	No	No	No	No	No	No
AT1G05720	OG0009198	No	No	No	No	No	No	No
AT1G05730	OG0004846	No	No	No	Yes	No	Yes	No
AT1G05740	NA	No	No	No	No	No	No	No
AT1G05750	NA	No	No	No	No	No	No	No
AT1G05760	NA	No	No	No	No	No	No	No
AT1G05770	NA	No	No	No	No	No	No	No
AT1G05780	OG0006202	No	No	No	No	No	No	No
AT1G05783	NA	No	No	No	No	No	No	No
AT1G05785	NA	No	No	No	No	No	No	No
AT1G05790	OG0006257	No	No	No	No	No	No	No
AT1G05800	OG0004388	No	No	No	No	No	No	No
AT1G05805	OG0004058	No	No	No	No	No	No	No
AT1G05810	OG0002920	No	No	No	No	No	No	No
AT1G05820	OG0004035	No	No	No	No	No	No	No
AT1G05830	OG0006715	No	No	No	No	No	No	No
AT1G05835	NA	No	No	No	No	No	No	No
AT1G05840	NA	No	No	No	No	No	No	No
AT1G05850	OG0003378	No	No	No	No	No	No	No
AT1G05860	OG0003642	No	No	No	No	No	No	No
AT1G05870	NA	No	No	No	No	No	No	No
AT1G05880	NA	No	No	No	No	No	No	No
AT1G05890	NA	No	No	No	No	No	No	No
AT1G05894	NA	No	No	No	No	No	No	No
AT1G05900	OG0005730	No	No	No	No	No	No	No
AT1G05910	OG0009558	No	No	No	No	No	No	No
AT1G05920	NA	No	No	No	No	No	No	No
AT1G05930	NA	No	No	No	No	No	No	No
AT1G05940	OG0008508	No	No	No	No	No	No	No
AT1G05950	NA	No	No	No	No	No	No	No
AT1G05960	OG0006558	No	No	No	No	No	No	No
AT1G05970	OG0004460	No	No	No	No	No	No	No
AT1G05990	NA	No	No	No	No	No	No	No
AT1G06000	NA	No	No	No	No	No	No	No
AT1G06010	NA	No	No	No	No	No	No	No
AT1G06020	NA	No	No	No	No	No	No	No
AT1G06030	NA	No	No	No	No	No	No	No
AT1G06040	OG0004059	No	No	No	No	No	No	No
AT1G06045	NA	No	No	No	No	No	No	No
AT1G06050	NA	No	No	No	No	No	No	No
AT1G06060	NA	No	No	No	No	No	No	No
AT1G06070	NA	No	No	No	No	No	No	No
AT1G06080	NA	No	No	No	No	No	No	No
AT1G06090	NA	No	No	No	No	No	No	No
AT1G06100	NA	No	No	No	No	No	No	No
AT1G06110	OG0008415	No	No	No	No	No	No	No
AT1G06120	NA	No	No	No	No	No	No	No
AT1G06130	OG0003973	No	No	No	No	No	No	No
AT1G06135	NA	No	No	No	No	No	No	No
AT1G06137	NA	No	No	No	No	No	No	No
AT1G06140	NA	No	No	No	No	No	No	No
AT1G06143	NA	No	No	No	No	No	No	No
AT1G06148	NA	No	No	No	No	No	No	No
AT1G06150	OG0003215	No	No	No	Yes	Yes	No	No
AT1G06160	NA	No	No	No	No	No	No	No
AT1G06170	OG0003102	No	No	No	No	No	No	No
AT1G06180	NA	No	No	No	No	No	No	No
AT1G06190	OG0008018	No	No	No	No	No	No	No
AT1G06200	OG0006009	No	No	No	No	No	No	No
AT1G06210	NA	No	No	No	No	No	No	No
AT1G06220	OG0007880	No	No	No	No	No	No	No
AT1G06225	NA	No	No	No	No	No	No	No
AT1G06230	NA	No	No	No	No	No	No	No
AT1G06240	OG0011202	No	No	No	No	No	No	No
AT1G06250	NA	No	No	No	No	No	No	No
AT1G06260	NA	No	No	No	No	No	No	No
AT1G06270	NA	No	No	No	No	No	No	No
AT1G06280	NA	No	No	No	No	No	No	No
AT1G06290	OG0008446	No	No	No	No	No	No	No
AT1G06310	NA	No	No	No	No	No	No	No
AT1G06320	NA	No	No	No	No	No	No	No
AT1G06330	NA	No	No	No	No	No	No	No
AT1G06340	NA	No	No	No	No	No	No	No
AT1G06350	NA	No	No	No	No	No	No	No
AT1G06360	NA	No	No	No	No	No	No	No
AT1G06380	OG0003788	No	No	No	No	No	No	No
AT1G06390	NA	No	No	No	No	No	No	No
AT1G06400	NA	No	No	No	No	No	No	No
AT1G06410	NA	No	No	No	No	No	No	No
AT1G06420	NA	No	No	No	No	No	No	No
AT1G06430	OG0002798	No	No	No	No	No	No	Yes
AT1G06440	OG0011275	No	No	No	No	No	No	No
AT1G06450	NA	No	No	No	No	No	No	No
AT1G06460	NA	No	No	No	No	No	No	No
AT1G06470	OG0004156	No	No	No	No	No	No	No
AT1G06475	NA	No	No	No	No	No	No	No
AT1G06490	NA	No	No	No	No	No	No	No
AT1G06500	NA	No	No	No	No	No	No	No
AT1G06510	OG0008758	No	No	No	No	No	No	No
AT1G06515	NA	No	No	No	No	No	No	No
AT1G06520	OG0007096	No	No	No	No	No	No	No
AT1G06530	NA	No	No	No	No	No	No	No
AT1G06540	NA	No	No	No	No	No	No	No
AT1G06550	OG0005762	No	No	No	No	No	No	No
AT1G06560	OG0008480	No	No	No	No	No	No	No
AT1G06570	OG0006585	No	No	No	Yes	Yes	No	No
AT1G06580	NA	No	No	No	No	No	No	No
AT1G06590	OG0006906	No	No	No	No	No	No	No
AT1G06620	NA	No	No	No	No	No	No	No
AT1G06630	NA	No	No	No	No	No	No	No
AT1G06640	NA	No	No	No	No	No	No	No
AT1G06645	NA	No	No	No	No	No	No	No
AT1G06650	NA	No	No	No	No	No	No	No
AT1G06660	OG0003404	No	No	No	No	No	No	No
AT1G06670	OG0007486	No	No	No	No	No	No	No
AT1G06680	OG0004786	Yes	No	Yes	No	No	No	Yes
AT1G06690	OG0006139	No	No	No	No	No	No	Yes
AT1G06700	NA	No	No	No	No	No	No	No
AT1G06710	OG0009538	No	No	No	No	No	No	No
AT1G06720	OG0006785	No	No	No	No	No	No	No
AT1G06730	OG0009008	No	No	No	No	No	No	No
AT1G06740	NA	No	No	No	No	No	No	No
AT1G06750	NA	No	No	No	No	No	No	No
AT1G06760	NA	No	No	No	No	No	No	No
AT1G06770	NA	No	No	No	No	No	No	No
AT1G06780	OG0005549	No	No	No	No	No	No	No
AT1G06790	OG0005896	No	No	No	No	No	No	No
AT1G06800	NA	No	No	No	No	No	No	No
AT1G06810	NA	No	No	No	No	No	No	No
AT1G06820	OG0007689	No	No	No	No	No	No	No
AT1G06830	NA	No	No	No	No	No	No	No
AT1G06840	NA	No	No	No	No	No	No	No
AT1G06850	OG0002409	No	No	No	No	No	No	No
AT1G06870	NA	No	No	No	No	No	No	No
AT1G06890	NA	No	No	No	No	No	No	No
AT1G06900	OG0003546	No	No	No	No	No	No	No
AT1G06910	NA	No	No	No	No	No	No	No
AT1G06920	NA	No	No	No	No	No	No	No
AT1G06923	OG0005966	No	No	No	No	No	No	No
AT1G06925	NA	No	No	No	No	No	No	No
AT1G06930	NA	No	No	No	No	No	No	No
AT1G06950	OG0006993	No	No	No	No	No	No	Yes
AT1G06960	NA	No	No	No	No	No	No	No
AT1G06970	NA	No	No	No	No	No	No	No
AT1G06980	NA	No	No	No	No	No	No	No
AT1G06990	NA	No	No	No	No	No	No	No
AT1G07000	OG0005271	No	No	No	No	No	No	No
AT1G07010	OG0009494	No	No	No	No	No	No	Yes
AT1G07020	NA	No	No	No	No	No	No	No
AT1G07025	OG0003941	No	No	No	No	No	No	No
AT1G07030	NA	No	No	No	No	No	No	No
AT1G07040	OG0006965	No	No	No	No	No	No	Yes
AT1G07050	OG0003748	No	No	No	No	No	No	No
AT1G07060	NA	No	No	No	No	No	No	No
AT1G07070	NA	No	No	No	No	No	No	No
AT1G07080	NA	No	No	No	No	No	No	No
AT1G07090	NA	No	No	No	No	No	No	No
AT1G07110	OG0005128	No	No	No	No	No	No	No
AT1G07120	NA	No	No	No	No	No	No	No
AT1G07130	NA	No	No	No	No	No	No	No
AT1G07135	NA	No	No	No	No	No	No	No
AT1G07140	OG0003127	Yes	Yes	No	No	No	No	No
AT1G07150	NA	No	No	No	No	No	No	No
AT1G07160	NA	No	No	No	No	No	No	No
AT1G07170	NA	No	No	No	No	No	No	No
AT1G07175	NA	No	No	No	No	No	No	No
AT1G07180	OG0002877	No	No	No	No	No	No	No
AT1G07190	OG0002703	No	No	No	No	No	No	No
AT1G07200	OG0002292	No	No	No	No	No	No	No
AT1G07210	OG0006480	No	No	No	No	No	No	No
AT1G07220	OG0008066	No	No	No	No	No	No	No
AT1G07230	NA	No	No	No	No	No	No	No
AT1G07240	NA	No	No	No	No	No	No	No
AT1G07250	NA	No	No	No	No	No	No	No
AT1G07260	NA	No	No	No	No	No	No	No
AT1G07270	OG0007188	No	No	No	No	No	No	No
AT1G07280	NA	No	No	No	No	No	No	No
AT1G07290	OG0002952	No	No	No	No	No	No	No
AT1G07300	NA	No	No	No	No	No	No	No
AT1G07310	NA	No	No	No	No	No	No	No
AT1G07320	OG0009205	No	No	No	No	No	No	No
AT1G07330	NA	No	No	No	No	No	No	No
AT1G07340	NA	No	No	No	No	No	No	No
AT1G07350	NA	No	No	No	No	No	No	No
AT1G07360	OG0004107	No	No	No	No	No	No	No
AT1G07370	OG0004714	No	No	No	No	No	No	No
AT1G07380	OG0002611	No	No	No	No	No	No	No
AT1G07390	NA	No	No	No	No	No	No	No
AT1G07400	NA	No	No	No	No	No	No	No
AT1G07410	NA	No	No	No	No	No	No	No
AT1G07420	OG0004369	No	No	No	No	No	No	No
AT1G07430	NA	No	No	No	No	No	No	No
AT1G07440	NA	No	No	No	No	No	No	No
AT1G07450	NA	No	No	No	No	No	No	No
AT1G07460	NA	No	No	No	No	No	No	No
AT1G07470	OG0004751	No	No	No	No	No	No	No
AT1G07473	NA	No	No	No	No	No	No	No
AT1G07476	NA	No	No	No	No	No	No	No
AT1G07480	NA	No	No	No	No	No	No	No
AT1G07485	NA	No	No	No	No	No	No	No
AT1G07490	NA	No	No	No	No	No	No	No
AT1G07500	NA	No	No	No	No	No	No	No
AT1G07510	OG0002782	Yes	Yes	No	No	No	No	No
AT1G07520	NA	No	No	No	No	No	No	No
AT1G07530	NA	No	No	No	No	No	No	No
AT1G07540	NA	No	No	No	No	No	No	No
AT1G07550	NA	No	No	No	No	No	No	No
AT1G07560	NA	No	No	No	No	No	No	No
AT1G07570	NA	No	No	No	No	No	No	No
AT1G07590	OG0009176	No	No	No	No	No	No	No
AT1G07600	NA	No	No	No	No	No	No	No
AT1G07610	NA	No	No	No	No	No	No	No
AT1G07615	OG0006871	No	No	No	No	No	No	No
AT1G07620	NA	No	No	No	No	No	No	No
AT1G07630	NA	No	No	No	No	No	No	No
AT1G07640	NA	No	No	No	No	No	No	No
AT1G07645	NA	No	No	No	No	No	No	No
AT1G07650	NA	No	No	No	No	No	No	No
AT1G07660	NA	No	No	No	No	No	No	No
AT1G07670	NA	No	No	No	No	No	No	No
AT1G07680	NA	No	No	No	No	No	No	No
AT1G07690	NA	No	No	No	No	No	No	No
AT1G07700	OG0009162	Yes	No	Yes	No	No	No	No
AT1G07705	NA	No	No	No	No	No	No	No
AT1G07710	OG0002667	No	No	No	Yes	Yes	No	No
AT1G07720	NA	No	No	No	No	No	No	No
AT1G07725	NA	No	No	No	No	No	No	No
AT1G07730	NA	No	No	No	No	No	No	No
AT1G07740	OG0002758	No	No	No	No	No	No	No
AT1G07745	NA	No	No	No	No	No	No	No
AT1G07747	NA	No	No	No	No	No	No	No
AT1G07750	NA	No	No	No	No	No	No	No
AT1G07770	NA	No	No	No	No	No	No	No
AT1G07780	OG0006352	No	No	No	No	No	No	No
AT1G07790	NA	No	No	No	No	No	No	No
AT1G07795	NA	No	No	No	No	No	No	No
AT1G07810	NA	No	No	No	No	No	No	No
AT1G07820	NA	No	No	No	No	No	No	No
AT1G07830	NA	No	No	No	No	No	No	No
AT1G07840	OG0006038	No	No	No	No	No	No	No
AT1G07850	NA	No	No	No	No	No	No	No
AT1G07860	NA	No	No	No	No	No	No	No
AT1G07870	NA	No	No	No	No	No	No	No
AT1G07880	NA	No	No	No	No	No	No	No
AT1G07885	NA	No	No	No	No	No	No	No
AT1G07890	OG0002422	No	No	No	No	No	No	No
AT1G07900	NA	No	No	No	No	No	No	No
AT1G07901	NA	No	No	No	No	No	No	No
AT1G07902	NA	No	No	No	No	No	No	No
AT1G07910	OG0005049	No	No	No	No	No	No	No
AT1G07920	NA	No	No	No	No	No	No	No
AT1G07930	NA	No	No	No	No	No	No	No
AT1G07940	NA	No	No	No	No	No	No	No
AT1G07950	OG0008918	No	No	No	No	No	No	No
AT1G07960	NA	No	No	No	No	No	No	No
AT1G07970	OG0010984	No	No	No	No	No	No	No
AT1G07980	OG0009627	No	No	No	No	No	No	No
AT1G07985	NA	No	No	No	No	No	No	No
AT1G07990	NA	No	No	No	No	No	No	No
AT1G08000	NA	No	No	No	No	No	No	No
AT1G08005	NA	No	No	No	No	No	No	No
AT1G08010	NA	No	No	No	No	No	No	No
AT1G08030	OG0007962	No	No	No	No	No	No	Yes
AT1G08035	NA	No	No	No	No	No	No	No
AT1G08040	NA	No	No	No	No	No	No	No
AT1G08050	NA	No	No	No	No	No	No	No
AT1G08060	OG0002202	No	No	No	No	No	No	No
AT1G08065	NA	No	No	No	No	No	No	No
AT1G08070	NA	No	No	No	No	No	No	No
AT1G08080	NA	No	No	No	No	No	No	No
AT1G08090	NA	No	No	No	No	No	No	No
AT1G08100	NA	No	No	No	No	No	No	No
AT1G08110	OG0007103	No	No	No	No	No	No	No
AT1G08120	NA	No	No	No	No	No	No	No
AT1G08125	OG0010978	No	No	No	No	No	No	No
AT1G08130	OG0005767	No	No	No	No	No	No	No
AT1G08135	NA	No	No	No	No	No	No	No
AT1G08140	NA	No	No	No	No	No	No	No
AT1G08150	NA	No	No	No	No	No	No	No
AT1G08160	OG0004852	No	No	No	No	No	No	No
AT1G08165	NA	No	No	No	No	No	No	No
AT1G08170	NA	No	No	No	No	No	No	No
AT1G08180	NA	No	No	No	No	No	No	No
AT1G08190	OG0006460	No	No	No	No	No	No	No
AT1G08200	OG0002619	No	No	No	No	No	No	No
AT1G08210	NA	No	No	No	No	No	No	No
AT1G08220	OG0008300	No	No	No	No	No	No	No
AT1G08230	NA	No	No	No	No	No	No	No
AT1G08250	NA	No	No	No	No	No	No	No
AT1G08260	OG0004673	No	No	No	No	No	No	No
AT1G08270	NA	No	No	No	No	No	No	No
AT1G08280	OG0006540	No	No	No	No	No	No	No
AT1G08290	NA	No	No	No	No	No	No	No
AT1G08300	OG0003244	No	No	No	No	No	No	No
AT1G08310	NA	No	No	No	No	No	No	No
AT1G08315	OG0008781	No	No	No	No	No	No	No
AT1G08320	NA	No	No	No	No	No	No	No
AT1G08340	NA	No	No	No	No	No	No	No
AT1G08350	NA	No	No	No	No	No	No	No
AT1G08360	NA	No	No	No	No	No	No	No
AT1G08370	NA	No	No	No	No	No	No	No
AT1G08380	OG0008527	Yes	No	Yes	No	No	No	Yes
AT1G08390	OG0010826	No	No	No	No	No	No	No
AT1G08400	NA	No	No	No	No	No	No	No
AT1G08410	OG0006723	No	No	No	No	No	No	No
AT1G08420	OG0003392	No	No	No	No	No	No	No
AT1G08430	NA	No	No	No	No	No	No	No
AT1G08440	NA	No	No	No	No	No	No	No
AT1G08450	NA	No	No	No	No	No	No	No
AT1G08460	OG0010062	No	No	No	No	No	No	No
AT1G08465	NA	No	No	No	No	No	No	No
AT1G08470	OG0005027	No	No	No	No	No	No	No
AT1G08480	OG0007661	No	No	No	No	No	No	No
AT1G08490	OG0008032	No	No	No	No	No	No	No
AT1G08500	OG0003129	No	No	No	No	No	No	No
AT1G08510	NA	No	No	No	No	No	No	No
AT1G08520	OG0009549	No	No	No	No	No	No	Yes
AT1G08530	NA	No	No	No	No	No	No	Yes
AT1G08540	OG0005308	No	No	No	No	No	No	No
AT1G08550	OG0009933	No	No	No	No	No	No	No
AT1G08560	OG0008234	No	No	No	No	No	No	No
AT1G08570	NA	No	No	No	No	No	No	No
AT1G08580	OG0009997	No	No	No	No	No	No	No
AT1G08590	NA	No	No	No	No	No	No	No
AT1G08600	OG0006044	No	No	No	No	No	No	No
AT1G08610	OG0010654	No	No	No	No	No	No	No
AT1G08620	NA	No	No	No	No	No	No	No
AT1G08630	NA	No	No	No	No	No	No	No
AT1G08640	OG0009181	No	No	No	No	No	No	No
AT1G08645	NA	No	No	No	No	No	No	No
AT1G08650	NA	No	No	No	No	No	No	No
AT1G08660	OG0008541	No	No	No	No	No	No	No
AT1G08670	OG0002266	No	No	No	No	No	No	No
AT1G08680	OG0006863	No	No	No	No	No	No	No
AT1G08695	NA	No	No	No	No	No	No	No
AT1G08700	OG0003383	No	No	No	No	No	No	No
AT1G08710	OG0008969	No	No	No	No	No	No	No
AT1G08720	OG0002211	No	No	No	No	No	No	No
AT1G08730	NA	No	No	No	No	No	No	No
AT1G08750	OG0005377	No	No	No	No	No	No	No
AT1G08760	OG0005318	No	No	No	No	No	No	No
AT1G08770	NA	No	No	No	No	No	No	No
AT1G08780	OG0009547	No	No	No	No	No	No	No
AT1G08790	OG0004189	No	No	No	No	No	No	No
AT1G08800	NA	No	No	No	No	No	No	No
AT1G08810	NA	No	No	No	No	No	No	No
AT1G08820	NA	No	No	No	No	No	No	No
AT1G08830	OG0002616	No	No	No	No	No	No	No
AT1G08840	OG0009316	No	No	No	No	No	No	No
AT1G08845	OG0006509	No	No	No	No	No	No	No
AT1G08860	NA	No	No	No	No	No	No	No
AT1G08880	NA	No	No	No	No	No	No	No
AT1G08890	NA	No	No	No	No	No	No	No
AT1G08900	NA	No	No	No	No	No	No	No
AT1G08910	OG0004168	No	No	No	No	No	No	No
AT1G08920	NA	No	No	No	No	No	No	No
AT1G08930	NA	No	No	No	No	No	No	No
AT1G08940	NA	No	No	No	No	No	No	No
AT1G08960	OG0009360	No	No	No	No	No	No	No
AT1G08970	NA	No	No	No	No	No	No	No
AT1G08980	OG0005990	No	No	No	No	No	No	Yes
AT1G08985	NA	No	No	No	No	No	No	No
AT1G08990	NA	No	No	No	No	No	No	No
AT1G09000	OG0003333	No	No	No	No	No	No	No
AT1G09010	OG0007037	No	No	No	No	No	No	No
AT1G09020	OG0002376	Yes	Yes	No	No	No	No	No
AT1G09030	NA	No	No	No	No	No	No	No
AT1G09040	NA	No	No	No	No	No	No	No
AT1G09050	NA	No	No	No	No	No	No	No
AT1G09060	OG0008502	No	No	No	No	No	No	No
AT1G09070	NA	No	No	No	No	No	No	No
AT1G09080	NA	No	No	No	No	No	No	No
AT1G09090	NA	No	No	No	No	No	No	No
AT1G09100	OG0004411	No	No	No	No	No	No	No
AT1G09130	OG0009421	No	No	No	No	No	No	Yes
AT1G09140	NA	No	No	No	No	No	No	No
AT1G09150	NA	No	No	No	No	No	No	No
AT1G09155	NA	No	No	No	No	No	No	No
AT1G09157	NA	No	No	No	No	No	No	No
AT1G09160	OG0002223	No	No	No	No	No	No	No
AT1G09170	NA	No	No	No	No	No	No	No
AT1G09176	NA	No	No	No	No	No	No	No
AT1G09180	NA	No	No	No	No	No	No	No
AT1G09190	NA	No	No	No	No	No	No	No
AT1G09195	NA	No	No	No	No	No	No	No
AT1G09200	NA	No	No	No	No	No	No	No
AT1G09210	NA	No	No	No	No	No	No	No
AT1G09220	NA	No	No	No	No	No	No	No
AT1G09230	OG0009144	No	No	No	No	No	No	No
AT1G09240	NA	No	No	No	No	No	No	No
AT1G09245	NA	No	No	No	No	No	No	No
AT1G09250	NA	No	No	No	No	No	No	No
AT1G09260	NA	No	No	No	No	No	No	No
AT1G09270	NA	No	No	No	No	No	No	No
AT1G09280	OG0010501	No	No	No	No	No	No	No
AT1G09290	OG0010791	No	No	No	No	No	No	No
AT1G09300	OG0011156	No	No	No	No	No	No	No
AT1G09310	NA	No	No	No	No	No	No	No
AT1G09320	NA	No	No	No	No	No	No	No
AT1G09330	OG0005816	No	No	No	No	No	No	No
AT1G09340	OG0007497	Yes	No	Yes	No	No	No	No
AT1G09350	NA	No	No	No	No	No	No	No
AT1G09360	NA	No	No	No	No	No	No	No
AT1G09370	NA	No	No	No	No	No	No	No
AT1G09380	NA	No	No	No	No	No	No	No
AT1G09390	OG0002464	No	No	No	No	No	No	No
AT1G09400	NA	No	No	No	No	No	No	No
AT1G09410	NA	No	No	No	No	No	No	No
AT1G09415	NA	No	No	No	No	No	No	No
AT1G09420	NA	No	No	No	No	No	No	No
AT1G09430	OG0002496	No	No	No	No	No	No	No
AT1G09440	NA	No	No	No	No	No	No	No
AT1G09450	OG0009522	No	No	No	No	No	No	No
AT1G09460	NA	No	No	No	No	No	No	No
AT1G09470	OG0004955	No	No	No	No	No	No	No
AT1G09480	NA	No	No	No	No	No	No	No
AT1G09483	NA	No	No	No	No	No	No	No
AT1G09490	NA	No	No	No	No	No	No	No
AT1G09500	NA	No	No	No	No	No	No	No
AT1G09510	NA	No	No	No	No	No	No	No
AT1G09520	OG0003550	No	No	No	No	No	No	No
AT1G09530	OG0005905	No	No	No	No	No	No	No
AT1G09540	NA	No	No	No	No	No	No	No
AT1G09550	NA	No	No	No	No	No	No	No
AT1G09560	NA	No	No	No	No	No	No	No
AT1G09570	OG0002734	No	No	No	No	No	No	No
AT1G09575	OG0004123	No	No	No	No	No	No	No
AT1G09580	NA	No	No	No	No	No	No	No
AT1G09590	OG0002306	No	No	No	No	No	No	No
AT1G09600	NA	No	No	No	No	No	No	No
AT1G09610	NA	No	No	No	No	No	No	No
AT1G09620	OG0003675	No	No	No	No	No	No	No
AT1G09625	NA	No	No	No	No	No	No	No
AT1G09630	NA	No	No	No	No	No	No	No
AT1G09640	NA	No	No	No	No	No	No	No
AT1G09645	OG0004383	No	No	No	No	No	No	No
AT1G09650	NA	No	No	No	No	No	No	No
AT1G09660	NA	No	No	No	No	No	No	No
AT1G09665	NA	No	No	No	No	No	No	No
AT1G09680	NA	No	No	No	No	No	No	No
AT1G09690	NA	No	No	No	No	No	No	No
AT1G09700	OG0005584	No	No	No	No	No	No	No
AT1G09710	OG0003400	No	No	No	No	No	No	No
AT1G09720	NA	No	No	No	No	No	No	No
AT1G09730	OG0002693	No	No	No	No	No	No	No
AT1G09740	OG0008368	No	No	No	No	No	No	No
AT1G09750	NA	No	No	No	No	No	No	No
AT1G09760	OG0007563	No	No	No	No	No	No	No
AT1G09770	OG0004011	No	No	No	No	No	No	No
AT1G09780	OG0005034	No	No	No	No	No	No	No
AT1G09790	NA	No	No	No	No	No	No	No
AT1G09794	NA	No	No	No	No	No	No	No
AT1G09795	OG0004901	No	No	No	No	No	No	No
AT1G09800	OG0007917	No	No	No	No	No	No	No
AT1G09810	NA	No	No	No	No	No	No	No
AT1G09812	NA	No	No	No	No	No	No	No
AT1G09815	OG0005904	No	No	No	No	No	No	No
AT1G09820	NA	No	No	No	No	No	No	No
AT1G09830	OG0006318	No	No	No	No	No	No	No
AT1G09840	NA	No	No	No	No	No	No	No
AT1G09850	NA	No	No	No	No	No	No	No
AT1G09860	NA	No	No	No	No	No	No	No
AT1G09870	OG0006400	No	No	No	No	No	No	No
AT1G09880	NA	No	No	No	No	No	No	No
AT1G09890	NA	No	No	No	No	No	No	No
AT1G09900	NA	No	No	No	No	No	No	No
AT1G09910	NA	No	No	No	No	No	No	No
AT1G09920	OG0004360	No	No	No	Yes	Yes	No	No
AT1G09930	NA	No	No	No	No	No	No	No
AT1G09932	NA	No	No	No	No	No	No	No
AT1G09935	NA	No	No	No	No	No	No	No
AT1G09940	OG0002509	No	No	No	No	No	No	No
AT1G09950	NA	No	No	No	No	No	No	No
AT1G09960	OG0007169	No	No	No	No	No	No	No
AT1G09970	OG0002552	No	No	No	Yes	Yes	No	No
AT1G09980	OG0003835	No	No	No	No	No	No	No
AT1G09995	NA	No	No	No	No	No	No	No
AT1G10000	NA	No	No	No	No	No	No	No
AT1G10010	NA	No	No	No	No	No	No	No
AT1G10020	NA	No	No	No	No	No	No	No
AT1G10030	NA	No	No	No	No	No	No	No
AT1G10040	NA	No	No	No	No	No	No	Yes
AT1G10050	OG0004241	No	No	No	No	No	No	No
AT1G10060	NA	No	No	No	No	No	No	No
AT1G10070	NA	No	No	No	No	No	No	No
AT1G10090	OG0003640	No	No	No	No	No	No	No
AT1G10095	OG0005806	No	No	No	No	No	No	No
AT1G10100	NA	No	No	No	No	No	No	No
AT1G10110	NA	No	No	No	No	No	No	No
AT1G10120	OG0004506	No	No	No	No	No	No	No
AT1G10130	OG0007022	No	No	No	No	No	No	No
AT1G10140	NA	No	No	No	No	No	No	No
AT1G10150	NA	No	No	No	No	No	No	No
AT1G10155	NA	No	No	No	No	No	No	No
AT1G10170	OG0005705	No	No	No	No	No	No	No
AT1G10180	OG0010180	No	No	No	No	No	No	No
AT1G10190	NA	No	No	No	No	No	No	No
AT1G10200	NA	No	No	No	No	No	No	No
AT1G10210	NA	No	No	No	No	No	No	No
AT1G10220	NA	No	No	No	No	No	No	No
AT1G10225	NA	No	No	No	No	No	No	No
AT1G10230	NA	No	No	No	No	No	No	No
AT1G10240	NA	No	No	No	No	No	No	No
AT1G10250	NA	No	No	No	No	No	No	No
AT1G10270	OG0004407	No	No	No	No	No	No	No
AT1G10280	OG0005415	No	No	No	No	No	No	No
AT1G10290	OG0002807	Yes	Yes	No	No	No	No	No
AT1G10300	OG0003532	No	No	No	No	No	No	No
AT1G10310	NA	No	No	No	No	No	No	No
AT1G10320	OG0008269	No	No	No	No	No	No	No
AT1G10330	NA	No	No	No	No	No	No	No
AT1G10340	NA	No	No	No	No	No	No	No
AT1G10350	NA	No	No	No	No	No	No	No
AT1G10360	NA	No	No	No	No	No	No	No
AT1G10370	NA	No	No	No	No	No	No	No
AT1G10380	NA	No	No	No	No	No	No	No
AT1G10385	OG0003314	No	No	No	No	No	No	No
AT1G10390	OG0003747	No	No	No	No	No	No	No
AT1G10395	NA	No	No	No	No	No	No	No
AT1G10400	NA	No	No	No	No	No	No	No
AT1G10410	OG0002601	No	No	No	Yes	Yes	No	No
AT1G10417	NA	No	No	No	No	No	No	No
AT1G10430	NA	No	No	No	No	No	No	No
AT1G10450	NA	No	No	No	No	No	No	No
AT1G10455	NA	No	No	No	No	No	No	No
AT1G10460	NA	No	No	No	No	No	No	No
AT1G10470	NA	No	No	No	No	No	No	No
AT1G10480	NA	No	No	No	No	No	No	No
AT1G10490	OG0006803	No	No	No	No	No	No	No
AT1G10500	OG0009060	No	No	No	No	No	No	No
AT1G10510	OG0007343	No	No	No	No	No	No	No
AT1G10520	OG0009411	No	No	No	No	No	No	No
AT1G10522	OG0005030	No	No	No	No	No	No	No
AT1G10530	NA	No	No	No	No	No	No	No
AT1G10540	NA	No	No	No	No	No	No	No
AT1G10550	NA	No	No	No	No	No	No	No
AT1G10560	OG0002958	No	No	No	No	No	No	No
AT1G10570	OG0003395	No	No	No	No	No	No	No
AT1G10580	OG0007765	No	No	No	No	No	No	No
AT1G10585	NA	No	No	No	No	No	No	No
AT1G10586	NA	No	No	No	No	No	No	No
AT1G10588	NA	No	No	No	No	No	No	No
AT1G10590	NA	No	No	No	No	No	No	No
AT1G10600	NA	No	No	No	No	No	No	No
AT1G10610	NA	No	No	No	No	No	No	No
AT1G10620	NA	No	No	No	No	No	No	No
AT1G10630	NA	No	No	No	No	No	No	No
AT1G10640	NA	No	No	No	No	No	No	No
AT1G10650	NA	No	No	No	No	No	No	No
AT1G10657	NA	No	No	No	No	No	No	No
AT1G10660	NA	No	No	No	No	No	No	No
AT1G10670	NA	No	No	No	No	No	No	No
AT1G10680	OG0007266	No	No	No	No	No	No	No
AT1G10690	NA	No	No	No	No	No	No	No
AT1G10700	OG0002766	No	No	No	No	No	No	Yes
AT1G10710	NA	No	No	No	No	No	No	No
AT1G10715	NA	No	No	No	No	No	No	No
AT1G10717	NA	No	No	No	No	No	No	No
AT1G10720	NA	No	No	No	No	No	No	No
AT1G10730	OG0003708	No	No	No	No	No	No	No
AT1G10740	OG0003870	No	No	No	No	No	No	No
AT1G10745	NA	No	No	No	No	No	No	No
AT1G10747	NA	No	No	No	No	No	No	No
AT1G10750	NA	No	No	No	No	No	No	No
AT1G10760	OG0003976	No	No	No	No	No	No	Yes
AT1G10770	NA	No	No	No	No	No	No	No
AT1G10780	OG0006662	No	No	No	No	No	No	No
AT1G10790	NA	No	No	No	No	No	No	No
AT1G10800	NA	No	No	No	No	No	No	No
AT1G10810	NA	No	No	No	No	No	No	No
AT1G10820	NA	No	No	No	No	No	No	No
AT1G10830	OG0010503	No	No	No	No	No	No	No
AT1G10840	OG0007214	No	No	No	No	No	No	No
AT1G10850	OG0006952	No	No	No	No	No	No	No
AT1G10865	NA	No	No	No	No	No	No	No
AT1G10870	NA	No	No	No	No	No	No	No
AT1G10875	NA	No	No	No	No	No	No	No
AT1G10880	NA	No	No	No	No	No	No	No
AT1G10890	NA	No	No	No	No	No	No	No
AT1G10900	OG0005491	No	No	No	No	No	No	No
AT1G10910	OG0007627	No	No	No	No	No	No	No
AT1G10920	NA	No	No	No	No	No	No	No
AT1G10930	OG0007107	No	No	No	No	No	No	No
AT1G10940	NA	No	No	No	No	No	No	No
AT1G10950	NA	No	No	No	No	No	No	No
AT1G10960	NA	No	No	No	No	No	No	No
AT1G10970	OG0003852	No	No	No	No	No	No	No
AT1G10980	NA	No	No	No	No	No	No	No
AT1G10990	NA	No	No	No	No	No	No	No
AT1G11000	OG0003782	No	No	No	No	No	No	No
AT1G11020	NA	No	No	No	No	No	No	No
AT1G11040	NA	No	No	No	No	No	No	No
AT1G11050	NA	No	No	No	No	No	No	No
AT1G11060	OG0005792	No	No	No	No	No	No	No
AT1G11070	NA	No	No	No	No	No	No	No
AT1G11080	OG0002894	No	No	No	No	No	No	No
AT1G11090	OG0010288	No	No	No	No	No	No	No
AT1G11100	NA	No	No	No	No	No	No	No
AT1G11110	OG0004652	No	No	No	No	No	No	No
AT1G11112	NA	No	No	No	No	No	No	No
AT1G11120	NA	No	No	No	No	No	No	No
AT1G11125	NA	No	No	No	No	No	No	No
AT1G11130	NA	No	No	No	No	No	No	No
AT1G11145	NA	No	No	No	No	No	No	No
AT1G11160	NA	No	No	No	No	No	No	No
AT1G11170	NA	No	No	No	No	No	No	No
AT1G11180	NA	No	No	No	No	No	No	No
AT1G11190	NA	No	No	No	No	No	No	No
AT1G11200	OG0004270	No	No	No	No	No	No	No
AT1G11210	NA	No	No	No	No	No	No	No
AT1G11220	NA	No	No	No	No	No	No	No
AT1G11230	NA	No	No	No	No	No	No	No
AT1G11240	OG0010123	No	No	No	No	No	No	No
AT1G11250	NA	No	No	No	No	No	No	No
AT1G11260	NA	No	No	No	No	No	No	No
AT1G11270	NA	No	No	No	No	No	No	No
AT1G11280	NA	No	No	No	No	No	No	No
AT1G11290	NA	No	No	No	No	No	No	No
AT1G11300	NA	No	No	No	No	No	No	No
AT1G11303	NA	No	No	No	No	No	No	No
AT1G11310	NA	No	No	No	No	No	No	No
AT1G11320	OG0006076	No	No	No	No	No	No	No
AT1G11330	NA	No	No	No	No	No	No	No
AT1G11340	NA	No	No	No	No	No	No	No
AT1G11350	NA	No	No	No	No	No	No	No
AT1G11360	NA	No	No	No	No	No	No	No
AT1G11362	NA	No	No	No	No	No	No	No
AT1G11370	NA	No	No	No	No	No	No	No
AT1G11380	OG0007754	No	No	No	No	No	No	No
AT1G11390	NA	No	No	No	No	No	No	No
AT1G11400	OG0007778	No	No	No	No	No	No	No
AT1G11410	NA	No	No	No	No	No	No	No
AT1G11420	NA	No	No	No	No	No	No	No
AT1G11430	OG0002411	No	No	No	No	No	No	No
AT1G11440	NA	No	No	No	No	No	No	No
AT1G11450	NA	No	No	No	No	No	No	No
AT1G11460	NA	No	No	No	No	No	No	No
AT1G11470	NA	No	No	No	No	No	No	No
AT1G11475	OG0004086	No	No	No	No	No	No	No
AT1G11480	OG0007552	No	No	No	No	No	No	No
AT1G11490	NA	No	No	No	No	No	No	No
AT1G11500	NA	No	No	No	No	No	No	No
AT1G11510	NA	No	No	No	No	No	No	No
AT1G11520	NA	No	No	No	No	No	No	No
AT1G11530	OG0006072	No	No	No	No	No	No	No
AT1G11540	NA	No	No	No	No	No	No	No
AT1G11545	OG0007706	No	No	No	No	No	No	No
AT1G11560	OG0005835	No	No	No	No	No	No	No
AT1G11570	NA	No	No	No	No	No	No	No
AT1G11572	NA	No	No	No	No	No	No	No
AT1G11580	NA	No	No	No	No	No	No	No
AT1G11590	NA	No	No	No	No	No	No	No
AT1G11591	NA	No	No	No	No	No	No	No
AT1G11593	NA	No	No	No	No	No	No	No
AT1G11600	OG0002128	No	No	No	No	No	No	No
AT1G11608	NA	No	No	No	No	No	No	No
AT1G11610	NA	No	No	No	No	No	No	No
AT1G11620	NA	No	No	No	No	No	No	No
AT1G11630	NA	No	No	No	No	No	No	No
AT1G11650	NA	No	No	No	No	No	No	No
AT1G11655	NA	No	No	No	No	No	No	No
AT1G11660	OG0006610	No	No	No	No	No	No	No
AT1G11670	NA	No	No	No	No	No	No	No
AT1G11680	OG0003155	No	No	No	No	No	No	No
AT1G11684	NA	No	No	No	No	No	No	No
AT1G11690	NA	No	No	No	No	No	No	No
AT1G11700	OG0003779	No	No	No	No	No	No	No
AT1G11710	NA	No	No	No	No	No	No	No
AT1G11720	OG0005462	No	No	No	No	No	No	No
AT1G11730	NA	No	No	No	No	No	No	No
AT1G11740	OG0007338	No	No	No	No	No	No	No
AT1G11750	OG0009100	No	No	No	No	No	No	No
AT1G11755	OG0006691	No	No	No	No	No	No	No
AT1G11760	OG0007094	No	No	No	No	No	No	No
AT1G11765	NA	No	No	No	No	No	No	No
AT1G11770	NA	No	No	No	No	No	No	No
AT1G11780	OG0010132	No	No	No	No	No	No	No
AT1G11785	NA	No	No	No	No	No	No	No
AT1G11790	NA	No	No	No	No	No	No	No
AT1G11800	NA	No	No	No	No	No	No	Yes
AT1G11810	NA	No	No	No	No	No	No	No
AT1G11820	NA	No	No	No	No	No	No	No
AT1G11840	NA	No	No	No	No	No	No	No
AT1G11850	NA	No	No	No	No	No	No	No
AT1G11860	OG0006393	No	No	No	No	No	No	No
AT1G11870	OG0008853	No	No	No	No	No	No	No
AT1G11880	OG0007307	No	No	No	No	No	No	No
AT1G11890	OG0002792	Yes	Yes	No	No	No	No	No
AT1G11900	OG0010569	No	No	No	No	No	No	No
AT1G11905	NA	No	No	No	No	No	No	No
AT1G11910	NA	No	No	No	No	No	No	No
AT1G11915	OG0007425	No	No	No	No	No	No	No
AT1G11920	NA	No	No	No	No	No	No	No
AT1G11925	NA	No	No	No	No	No	No	No
AT1G11930	OG0003820	No	No	No	No	No	No	No
AT1G11940	OG0002239	No	No	No	No	No	No	No
AT1G11950	NA	No	No	No	No	No	No	No
AT1G11960	NA	No	No	No	No	No	No	No
AT1G11970	NA	No	No	No	No	No	No	No
AT1G11980	NA	No	No	No	No	No	No	No
AT1G11990	OG0003032	No	No	No	No	No	No	No
AT1G12000	OG0003029	No	No	No	No	No	No	No
AT1G12010	NA	No	No	No	No	No	No	No
AT1G12020	NA	No	No	No	No	No	No	No
AT1G12030	OG0004313	No	No	No	No	No	No	No
AT1G12040	NA	No	No	No	No	No	No	No
AT1G12050	OG0007057	No	No	No	No	No	No	No
AT1G12060	OG0002671	No	No	No	No	No	No	No
AT1G12064	NA	No	No	No	No	No	No	No
AT1G12070	NA	No	No	No	No	No	No	No
AT1G12080	NA	No	No	No	No	No	No	No
AT1G12090	NA	No	No	No	No	No	No	No
AT1G12100	NA	No	No	No	No	No	No	No
AT1G12110	NA	No	No	No	No	No	No	No
AT1G12120	NA	No	No	No	No	No	No	No
AT1G12130	NA	No	No	No	No	No	No	No
AT1G12140	NA	No	No	No	No	No	No	No
AT1G12150	OG0002324	No	No	No	No	No	No	No
AT1G12160	NA	No	No	No	No	No	No	No
AT1G12170	NA	No	No	No	No	No	No	No
AT1G12180	NA	No	No	No	No	No	No	No
AT1G12190	NA	No	No	No	No	No	No	No
AT1G12200	NA	No	No	No	No	No	No	No
AT1G12210	NA	No	No	No	No	No	No	No
AT1G12211	NA	No	No	No	No	No	No	No
AT1G12220	NA	No	No	No	No	No	No	No
AT1G12230	OG0010715	No	No	No	No	No	No	Yes
AT1G12240	NA	No	No	No	No	No	No	No
AT1G12244	OG0010351	No	No	No	No	No	No	No
AT1G12250	OG0008738	Yes	No	Yes	No	No	No	Yes
AT1G12260	NA	No	No	No	No	No	No	No
AT1G12270	OG0003114	No	No	No	No	No	No	No
AT1G12280	NA	No	No	No	No	No	No	No
AT1G12290	NA	No	No	No	No	No	No	No
AT1G12300	NA	No	No	No	No	No	No	No
AT1G12310	OG0004749	No	No	No	No	No	No	No
AT1G12320	NA	No	No	No	No	No	No	No
AT1G12330	OG0005608	No	No	No	No	No	No	No
AT1G12340	NA	No	No	No	No	No	No	No
AT1G12350	OG0005172	No	No	No	No	No	No	No
AT1G12360	NA	No	No	No	No	No	No	No
AT1G12370	OG0009620	No	No	No	No	No	No	No
AT1G12380	NA	No	No	No	No	No	No	No
AT1G12390	NA	No	No	No	No	No	No	No
AT1G12400	NA	No	No	No	No	No	No	No
AT1G12410	OG0008158	No	No	No	No	No	No	Yes
AT1G12411	NA	No	No	No	No	No	No	No
AT1G12420	OG0003662	No	No	No	Yes	Yes	No	No
AT1G12430	NA	No	No	No	No	No	No	No
AT1G12440	NA	No	No	No	No	No	No	No
AT1G12450	OG0004305	No	No	No	No	No	No	No
AT1G12460	OG0007985	No	No	No	No	No	No	No
AT1G12470	OG0005554	No	No	No	No	No	No	No
AT1G12480	NA	No	No	No	No	No	No	No
AT1G12490	NA	No	No	No	No	No	No	No
AT1G12500	NA	No	No	No	No	No	No	No
AT1G12520	OG0008966	No	No	No	No	No	No	No
AT1G12530	NA	No	No	No	No	No	No	No
AT1G12540	NA	No	No	No	No	No	No	No
AT1G12550	NA	No	No	No	No	No	No	No
AT1G12560	OG0003627	No	No	No	No	No	No	No
AT1G12570	NA	No	No	No	No	No	No	No
AT1G12580	OG0004963	No	No	No	No	No	No	No
AT1G12600	OG0003425	No	No	No	No	No	No	No
AT1G12610	NA	No	No	No	No	No	No	No
AT1G12615	NA	No	No	No	No	No	No	No
AT1G12620	NA	No	No	No	No	No	No	No
AT1G12630	NA	No	No	No	No	No	No	No
AT1G12640	OG0005315	No	No	No	No	No	No	No
AT1G12650	OG0006598	No	No	No	No	No	No	No
AT1G12660	NA	No	No	No	No	No	No	No
AT1G12663	NA	No	No	No	No	No	No	No
AT1G12665	NA	No	No	No	No	No	No	No
AT1G12672	NA	No	No	No	No	No	No	No
AT1G12680	OG0004515	No	No	No	No	No	No	No
AT1G12700	NA	No	No	No	No	No	No	No
AT1G12710	NA	No	No	No	No	No	No	No
AT1G12730	OG0007409	No	No	No	No	No	No	No
AT1G12740	NA	No	No	No	No	No	No	No
AT1G12750	NA	No	No	No	No	No	No	No
AT1G12760	NA	No	No	No	No	No	No	No
AT1G12770	OG0010508	No	No	No	No	No	No	Yes
AT1G12775	NA	No	No	No	No	No	No	No
AT1G12780	OG0005692	No	No	No	No	No	No	No
AT1G12790	OG0009943	No	No	No	No	No	No	No
AT1G12800	OG0010211	Yes	No	Yes	No	No	No	No
AT1G12805	NA	No	No	No	No	No	No	No
AT1G12810	NA	No	No	No	No	No	No	No
AT1G12820	NA	No	No	No	No	No	No	No
AT1G12830	NA	No	No	No	No	No	No	No
AT1G12840	OG0004892	No	No	No	No	No	No	No
AT1G12845	NA	No	No	No	No	No	No	No
AT1G12850	OG0008289	No	No	No	No	No	No	No
AT1G12855	NA	No	No	No	No	No	No	No
AT1G12860	OG0002487	No	No	No	No	No	No	No
AT1G12870	NA	No	No	No	No	No	No	No
AT1G12880	NA	No	No	No	No	No	No	No
AT1G12890	NA	No	No	No	No	No	No	No
AT1G12900	OG0006338	Yes	No	Yes	No	No	No	No
AT1G12910	NA	No	No	No	No	No	No	No
AT1G12920	NA	No	No	No	No	No	No	No
AT1G12930	OG0005430	No	No	No	No	No	No	No
AT1G12940	NA	No	No	No	No	No	No	No
AT1G12950	NA	No	No	No	No	No	No	No
AT1G12960	NA	No	No	No	No	No	No	No
AT1G12970	OG0002535	No	No	No	No	No	No	No
AT1G12980	NA	No	No	No	No	No	No	No
AT1G12990	NA	No	No	No	No	No	No	No
AT1G13000	NA	No	No	No	No	No	No	No
AT1G13020	OG0004843	No	No	No	No	No	No	No
AT1G13030	OG0004896	No	No	No	No	No	No	No
AT1G13040	OG0010011	No	No	No	No	No	No	No
AT1G13050	NA	No	No	No	No	No	No	No
AT1G13060	OG0004336	Yes	Yes	No	No	No	No	No
AT1G13080	NA	No	No	No	No	No	No	No
AT1G13090	NA	No	No	No	No	No	No	No
AT1G13100	NA	No	No	No	No	No	No	No
AT1G13110	NA	No	No	No	No	No	No	No
AT1G13120	OG0004634	No	No	No	No	No	No	No
AT1G13130	NA	No	No	No	No	No	No	No
AT1G13140	OG0002492	No	No	No	No	No	No	No
AT1G13143	NA	No	No	No	No	No	No	No
AT1G13150	NA	No	No	No	No	No	No	No
AT1G13160	OG0008257	No	No	No	Yes	No	Yes	No
AT1G13170	OG0008718	No	No	No	No	No	No	No
AT1G13180	OG0004798	No	No	No	No	No	No	No
AT1G13190	NA	No	No	No	No	No	No	No
AT1G13195	NA	No	No	No	No	No	No	No
AT1G13200	NA	No	No	No	No	No	No	No
AT1G13210	NA	No	No	No	No	No	No	No
AT1G13220	OG0002461	No	No	No	No	No	No	No
AT1G13230	OG0003977	No	No	No	No	No	No	No
AT1G13245	NA	No	No	No	No	No	No	No
AT1G13250	NA	No	No	No	No	No	No	No
AT1G13260	NA	No	No	No	No	No	No	No
AT1G13270	OG0002673	No	No	No	No	No	No	No
AT1G13280	OG0002527	No	No	No	No	No	No	No
AT1G13290	NA	No	No	No	No	No	No	No
AT1G13300	NA	No	No	No	No	No	No	No
AT1G13310	NA	No	No	No	No	No	No	No
AT1G13320	NA	No	No	No	No	No	No	No
AT1G13330	OG0009430	No	No	No	No	No	No	No
AT1G13340	NA	No	No	No	No	No	No	No
AT1G13350	OG0003936	No	No	No	No	No	No	No
AT1G13360	NA	No	No	No	No	No	No	No
AT1G13370	NA	No	No	No	No	No	No	No
AT1G13380	OG0009059	No	No	No	No	No	No	No
AT1G13390	NA	No	No	No	No	No	No	No
AT1G13400	NA	No	No	No	No	No	No	No
AT1G13410	NA	No	No	No	No	No	No	No
AT1G13420	NA	No	No	No	No	No	No	No
AT1G13430	NA	No	No	No	No	No	No	No
AT1G13440	NA	No	No	No	No	No	No	No
AT1G13450	OG0004105	No	No	No	No	No	No	No
AT1G13460	NA	No	No	No	No	No	No	No
AT1G13470	NA	No	No	No	No	No	No	No
AT1G13480	NA	No	No	No	No	No	No	No
AT1G13485	NA	No	No	No	No	No	No	No
AT1G13490	NA	No	No	No	No	No	No	No
AT1G13500	NA	No	No	No	No	No	No	No
AT1G13510	NA	No	No	No	No	No	No	No
AT1G13520	NA	No	No	No	No	No	No	No
AT1G13530	NA	No	No	No	No	No	No	No
AT1G13540	NA	No	No	No	No	No	No	No
AT1G13550	NA	No	No	No	No	No	No	No
AT1G13560	OG0003081	No	No	No	No	No	No	No
AT1G13570	NA	No	No	No	No	No	No	No
AT1G13580	OG0002568	No	No	No	No	No	No	No
AT1G13590	NA	No	No	No	No	No	No	No
AT1G13600	NA	No	No	No	No	No	No	No
AT1G13605	NA	No	No	No	No	No	No	No
AT1G13607	NA	No	No	No	No	No	No	No
AT1G13608	NA	No	No	No	No	No	No	No
AT1G13609	NA	No	No	No	No	No	No	No
AT1G13610	NA	No	No	No	No	No	No	No
AT1G13620	NA	No	No	No	No	No	No	No
AT1G13630	NA	No	No	No	No	No	No	No
AT1G13635	OG0006552	No	No	No	No	No	No	No
AT1G13640	NA	No	No	No	No	No	No	No
AT1G13650	OG0002543	No	No	No	No	No	No	No
AT1G13670	NA	No	No	No	No	No	No	No
AT1G13680	OG0005010	No	No	No	No	No	No	No
AT1G13690	NA	No	No	No	No	No	No	No
AT1G13700	OG0005840	No	No	No	No	No	No	No
AT1G13710	NA	No	No	No	No	No	No	No
AT1G13730	NA	No	No	No	No	No	No	No
AT1G13740	NA	No	No	No	No	No	No	No
AT1G13750	NA	No	No	No	No	No	No	No
AT1G13755	NA	No	No	No	No	No	No	No
AT1G13760	NA	No	No	No	No	No	No	No
AT1G13770	OG0007824	No	No	No	No	No	No	No
AT1G13780	NA	No	No	No	No	No	No	No
AT1G13790	NA	No	No	No	No	No	No	No
AT1G13800	OG0005807	No	No	No	No	No	No	No
AT1G13805	NA	No	No	No	No	No	No	No
AT1G13810	NA	No	No	No	No	No	No	No
AT1G13820	OG0002939	No	No	No	No	No	No	Yes
AT1G13825	NA	No	No	No	No	No	No	No
AT1G13830	NA	No	No	No	No	No	No	No
AT1G13860	NA	No	No	No	No	No	No	No
AT1G13870	OG0008554	No	No	No	No	No	No	No
AT1G13880	OG0002431	No	No	No	Yes	Yes	No	No
AT1G13890	NA	No	No	No	No	No	No	No
AT1G13900	OG0006115	No	No	No	No	No	No	No
AT1G13910	OG0005935	No	No	No	No	No	No	No
AT1G13920	NA	No	No	No	No	No	No	No
AT1G13930	OG0004248	No	No	No	No	No	No	No
AT1G13940	NA	No	No	No	No	No	No	No
AT1G13950	NA	No	No	No	No	No	No	No
AT1G13960	NA	No	No	No	No	No	No	No
AT1G13970	NA	No	No	No	No	No	No	No
AT1G13980	OG0002345	No	No	No	No	No	No	No
AT1G13990	OG0010941	No	No	No	No	No	No	No
AT1G14000	OG0006130	No	No	No	No	No	No	No
AT1G14010	NA	No	No	No	No	No	No	No
AT1G14020	NA	No	No	No	No	No	No	No
AT1G14030	OG0008041	No	No	No	No	No	No	Yes
AT1G14040	NA	No	No	No	No	No	No	No
AT1G14048	NA	No	No	No	No	No	No	No
AT1G14060	NA	No	No	No	No	No	No	No
AT1G14070	NA	No	No	No	No	No	No	No
AT1G14080	NA	No	No	No	No	No	No	No
AT1G14100	NA	No	No	No	No	No	No	No
AT1G14110	NA	No	No	No	No	No	No	No
AT1G14120	NA	No	No	No	No	No	No	No
AT1G14130	NA	No	No	No	No	No	No	No
AT1G14140	OG0008932	No	No	No	No	No	No	No
AT1G14150	OG0010007	Yes	No	Yes	No	No	No	No
AT1G14160	NA	No	No	No	No	No	No	No
AT1G14170	NA	No	No	No	No	No	No	No
AT1G14180	OG0005652	No	No	No	No	No	No	No
AT1G14185	NA	No	No	No	No	No	No	No
AT1G14190	NA	No	No	No	No	No	No	No
AT1G14200	NA	No	No	No	No	No	No	No
AT1G14205	OG0007903	No	No	No	No	No	No	No
AT1G14210	NA	No	No	No	No	No	No	No
AT1G14220	NA	No	No	No	No	No	No	No
AT1G14230	OG0003527	No	No	No	No	No	No	No
AT1G14240	NA	No	No	No	No	No	No	No
AT1G14250	NA	No	No	No	No	No	No	No
AT1G14260	NA	No	No	No	No	No	No	No
AT1G14270	OG0004789	No	No	No	No	No	No	Yes
AT1G14280	NA	No	No	No	No	No	No	No
AT1G14290	NA	No	No	No	No	No	No	No
AT1G14300	OG0010341	No	No	No	No	No	No	No
AT1G14310	OG0009226	No	No	No	No	No	No	No
AT1G14315	NA	No	No	No	No	No	No	No
AT1G14320	NA	No	No	No	No	No	No	No
AT1G14330	NA	No	No	No	No	No	No	No
AT1G14340	NA	No	No	No	No	No	No	No
AT1G14345	OG0010966	Yes	No	Yes	No	No	No	No
AT1G14350	OG0003904	No	No	No	No	No	No	No
AT1G14360	OG0005933	No	No	No	No	No	No	No
AT1G14370	NA	No	No	No	No	No	No	No
AT1G14380	NA	No	No	No	No	No	No	No
AT1G14390	OG0006548	No	No	No	No	No	No	No
AT1G14400	NA	No	No	No	No	No	No	No
AT1G14410	OG0002662	No	No	No	No	No	No	No
AT1G14420	NA	No	No	No	No	No	No	No
AT1G14430	NA	No	No	No	No	No	No	No
AT1G14440	NA	No	No	No	No	No	No	No
AT1G14450	NA	No	No	No	No	No	No	No
AT1G14453	NA	No	No	No	No	No	No	No
AT1G14455	NA	No	No	No	No	No	No	No
AT1G14460	OG0006118	No	No	No	Yes	No	Yes	No
AT1G14470	NA	No	No	No	No	No	No	No
AT1G14480	NA	No	No	No	No	No	No	No
AT1G14490	OG0004830	No	No	No	No	No	No	No
AT1G14500	NA	No	No	No	No	No	No	No
AT1G14510	NA	No	No	No	No	No	No	No
AT1G14520	NA	No	No	No	No	No	No	No
AT1G14530	OG0004068	No	No	No	No	No	No	No
AT1G14540	NA	No	No	No	No	No	No	No
AT1G14550	NA	No	No	No	No	No	No	No
AT1G14560	OG0002541	No	No	No	No	No	No	No
AT1G14570	OG0004378	No	No	No	No	No	No	No
AT1G14580	NA	No	No	No	No	No	No	No
AT1G14590	NA	No	No	No	No	No	No	No
AT1G14600	NA	No	No	No	No	No	No	No
AT1G14610	OG0003199	No	No	No	No	No	No	No
AT1G14620	OG0006342	No	No	No	No	No	No	No
AT1G14630	OG0004106	No	No	No	No	No	No	No
AT1G14640	OG0003024	No	No	No	No	No	No	No
AT1G14642	NA	No	No	No	No	No	No	No
AT1G14650	NA	No	No	No	No	No	No	No
AT1G14660	OG0004069	No	No	No	No	No	No	No
AT1G14670	NA	No	No	No	No	No	No	No
AT1G14680	OG0004468	No	No	No	No	No	No	No
AT1G14685	NA	No	No	No	No	No	No	No
AT1G14686	OG0003797	No	No	No	No	No	No	No
AT1G14687	NA	No	No	No	No	No	No	No
AT1G14688	NA	No	No	No	No	No	No	No
AT1G14690	OG0005356	No	No	No	No	No	No	No
AT1G14700	NA	No	No	No	No	No	No	No
AT1G14710	NA	No	No	No	No	No	No	No
AT1G14720	NA	No	No	No	No	No	No	No
AT1G14730	OG0006215	No	No	No	No	No	No	No
AT1G14740	OG0005177	No	No	No	No	No	No	No
AT1G14750	OG0006405	No	No	No	No	No	No	No
AT1G14755	NA	No	No	No	No	No	No	No
AT1G14760	NA	No	No	No	No	No	No	No
AT1G14770	NA	No	No	No	No	No	No	No
AT1G14780	OG0007200	No	No	No	No	No	No	No
AT1G14790	NA	No	No	No	No	No	No	No
AT1G14800	NA	No	No	No	No	No	No	No
AT1G14810	OG0007887	No	No	No	No	No	No	No
AT1G14820	NA	No	No	No	No	No	No	No
AT1G14830	NA	No	No	No	No	No	No	No
AT1G14840	NA	No	No	No	No	No	No	No
AT1G14850	OG0007892	No	No	No	Yes	No	Yes	No
AT1G14860	NA	No	No	No	No	No	No	No
AT1G14870	NA	No	No	No	No	No	No	No
AT1G14880	NA	No	No	No	No	No	No	No
AT1G14890	NA	No	No	No	No	No	No	No
AT1G14900	NA	No	No	No	No	No	No	No
AT1G14910	NA	No	No	No	No	No	No	No
AT1G14920	NA	No	No	No	No	No	No	No
AT1G14930	NA	No	No	No	No	No	No	No
AT1G14940	NA	No	No	No	No	No	No	No
AT1G14950	NA	No	No	No	No	No	No	No
AT1G14960	NA	No	No	No	No	No	No	No
AT1G14970	NA	No	No	No	No	No	No	No
AT1G14980	NA	No	No	No	No	No	No	No
AT1G14990	OG0008729	No	No	No	No	No	No	No
AT1G15000	NA	No	No	No	No	No	No	No
AT1G15010	NA	No	No	No	No	No	No	No
AT1G15015	NA	No	No	No	No	No	No	No
AT1G15020	OG0004907	No	No	No	No	No	No	No
AT1G15030	NA	No	No	No	No	No	No	No
AT1G15040	OG0002788	No	No	No	No	No	No	No
AT1G15050	NA	No	No	No	No	No	No	No
AT1G15060	OG0002912	No	No	No	No	No	No	No
AT1G15080	NA	No	No	No	No	No	No	No
AT1G15085	NA	No	No	No	No	No	No	No
AT1G15100	NA	No	No	No	No	No	No	No
AT1G15110	OG0003714	No	No	No	No	No	No	No
AT1G15120	NA	No	No	No	No	No	No	No
AT1G15125	NA	No	No	No	No	No	No	No
AT1G15130	OG0005883	No	No	No	No	No	No	No
AT1G15140	OG0006932	No	No	No	No	No	No	Yes
AT1G15150	NA	No	No	No	No	No	No	No
AT1G15160	NA	No	No	No	No	No	No	No
AT1G15165	NA	No	No	No	No	No	No	No
AT1G15170	NA	No	No	No	No	No	No	No
AT1G15180	NA	No	No	No	No	No	No	No
AT1G15190	NA	No	No	No	No	No	No	No
AT1G15200	OG0008481	No	No	No	No	No	No	No
AT1G15210	NA	No	No	No	No	No	No	No
AT1G15215	OG0003282	No	No	No	No	No	No	No
AT1G15220	OG0007800	No	No	No	No	No	No	No
AT1G15230	NA	No	No	No	No	No	No	No
AT1G15240	OG0006958	No	No	No	No	No	No	No
AT1G15250	NA	No	No	No	No	No	No	No
AT1G15260	NA	No	No	No	No	No	No	No
AT1G15270	NA	No	No	No	No	No	No	No
AT1G15280	OG0004487	No	No	No	No	No	No	No
AT1G15290	OG0003030	No	No	No	No	No	No	No
AT1G15310	OG0003584	Yes	Yes	No	No	No	No	No
AT1G15320	NA	No	No	No	No	No	No	No
AT1G15330	OG0008577	No	No	No	No	No	No	No
AT1G15340	NA	No	No	No	No	No	No	No
AT1G15350	NA	No	No	No	No	No	No	No
AT1G15360	NA	No	No	No	No	No	No	No
AT1G15370	OG0005702	No	No	No	No	No	No	No
AT1G15380	NA	No	No	No	No	No	No	No
AT1G15385	NA	No	No	No	No	No	No	No
AT1G15390	OG0008297	No	No	No	No	No	No	No
AT1G15400	NA	No	No	No	No	No	No	No
AT1G15410	OG0004618	No	No	No	No	No	No	No
AT1G15415	NA	No	No	No	No	No	No	No
AT1G15420	OG0005436	No	No	No	No	No	No	No
AT1G15430	NA	No	No	No	No	No	No	No
AT1G15440	OG0007902	No	No	No	No	No	No	No
AT1G15460	NA	No	No	No	No	No	No	No
AT1G15470	NA	No	No	No	No	No	No	No
AT1G15480	NA	No	No	No	No	No	No	No
AT1G15490	OG0005244	No	No	No	No	No	No	No
AT1G15500	OG0003796	No	No	No	No	No	No	No
AT1G15510	NA	No	No	No	No	No	No	No
AT1G15520	NA	No	No	No	No	No	No	No
AT1G15530	NA	No	No	No	No	No	No	No
AT1G15540	NA	No	No	No	No	No	No	No
AT1G15550	NA	No	No	No	No	No	No	No
AT1G15570	NA	No	No	No	No	No	No	No
AT1G15580	NA	No	No	No	No	No	No	No
AT1G15590	NA	No	No	No	No	No	No	No
AT1G15600	NA	No	No	No	No	No	No	No
AT1G15610	NA	No	No	No	No	No	No	No
AT1G15620	NA	No	No	No	No	No	No	No
AT1G15625	NA	No	No	No	No	No	No	No
AT1G15630	NA	No	No	No	No	No	No	No
AT1G15640	NA	No	No	No	No	No	No	No
AT1G15660	OG0005764	No	No	No	Yes	No	Yes	No
AT1G15670	NA	No	No	No	No	No	No	No
AT1G15680	NA	No	No	No	No	No	No	No
AT1G15690	NA	No	No	No	No	No	No	No
AT1G15700	NA	No	No	No	No	No	No	No
AT1G15710	NA	No	No	No	No	No	No	No
AT1G15720	OG0003101	No	No	No	No	No	No	No
AT1G15730	OG0003810	No	No	No	No	No	No	No
AT1G15740	OG0003336	No	No	No	No	No	No	No
AT1G15750	NA	No	No	No	No	No	No	No
AT1G15757	NA	No	No	No	No	No	No	No
AT1G15760	NA	No	No	No	No	No	No	No
AT1G15770	NA	No	No	No	No	No	No	No
AT1G15772	NA	No	No	No	No	No	No	No
AT1G15780	NA	No	No	No	No	No	No	No
AT1G15790	NA	No	No	No	No	No	No	No
AT1G15800	NA	No	No	No	No	No	No	No
AT1G15810	NA	No	No	No	No	No	No	No
AT1G15820	OG0005795	Yes	No	Yes	No	No	No	No
AT1G15825	NA	No	No	No	No	No	No	No
AT1G15830	NA	No	No	No	No	No	No	No
AT1G15840	NA	No	No	No	No	No	No	No
AT1G15850	NA	No	No	No	No	No	No	No
AT1G15860	NA	No	No	No	No	No	No	No
AT1G15870	NA	No	No	No	No	No	No	Yes
AT1G15880	OG0005046	No	No	No	No	No	No	No
AT1G15885	NA	No	No	No	No	No	No	No
AT1G15890	NA	No	No	No	No	No	No	No
AT1G15900	NA	No	No	No	No	No	No	No
AT1G15910	NA	No	No	No	No	No	No	No
AT1G15920	NA	No	No	No	No	No	No	No
AT1G15930	NA	No	No	No	No	No	No	No
AT1G15940	NA	No	No	No	No	No	No	No
AT1G15950	NA	No	No	No	No	No	No	No
AT1G15960	NA	No	No	No	No	No	No	No
AT1G15970	NA	No	No	No	No	No	No	No
AT1G15980	OG0010167	No	No	No	No	No	No	No
AT1G15990	NA	No	No	No	No	No	No	No
AT1G16000	OG0009670	No	No	No	No	No	No	No
AT1G16010	OG0002236	No	No	No	Yes	Yes	No	No
AT1G16020	OG0006964	No	No	No	No	No	No	No
AT1G16022	NA	No	No	No	No	No	No	No
AT1G16025	NA	No	No	No	No	No	No	No
AT1G16030	NA	No	No	No	No	No	No	No
AT1G16040	OG0005673	No	No	No	No	No	No	No
AT1G16060	NA	No	No	No	No	No	No	No
AT1G16070	OG0009214	No	No	No	No	No	No	No
AT1G16080	OG0009401	Yes	No	Yes	No	No	No	Yes
AT1G16090	NA	No	No	No	No	No	No	No
AT1G16110	NA	No	No	No	No	No	No	No
AT1G16120	NA	No	No	No	No	No	No	No
AT1G16130	NA	No	No	No	No	No	No	No
AT1G16150	NA	No	No	No	No	No	No	No
AT1G16160	NA	No	No	No	No	No	No	No
AT1G16170	NA	No	No	No	No	No	No	No
AT1G16180	OG0003297	No	No	No	Yes	Yes	No	Yes
AT1G16190	NA	No	No	No	No	No	No	No
AT1G16210	OG0008759	No	No	No	No	No	No	No
AT1G16220	NA	No	No	No	No	No	No	Yes
AT1G16225	OG0002881	No	No	No	No	No	No	No
AT1G16230	NA	No	No	No	No	No	No	No
AT1G16240	NA	No	No	No	No	No	No	Yes
AT1G16250	NA	No	No	No	No	No	No	No
AT1G16260	NA	No	No	No	No	No	No	No
AT1G16270	NA	No	No	No	No	No	No	No
AT1G16280	OG0009585	No	No	No	No	No	No	No
AT1G16290	NA	No	No	No	No	No	No	No
AT1G16300	NA	No	No	No	No	No	No	No
AT1G16310	NA	No	No	No	No	No	No	No
AT1G16320	NA	No	No	No	No	No	No	Yes
AT1G16330	NA	No	No	No	No	No	No	No
AT1G16340	OG0006994	No	No	No	No	No	No	No
AT1G16350	OG0006953	No	No	No	No	No	No	No
AT1G16360	NA	No	No	No	No	No	No	No
AT1G16370	NA	No	No	No	No	No	No	No
AT1G16380	OG0006550	No	No	No	No	No	No	No
AT1G16390	NA	No	No	No	No	No	No	No
AT1G16400	NA	No	No	No	No	No	No	No
AT1G16410	NA	No	No	No	No	No	No	No
AT1G16420	NA	No	No	No	No	No	No	No
AT1G16430	NA	No	No	No	No	No	No	No
AT1G16440	OG0004228	No	No	No	No	No	No	No
AT1G16445	OG0008998	No	No	No	No	No	No	No
AT1G16460	OG0004180	No	No	No	No	No	No	No
AT1G16470	OG0003631	No	No	No	No	No	No	No
AT1G16480	NA	No	No	No	No	No	No	No
AT1G16490	NA	No	No	No	No	No	No	No
AT1G16500	OG0003874	No	No	No	No	No	No	No
AT1G16510	NA	No	No	No	No	No	No	No
AT1G16515	NA	No	No	No	No	No	No	No
AT1G16520	OG0004592	No	No	No	No	No	No	No
AT1G16530	NA	No	No	No	No	No	No	No
AT1G16540	OG0010358	No	No	No	No	No	No	No
AT1G16560	OG0002221	No	No	No	No	No	No	No
AT1G16570	NA	No	No	No	No	No	No	No
AT1G16590	NA	No	No	No	No	No	No	No
AT1G16610	OG0006163	No	No	No	No	No	No	No
AT1G16630	NA	No	No	No	No	No	No	No
AT1G16640	NA	No	No	No	No	No	No	No
AT1G16650	OG0008837	No	No	No	No	No	No	No
AT1G16670	NA	No	No	No	No	No	No	No
AT1G16680	OG0006631	No	No	No	No	No	No	No
AT1G16690	OG0004707	No	No	No	No	No	No	No
AT1G16700	OG0006047	Yes	Yes	No	No	No	No	No
AT1G16705	NA	No	No	No	No	No	No	No
AT1G16710	NA	No	No	No	No	No	No	No
AT1G16720	OG0008246	Yes	No	Yes	No	No	No	Yes
AT1G16730	NA	No	No	No	No	No	No	No
AT1G16740	OG0007029	No	No	No	No	No	No	No
AT1G16750	NA	No	No	No	No	No	No	No
AT1G16760	NA	No	No	No	No	No	No	No
AT1G16770	NA	No	No	No	No	No	No	No
AT1G16780	OG0007538	No	No	No	No	No	No	No
AT1G16790	NA	No	No	No	No	No	No	No
AT1G16800	OG0009207	No	No	No	No	No	No	No
AT1G16810	OG0004752	No	No	No	No	No	No	No
AT1G16820	NA	No	No	No	No	No	No	No
AT1G16825	OG0007690	No	No	No	No	No	No	No
AT1G16830	NA	No	No	No	No	No	No	No
AT1G16840	OG0002189	No	No	No	Yes	Yes	No	No
AT1G16850	NA	No	No	No	No	No	No	No
AT1G16860	NA	No	No	No	No	No	No	No
AT1G16870	OG0008532	No	No	No	Yes	No	Yes	Yes
AT1G16880	NA	No	No	No	No	No	No	No
AT1G16890	OG0002880	No	No	No	No	No	No	No
AT1G16900	OG0009726	No	No	No	No	No	No	No
AT1G16905	NA	No	No	No	No	No	No	No
AT1G16910	NA	No	No	No	No	No	No	No
AT1G16916	NA	No	No	No	No	No	No	No
AT1G16920	NA	No	No	No	No	No	No	No
AT1G16930	NA	No	No	No	No	No	No	No
AT1G16940	NA	No	No	No	No	No	No	No
AT1G16945	NA	No	No	No	No	No	No	No
AT1G16950	NA	No	No	No	No	No	No	No
AT1G16960	NA	No	No	No	No	No	No	No
AT1G16970	OG0008875	No	No	No	No	No	No	No
AT1G16980	OG0002216	No	No	No	No	No	No	No
AT1G17000	NA	No	No	No	No	No	No	No
AT1G17010	NA	No	No	No	No	No	No	No
AT1G17020	NA	No	No	No	No	No	No	No
AT1G17030	OG0002502	No	No	No	No	No	No	No
AT1G17040	NA	No	No	No	No	No	No	No
AT1G17050	OG0007496	No	No	No	No	No	No	No
AT1G17060	NA	No	No	No	No	No	No	No
AT1G17065	NA	No	No	No	No	No	No	No
AT1G17070	OG0004117	No	No	No	No	No	No	No
AT1G17080	NA	No	No	No	No	No	No	No
AT1G17090	NA	No	No	No	No	No	No	No
AT1G17100	OG0005625	No	No	No	No	No	No	No
AT1G17110	NA	No	No	No	No	No	No	No
AT1G17120	NA	No	No	No	No	No	No	No
AT1G17130	OG0002719	No	No	No	No	No	No	No
AT1G17140	NA	No	No	No	No	No	No	No
AT1G17145	OG0004793	No	No	No	No	No	No	No
AT1G17147	NA	No	No	No	No	No	No	No
AT1G17150	NA	No	No	No	No	No	No	No
AT1G17160	OG0010099	No	No	No	No	No	No	No
AT1G17170	NA	No	No	No	No	No	No	No
AT1G17180	NA	No	No	No	No	No	No	No
AT1G17190	NA	No	No	No	No	No	No	No
AT1G17200	OG0006197	No	No	No	No	No	No	No
AT1G17210	OG0004885	No	No	No	No	No	No	No
AT1G17220	OG0008734	Yes	No	Yes	No	No	No	No
AT1G17230	OG0002304	No	No	No	No	No	No	No
AT1G17235	NA	No	No	No	No	No	No	No
AT1G17240	NA	No	No	No	No	No	No	No
AT1G17250	NA	No	No	No	No	No	No	No
AT1G17260	NA	No	No	No	No	No	No	No
AT1G17270	OG0004570	No	No	No	No	No	No	No
AT1G17280	OG0004815	No	No	No	No	No	No	No
AT1G17285	NA	No	No	No	No	No	No	No
AT1G17290	NA	No	No	No	No	No	No	No
AT1G17300	NA	No	No	No	No	No	No	No
AT1G17310	NA	No	No	No	No	No	No	No
AT1G17330	OG0010979	No	No	No	No	No	No	No
AT1G17340	NA	No	No	No	No	No	No	No
AT1G17345	NA	No	No	No	No	No	No	No
AT1G17350	OG0008549	No	No	No	No	No	No	No
AT1G17360	OG0004060	No	No	No	No	No	No	No
AT1G17370	NA	No	No	No	No	No	No	No
AT1G17380	NA	No	No	No	No	No	No	No
AT1G17400	NA	No	No	No	No	No	No	No
AT1G17410	NA	No	No	No	No	No	No	No
AT1G17420	OG0003666	No	No	No	No	No	No	No
AT1G17430	NA	No	No	No	No	No	No	No
AT1G17440	OG0006409	No	No	No	No	No	No	No
AT1G17450	OG0003945	No	No	No	No	No	No	No
AT1G17455	OG0002274	No	No	No	No	No	No	No
AT1G17460	NA	No	No	No	No	No	No	No
AT1G17470	OG0007476	No	No	No	No	No	No	No
AT1G17480	OG0002506	No	No	No	No	No	No	No
AT1G17490	NA	No	No	No	No	No	No	No
AT1G17500	NA	No	No	No	No	No	No	No
AT1G17510	NA	No	No	No	No	No	No	No
AT1G17520	NA	No	No	No	No	No	No	Yes
AT1G17530	NA	No	No	No	No	No	No	No
AT1G17540	NA	No	No	No	No	No	No	No
AT1G17545	NA	No	No	No	No	No	No	No
AT1G17550	NA	No	No	No	No	No	No	No
AT1G17560	OG0004224	No	No	No	No	No	No	No
AT1G17580	NA	No	No	No	No	No	No	No
AT1G17590	NA	No	No	No	No	No	No	No
AT1G17600	NA	No	No	No	No	No	No	No
AT1G17610	NA	No	No	No	No	No	No	No
AT1G17615	NA	No	No	No	No	No	No	No
AT1G17620	NA	No	No	No	No	No	No	No
AT1G17630	NA	No	No	No	No	No	No	No
AT1G17640	NA	No	No	No	No	No	No	No
AT1G17650	OG0003853	No	No	No	No	No	No	No
AT1G17665	NA	No	No	No	No	No	No	No
AT1G17680	OG0004449	No	No	No	No	No	No	No
AT1G17690	OG0005068	No	No	No	No	No	No	No
AT1G17700	NA	No	No	No	No	No	No	No
AT1G17710	NA	No	No	No	No	No	No	No
AT1G17720	NA	No	No	No	No	No	No	No
AT1G17730	OG0003735	No	No	No	Yes	Yes	No	No
AT1G17744	NA	No	No	No	No	No	No	No
AT1G17745	NA	No	No	No	No	No	No	No
AT1G17750	OG0004227	No	No	No	No	No	No	No
AT1G17760	OG0007649	No	No	No	No	No	No	No
AT1G17770	NA	No	No	No	No	No	No	No
AT1G17780	NA	No	No	No	No	No	No	No
AT1G17790	NA	No	No	No	No	No	No	No
AT1G17800	NA	No	No	No	No	No	No	No
AT1G17810	OG0004200	No	No	No	No	No	No	No
AT1G17820	OG0003535	No	No	No	No	No	No	No
AT1G17830	NA	No	No	No	No	No	No	No
AT1G17840	OG0004760	No	No	No	No	No	No	No
AT1G17850	NA	No	No	No	No	No	No	No
AT1G17860	NA	No	No	No	No	No	No	No
AT1G17870	OG0010832	No	No	No	No	No	No	No
AT1G17880	OG0002302	No	No	No	No	No	No	No
AT1G17890	OG0007236	No	No	No	No	No	No	No
AT1G17910	NA	No	No	No	No	No	No	No
AT1G17920	NA	No	No	No	No	No	No	No
AT1G17930	NA	No	No	No	No	No	No	No
AT1G17940	OG0003890	No	No	No	Yes	Yes	No	No
AT1G17950	NA	No	No	No	No	No	No	No
AT1G17960	OG0003441	No	No	No	No	No	No	No
AT1G17970	NA	No	No	No	No	No	No	No
AT1G17980	NA	No	No	No	No	No	No	No
AT1G17990	NA	No	No	No	No	No	No	No
AT1G18000	OG0006010	No	No	No	No	No	No	No
AT1G18010	NA	No	No	No	No	No	No	No
AT1G18020	NA	No	No	No	No	No	No	No
AT1G18030	NA	No	No	No	No	No	No	No
AT1G18040	OG0005427	No	No	No	No	No	No	No
AT1G18050	NA	No	No	No	No	No	No	No
AT1G18060	OG0010027	No	No	No	No	No	No	No
AT1G18070	OG0005544	Yes	Yes	No	No	No	No	No
AT1G18080	NA	No	No	No	No	No	No	No
AT1G18090	NA	No	No	No	No	No	No	No
AT1G18100	NA	No	No	No	No	No	No	No
AT1G18130	NA	No	No	No	No	No	No	No
AT1G18140	NA	No	No	No	No	No	No	No
AT1G18150	NA	No	No	No	No	No	No	No
AT1G18160	OG0004355	No	No	No	No	No	No	No
AT1G18170	NA	No	No	No	No	No	No	Yes
AT1G18180	OG0005698	No	No	No	Yes	Yes	No	No
AT1G18190	OG0006282	No	No	No	No	No	No	No
AT1G18193	NA	No	No	No	No	No	No	No
AT1G18197	NA	No	No	No	No	No	No	No
AT1G18200	NA	No	No	No	No	No	No	No
AT1G18210	NA	No	No	No	No	No	No	No
AT1G18220	NA	No	No	No	No	No	No	No
AT1G18250	OG0004601	No	No	No	No	No	No	No
AT1G18260	OG0008181	No	No	No	No	No	No	No
AT1G18265	NA	No	No	No	No	No	No	No
AT1G18270	OG0010114	No	No	No	No	No	No	No
AT1G18280	NA	No	No	No	No	No	No	No
AT1G18290	NA	No	No	No	No	No	No	No
AT1G18300	NA	No	No	No	No	No	No	No
AT1G18310	NA	No	No	No	No	No	No	No
AT1G18320	NA	No	No	No	No	No	No	No
AT1G18330	NA	No	No	No	No	No	No	No
AT1G18335	OG0009372	No	No	No	No	No	No	No
AT1G18340	OG0008220	No	No	No	No	No	No	No
AT1G18350	NA	No	No	No	No	No	No	No
AT1G18360	OG0005387	No	No	No	No	No	No	No
AT1G18370	OG0003111	No	No	No	No	No	No	No
AT1G18390	NA	No	No	No	No	No	No	No
AT1G18400	NA	No	No	No	No	No	No	No
AT1G18410	NA	No	No	No	No	No	No	No
AT1G18420	NA	No	No	No	No	No	No	No
AT1G18440	NA	No	No	No	No	No	No	No
AT1G18450	OG0005230	No	No	No	No	No	No	No
AT1G18460	OG0005159	No	No	No	Yes	Yes	No	No
AT1G18470	NA	No	No	No	No	No	No	No
AT1G18480	OG0008726	No	No	No	No	No	No	Yes
AT1G18485	NA	No	No	No	No	No	No	No
AT1G18486	NA	No	No	No	No	No	No	No
AT1G18490	OG0007790	No	No	No	No	No	No	No
AT1G18500	NA	No	No	No	No	No	No	No
AT1G18510	NA	No	No	No	No	No	No	No
AT1G18520	NA	No	No	No	No	No	No	No
AT1G18530	OG0003044	No	No	No	No	No	No	No
AT1G18540	NA	No	No	No	No	No	No	No
AT1G18550	OG0008750	No	No	No	No	No	No	No
AT1G18560	NA	No	No	No	No	No	No	No
AT1G18570	NA	No	No	No	No	No	No	No
AT1G18580	OG0006627	No	No	No	No	No	No	No
AT1G18590	NA	No	No	No	No	No	No	No
AT1G18600	OG0005623	No	No	No	No	No	No	No
AT1G18610	NA	No	No	No	No	No	No	No
AT1G18620	NA	No	No	No	No	No	No	No
AT1G18630	NA	No	No	No	No	No	No	No
AT1G18640	OG0009163	No	No	No	No	No	No	No
AT1G18650	NA	No	No	No	No	No	No	No
AT1G18660	OG0008112	No	No	No	No	No	No	No
AT1G18670	NA	No	No	No	No	No	No	No
AT1G18680	OG0010335	No	No	No	No	No	No	No
AT1G18690	OG0003471	No	No	No	No	No	No	No
AT1G18700	OG0010242	No	No	No	No	No	No	No
AT1G18710	NA	No	No	No	No	No	No	No
AT1G18720	NA	No	No	No	No	No	No	No
AT1G18730	OG0008497	Yes	No	Yes	No	No	No	No
AT1G18740	NA	No	No	No	No	No	No	No
AT1G18750	NA	No	No	No	No	No	No	No
AT1G18760	NA	No	No	No	No	No	No	No
AT1G18770	NA	No	No	No	No	No	No	No
AT1G18773	OG0006658	No	No	No	No	No	No	No
AT1G18780	NA	No	No	No	No	No	No	No
AT1G18790	NA	No	No	No	No	No	No	No
AT1G18800	OG0002325	Yes	Yes	No	No	No	No	No
AT1G18810	NA	No	No	No	No	No	No	No
AT1G18830	OG0005538	No	No	No	No	No	No	No
AT1G18835	NA	No	No	No	No	No	No	No
AT1G18840	NA	No	No	No	No	No	No	No
AT1G18850	OG0010334	No	No	No	No	No	No	No
AT1G18860	NA	No	No	No	No	No	No	No
AT1G18870	OG0006794	No	No	No	No	No	No	No
AT1G18871	NA	No	No	No	No	No	No	No
AT1G18880	NA	No	No	No	No	No	No	No
AT1G18890	NA	No	No	No	No	No	No	No
AT1G18900	NA	No	No	No	No	No	No	No
AT1G18910	NA	No	No	No	No	No	No	No
AT1G18940	NA	No	No	No	No	No	No	No
AT1G18950	OG0005287	No	No	No	No	No	No	No
AT1G18960	OG0003991	No	No	No	No	No	No	No
AT1G18970	NA	No	No	No	No	No	No	No
AT1G18975	NA	No	No	No	No	No	No	No
AT1G18980	NA	No	No	No	No	No	No	No
AT1G18990	NA	No	No	No	No	No	No	No
AT1G19000	NA	No	No	No	No	No	No	No
AT1G19010	OG0002508	No	No	No	No	No	No	No
AT1G19020	NA	No	No	No	No	No	No	No
AT1G19025	NA	No	No	No	No	No	No	Yes
AT1G19040	NA	No	No	No	No	No	No	No
AT1G19050	NA	No	No	No	No	No	No	No
AT1G19060	NA	No	No	No	No	No	No	No
AT1G19070	NA	No	No	No	No	No	No	No
AT1G19080	OG0005735	No	No	No	Yes	No	Yes	No
AT1G19086	NA	No	No	No	No	No	No	No
AT1G19090	NA	No	No	No	No	No	No	No
AT1G19100	NA	No	No	No	No	No	No	No
AT1G19110	NA	No	No	No	No	No	No	No
AT1G19115	NA	No	No	No	No	No	No	No
AT1G19120	NA	No	No	No	No	No	No	No
AT1G19130	OG0009324	No	No	No	No	No	No	No
AT1G19140	OG0009686	No	No	No	No	No	No	No
AT1G19150	OG0011267	Yes	No	Yes	No	No	No	No
AT1G19160	NA	No	No	No	No	No	No	No
AT1G19170	OG0003780	No	No	No	No	No	No	No
AT1G19180	NA	No	No	No	No	No	No	No
AT1G19190	NA	No	No	No	No	No	No	No
AT1G19200	NA	No	No	No	No	No	No	No
AT1G19210	NA	No	No	No	No	No	No	No
AT1G19220	OG0005614	No	No	No	No	No	No	No
AT1G19230	NA	No	No	No	No	No	No	No
AT1G19240	NA	No	No	No	No	No	No	No
AT1G19250	OG0003492	No	No	No	No	No	No	No
AT1G19260	NA	No	No	No	No	No	No	No
AT1G19270	NA	No	No	No	No	No	No	No
AT1G19290	NA	No	No	No	No	No	No	No
AT1G19300	NA	No	No	No	No	No	No	No
AT1G19310	NA	No	No	No	No	No	No	No
AT1G19320	NA	No	No	No	No	No	No	No
AT1G19330	NA	No	No	No	No	No	No	No
AT1G19340	OG0010625	No	No	No	No	No	No	No
AT1G19350	NA	No	No	No	No	No	No	No
AT1G19360	OG0004095	Yes	Yes	No	No	No	No	Yes
AT1G19370	OG0007386	No	No	No	No	No	No	No
AT1G19380	OG0002148	No	No	No	No	No	No	No
AT1G19390	NA	No	No	No	No	No	No	No
AT1G19394	NA	No	No	No	No	No	No	No
AT1G19396	NA	No	No	No	No	No	No	No
AT1G19397	NA	No	No	No	No	No	No	No
AT1G19400	OG0002710	No	No	No	Yes	Yes	No	No
AT1G19410	NA	No	No	No	No	No	No	No
AT1G19430	OG0010107	No	No	No	No	No	No	No
AT1G19440	NA	No	No	No	No	No	No	No
AT1G19450	NA	No	No	No	No	No	No	No
AT1G19460	NA	No	No	No	No	No	No	No
AT1G19470	NA	No	No	No	No	No	No	No
AT1G19480	NA	No	No	No	No	No	No	No
AT1G19485	NA	No	No	No	No	No	No	No
AT1G19490	OG0005416	No	No	No	No	No	No	No
AT1G19500	NA	No	No	No	No	No	No	No
AT1G19510	NA	No	No	No	No	No	No	No
AT1G19520	OG0007434	No	No	No	No	No	No	No
AT1G19530	NA	No	No	No	No	No	No	No
AT1G19540	NA	No	No	No	No	No	No	No
AT1G19550	OG0002820	No	No	No	No	No	No	No
AT1G19565	NA	No	No	No	No	No	No	No
AT1G19570	NA	No	No	No	No	No	No	No
AT1G19580	OG0002338	No	No	No	No	No	No	No
AT1G19600	OG0006675	No	No	No	No	No	No	Yes
AT1G19610	NA	No	No	No	No	No	No	No
AT1G19620	NA	No	No	No	No	No	No	No
AT1G19630	NA	No	No	No	No	No	No	No
AT1G19640	NA	No	No	No	No	No	No	No
AT1G19650	NA	No	No	No	No	No	No	No
AT1G19660	NA	No	No	No	No	No	No	No
AT1G19670	NA	No	No	No	No	No	No	No
[truncated: 25,664 more rows]
