# Supplementary material for: Topological data analysis reveals a core gene expression backbone that defines form and function across flowering plants
Source: PLoS Biol. 2023 Dec 5;21(12):e3002397. doi: 10.1371/journal.pbio.3002397 (PMC10723737; doi:10.1371/journal.pbio.3002397)
Supplement: S7 Dataset — (CSV) [file pbio.3002397.s008.csv]

Orthogroup	SRR1598909	SRR1598910	SRR1598911	SRR1598912	SRR1598913	SRR1598914	SRR1598915	SRR1598916	SRR11458863	SRR11458864	SRR11458867	SRR11458868	SRR11458871	SRR11458872	SRR11458875	SRR11458876	SRR3581346	SRR3581347	SRR3581356	SRR3581681	SRR3581693	SRR3581694	SRR3581695	SRR3581696	SRR3581697	SRR3581698	SRR3581699	SRR3581700	SRR3581701	SRR3581706	SRR3581707	SRR3581709	SRR3581710	SRR3581712	SRR3581713	SRR3724649	SRR3724650	SRR3724651	SRR3724652	SRR3724663	SRR3724668	SRR3724737	SRR3724738	SRR3724739	SRR3724741	SRR3724768	SRR3724774	SRR3724778	SRR3724782
OG0002118	27.91	10.16	45.69	22.51	15.28	20.4	29.4	181.6	18.69	19.97	20.37	18.42	32.23	19.4	0.44	0.38	8.65	17.22	22.27	16.72	16.43	13.33	14.65	14.27	15.99	14.91	22.08	20.07	20.07	14.44	13.47	17.43	9.71	15.64	11.8	9.47	7.32	6.43	7.75	5.62	5.31	4.83	6.65	4.52	5.13	9.29	7.65	2.66	10.35
OG0002119	73.23	80.86	100.55	42.34	75.79	164.84	9.52	33.83	32.06	36.19	38.37	37.36	65.18	35.97	5.59	2.36	3.28	34.38	50.01	56.71	24.42	23.52	18.44	20.5	20.9	27.42	34.0	22.13	22.13	5.98	19.67	6.61	16.26	7.68	17.59	24.14	17.02	34.26	31.23	109.48	86.62	82.19	52.74	46.52	29.83	9.31	7.94	4.53	11.97
OG0002120	2.36	28.15	16.77	5.63	10.72	4.6	1.7	1.47	3.84	3.5	5.56	2.64	8.78	2.39	0.27	0.0	0.19	30.84	18.6	1.64	2.12	3.35	3.9	2.39	1.7	0.94	0.39	1.2	1.2	0.06	2.04	0.35	4.32	0.71	6.77	2.12	2.33	1.43	1.34	1.84	0.33	0.83	0.52	0.82	1.01	2.21	1.47	0.74	2.06
OG0002121	29.38	9.5	30.34	21.05	18.39	16.34	15.16	18.79	24.68	26.3	28.38	27.76	22.95	29.34	1.6	0.54	7.53	26.59	21.13	17.24	53.83	73.74	85.51	69.65	37.33	30.15	19.12	31.24	31.24	8.93	18.17	9.75	17.2	12.4	19.41	30.7	22.7	19.72	18.82	15.35	14.34	14.97	15.94	18.59	14.91	14.5	12.35	8.8	10.26
OG0002122	28.75	29.08	84.27	34.79	30.99	80.28	51.78	37.62	17.4	20.14	17.07	20.31	27.1	18.67	2.81	0.79	5.05	14.65	19.44	15.41	13.65	16.43	12.64	14.64	14.84	16.4	18.33	19.87	19.87	16.03	17.73	17.02	11.64	16.08	12.53	14.56	14.9	15.9	9.71	11.35	11.12	8.69	9.05	9.53	10.45	18.25	10.67	15.33	10.43
OG0002125	20.79	40.43	45.51	63.26	40.79	30.28	20.19	18.81	7.85	9.02	10.54	10.13	24.3	7.96	0.31	0.2	9.64	35.77	21.14	4.65	11.92	14.07	12.74	12.92	16.55	17.54	12.05	23.2	23.2	16.65	4.39	10.63	4.02	16.87	3.52	3.98	3.67	3.01	4.13	3.4	4.02	9.33	13.09	13.34	22.94	8.09	5.2	8.13	2.77
OG0002126	42.43	18.97	61.7	23.77	25.96	40.84	30.88	40.34	42.29	40.1	37.35	41.84	70.8	40.42	2.62	1.11	4.84	16.23	14.33	30.3	16.1	20.03	20.44	21.08	25.68	28.83	19.82	27.71	27.71	11.4	21.53	15.84	18.55	15.55	15.8	24.31	20.76	33.28	31.06	46.46	50.36	53.24	41.82	40.27	39.3	11.5	9.14	9.57	6.6
OG0002127	2.44	1.21	21.54	1.26	1.49	1.62	1.71	4.06	0.0	0.0	0.0	0.0	0.0	0.0	0.0	0.01	0.0	0.0	0.0	0.01	0.85	3.57	6.69	3.1	0.43	0.09	0.0	0.0	0.0	0.0	0.0	0.01	0.02	0.02	0.01	0.0	0.0	0.0	0.0	0.0	0.0	0.0	0.0	0.0	0.0	0.0	0.0	0.0	0.0
OG0002128	106.58	14.28	48.01	35.0	0.17	11.81	15.84	18.46	6.09	8.44	15.36	10.5	6.57	7.22	0.03	0.03	10.59	1.46	1.11	0.8	11.72	25.18	50.57	86.76	68.44	52.51	36.17	46.49	46.49	4.07	3.83	3.74	7.9	5.77	10.21	1.65	2.06	0.8	0.87	0.47	0.52	0.7	0.87	1.41	1.46	0.93	0.4	0.96	0.87
OG0002132	117.44	100.14	140.85	83.27	99.31	141.54	70.9	88.65	53.25	53.81	62.58	53.64	86.33	50.71	12.79	6.33	8.33	50.82	51.03	59.1	35.6	48.15	46.89	50.65	64.44	63.9	34.51	93.2	93.2	22.59	36.01	25.52	32.34	29.49	30.78	36.48	31.82	35.62	34.75	35.96	38.9	48.5	52.47	53.07	51.83	32.02	28.37	29.85	40.44
OG0002133	28.96	25.04	21.36	20.69	28.02	15.86	14.29	20.3	46.38	45.88	52.15	49.04	132.79	49.71	7.06	3.38	11.07	157.69	95.78	28.19	34.98	48.54	57.05	70.54	81.05	73.36	23.6	74.4	74.4	32.44	50.24	37.35	51.69	41.19	42.51	30.98	26.5	29.97	28.54	35.35	31.42	40.84	40.57	37.32	39.23	26.8	17.86	23.85	15.62
OG0002137	58.28	76.13	89.54	62.63	66.31	28.53	61.16	140.02	26.79	36.74	25.17	33.63	29.85	36.49	7.26	2.62	6.17	26.07	24.67	27.14	27.91	33.48	27.18	29.43	30.75	28.14	19.83	27.39	27.39	14.74	29.47	27.7	29.56	27.11	28.15	19.85	17.59	14.8	14.89	14.09	13.81	18.5	20.23	20.79	17.44	9.68	9.81	9.81	40.87
OG0002139	152.83	193.08	141.4	162.5	205.2	144.3	93.63	152.85	82.52	85.34	100.38	89.36	313.28	89.2	1.67	1.35	79.24	178.03	122.94	43.43	83.04	94.61	99.17	114.41	127.18	122.39	125.19	118.38	118.38	139.1	86.97	137.7	83.01	118.0	77.47	42.82	48.72	42.42	37.89	42.67	37.28	44.83	43.03	46.28	61.08	42.45	29.78	25.03	13.9
OG0002142	40.75	74.06	48.53	58.87	76.53	37.64	34.91	36.33	20.25	24.98	21.06	25.02	35.41	23.45	2.02	0.69	2.7	17.19	15.91	14.89	11.49	13.87	13.34	12.81	13.86	13.97	8.82	14.46	14.46	12.63	21.77	13.44	16.72	16.77	14.76	15.73	15.0	16.96	20.22	11.74	12.8	10.02	12.65	12.56	12.1	12.93	8.73	7.08	9.98
OG0002143	55.07	72.65	101.33	201.61	48.79	95.31	27.79	34.03	111.91	109.98	105.32	98.4	168.56	93.71	2.6	1.52	31.14	7.86	6.98	71.08	38.08	34.55	30.65	30.92	30.35	37.26	41.97	38.15	38.15	25.98	56.5	19.27	48.09	18.09	58.71	83.54	92.03	99.96	101.45	89.83	96.33	81.73	93.38	88.4	91.76	57.48	40.26	31.25	37.89
OG0002144	90.54	229.06	153.79	80.67	177.0	109.01	14.33	58.49	75.94	95.99	80.9	96.3	135.7	95.75	2.71	2.28	35.44	125.7	111.08	44.38	56.71	65.47	73.58	79.11	106.13	98.84	64.43	104.76	104.76	42.54	344.21	76.66	216.05	59.16	134.89	48.42	52.77	63.24	56.44	60.92	43.47	49.37	37.7	29.96	35.05	36.2	25.15	15.87	29.65
OG0002145	20.81	12.53	14.99	19.73	15.25	10.11	10.98	16.44	30.44	60.26	33.62	51.54	51.31	52.59	2.99	1.28	4.52	51.97	39.02	8.95	15.63	23.65	24.4	27.66	31.5	31.28	16.0	33.35	33.35	8.11	19.03	7.51	17.75	9.3	19.47	15.02	15.45	36.69	43.35	17.02	16.65	14.29	11.28	10.86	13.75	8.11	8.31	4.73	8.19
OG0002146	60.67	65.71	59.32	42.51	73.79	55.04	51.92	70.38	23.82	24.45	24.93	24.01	51.91	24.01	1.17	1.8	9.67	32.57	25.33	22.89	31.62	59.58	55.81	37.13	35.74	35.04	46.33	54.29	54.29	51.9	33.32	52.36	26.7	40.77	19.75	65.76	51.66	48.82	44.8	44.92	44.7	63.31	47.44	79.16	68.77	29.88	58.68	39.97	39.83
OG0002147	5.74	4.92	6.12	3.77	5.74	5.06	3.1	5.34	16.53	17.76	20.11	19.32	33.46	19.06	4.53	2.92	2.66	19.28	17.82	14.33	11.6	13.52	11.74	12.97	14.39	15.4	7.15	17.98	17.98	5.68	11.78	8.02	11.26	7.61	8.13	17.48	14.51	17.21	17.36	23.04	28.53	24.57	22.61	19.92	16.33	11.73	7.89	9.07	10.7
OG0002148	39.7	39.96	39.38	23.02	50.51	29.27	18.8	35.13	50.65	109.28	58.33	101.27	46.72	123.13	18.14	13.23	18.17	63.0	61.77	28.93	54.99	53.49	44.77	49.59	54.73	54.25	61.24	57.63	57.63	24.58	33.07	38.3	44.53	41.33	98.76	81.1	74.81	51.15	35.35	48.84	30.14	28.6	29.36	19.13	27.02	21.99	22.08	16.78	9.44
OG0002154	49.71	76.96	64.76	81.32	79.26	38.73	25.85	43.43	114.93	178.85	113.28	178.61	66.35	177.28	39.77	14.26	15.56	132.6	112.82	84.94	77.93	69.19	68.91	62.46	67.28	64.33	56.35	69.28	69.28	56.62	72.47	55.67	61.05	50.83	88.44	63.91	50.17	93.75	64.88	99.6	83.87	111.19	93.01	63.34	65.09	39.5	33.43	30.39	44.79
OG0002155	11.5	12.78	32.2	5.85	13.56	15.37	10.73	15.55	7.98	7.63	8.25	7.37	17.46	7.44	0.64	0.35	0.61	7.91	7.38	7.21	5.47	6.46	6.68	7.03	7.45	7.82	3.18	8.9	8.9	2.06	7.11	3.61	7.2	4.38	6.35	7.16	5.88	6.51	6.0	5.94	6.35	8.43	8.68	8.73	7.97	3.18	5.02	4.54	7.26
OG0002156	30.09	17.97	34.92	13.99	22.12	29.01	20.79	29.06	3.11	2.9	3.98	3.33	11.3	2.88	0.53	0.46	1.73	5.18	3.34	2.27	4.59	4.76	4.84	5.75	6.03	7.49	6.74	10.05	10.05	3.52	2.94	3.67	2.66	3.89	2.06	2.94	2.73	1.57	1.63	1.38	1.61	1.95	2.35	1.99	2.86	2.93	2.14	2.74	3.25
OG0002157	1.16	3.93	6.87	8.03	4.93	24.15	1.87	1.88	2.74	2.12	2.76	2.32	0.66	2.48	0.05	0.03	0.8	0.6	22.79	5.97	3.02	1.46	0.48	0.14	0.09	0.13	0.25	5.68	5.68	0.55	0.86	0.32	0.7	0.45	1.04	5.09	5.47	4.89	6.37	2.99	2.5	2.58	3.54	4.27	3.75	2.57	1.24	0.95	1.68
OG0002159	48.34	35.97	26.4	12.42	47.86	18.0	40.45	53.96	28.77	29.79	34.97	32.74	92.86	32.05	2.36	3.39	12.45	43.28	39.74	17.18	16.61	15.34	22.33	42.74	62.01	96.16	99.74	68.56	68.56	33.39	21.77	32.33	15.5	24.09	17.95	48.45	43.04	36.73	32.48	28.82	29.72	24.39	18.79	17.15	19.54	24.14	15.08	5.6	11.35
OG0002160	14.01	10.31	22.55	14.93	10.34	15.55	14.35	14.64	13.79	14.08	15.32	13.86	48.15	13.46	1.18	0.54	3.42	17.68	20.86	16.24	14.77	15.46	14.67	16.21	19.87	20.16	16.43	26.82	26.82	10.64	12.69	10.79	10.12	11.23	9.67	7.23	6.26	6.3	5.18	8.95	10.06	7.62	10.2	10.53	11.37	6.18	4.5	2.32	6.8
OG0002161	39.09	4.09	9.03	4.37	7.1	8.27	8.34	4.96	11.36	12.66	11.81	12.14	28.53	13.79	3.28	1.55	1.55	24.49	13.32	7.92	5.04	4.71	4.14	4.23	4.39	4.76	2.64	4.19	4.19	0.93	4.5	0.82	3.82	1.0	3.29	11.15	10.21	7.36	7.13	6.99	6.42	4.33	4.37	3.71	3.52	6.93	8.68	4.99	15.04
OG0002162	13.95	15.66	30.15	15.84	20.48	27.7	18.24	19.14	16.21	17.76	18.32	19.61	27.15	20.0	1.43	0.41	4.05	21.66	21.49	14.9	11.18	17.23	17.26	14.92	14.49	14.17	11.45	13.92	13.92	9.01	12.84	10.86	13.16	11.87	11.49	9.58	10.46	10.37	9.56	11.13	9.57	10.51	9.15	10.34	9.89	7.72	5.49	7.45	6.46
OG0002165	12.77	10.77	21.72	6.35	11.63	15.0	9.02	19.75	3.0	3.4	5.06	3.97	7.21	4.04	0.33	0.16	1.15	7.92	6.23	3.82	3.64	4.15	2.82	2.62	2.34	3.88	3.04	4.6	4.6	3.62	2.6	4.55	1.71	2.96	1.13	5.92	4.92	3.08	2.44	2.9	1.84	5.45	5.88	3.34	5.1	5.85	2.07	3.77	5.27
OG0002166	17.77	3.07	26.18	27.61	3.47	18.14	23.24	26.78	9.93	8.65	12.49	9.32	7.64	8.26	0.3	0.08	2.62	13.8	10.34	1.22	10.51	11.74	9.09	12.37	16.48	16.19	17.15	17.78	17.78	5.72	4.48	5.89	5.47	5.01	6.23	4.94	5.52	3.18	3.16	1.81	1.32	2.72	1.93	2.62	5.26	1.99	1.07	2.0	0.41
OG0002167	7.56	32.62	13.69	15.92	20.56	23.18	0.58	6.83	32.43	35.85	41.33	32.86	41.96	32.64	12.07	8.35	4.59	17.5	12.52	49.81	20.86	30.81	25.09	16.54	13.71	13.78	14.85	18.58	18.58	1.01	24.83	1.5	22.7	1.88	20.22	25.58	22.27	34.78	36.15	56.73	56.43	103.19	42.04	56.18	32.45	10.31	10.28	8.02	46.45
OG0002169	0.74	1.17	8.46	1.46	1.13	1.88	1.02	0.84	10.13	11.25	9.5	10.67	10.75	10.28	1.94	1.23	0.57	13.66	10.85	6.76	5.95	8.81	8.48	6.89	8.08	7.06	3.49	6.94	6.94	3.6	5.51	4.1	5.63	3.16	5.96	10.44	8.72	6.87	7.23	6.34	8.21	8.81	11.05	6.51	6.97	4.46	6.08	5.56	10.4
OG0002170	229.06	172.02	108.11	68.72	334.89	193.43	29.89	153.23	108.75	137.07	166.08	150.37	217.25	153.99	1.45	1.61	57.98	665.0	468.03	305.55	90.28	129.36	116.83	125.11	145.27	124.87	75.3	48.71	48.71	77.89	199.9	133.24	213.77	202.7	224.25	80.16	51.32	82.39	42.51	104.59	53.73	132.81	86.2	170.51	153.94	30.99	40.31	28.94	18.98
OG0002171	28.79	25.47	100.57	18.56	35.48	50.33	6.69	20.83	83.38	88.77	96.01	83.86	149.54	86.04	3.35	3.96	12.12	48.89	67.27	146.3	52.34	57.97	61.21	60.06	53.64	62.44	38.1	77.34	77.34	33.58	93.82	59.01	86.48	56.65	82.51	83.42	69.43	83.61	77.96	70.92	56.19	60.24	46.51	91.83	69.08	87.23	238.63	125.41	329.9
OG0002175	418.83	625.59	455.33	719.44	761.37	393.34	401.82	549.14	845.12	933.56	1099.29	1038.42	564.9	888.39	6.15	4.51	899.15	1573.42	1115.71	173.21	725.12	683.81	614.32	654.02	785.84	816.08	768.12	887.5	887.5	902.84	287.27	764.67	289.94	905.18	265.21	239.35	325.65	202.43	340.07	163.61	254.79	230.73	404.73	291.78	635.04	676.22	355.72	325.85	217.19
OG0002176	8.61	6.86	27.46	1.54	14.29	5.71	1.26	7.73	0.08	0.22	0.22	0.43	0.0	0.18	0.1	0.0	0.14	46.89	46.66	0.8	2.99	1.25	0.34	0.36	0.19	0.0	0.0	0.09	0.09	3.72	90.74	8.37	36.38	3.53	12.63	0.0	0.0	0.31	0.11	0.06	0.04	0.0	0.0	0.04	0.0	0.38	0.0	0.1	0.29
OG0002178	14.03	20.75	24.27	20.75	19.62	9.52	7.2	9.44	11.34	13.16	11.81	13.52	23.33	14.79	1.1	0.59	2.21	23.83	14.57	9.28	6.89	9.52	9.19	11.17	13.43	13.05	7.78	14.06	14.06	6.82	8.62	7.26	7.71	6.44	8.2	5.25	4.31	7.23	6.16	6.28	6.43	6.91	6.2	5.22	5.04	3.6	3.85	4.59	4.82
OG0002179	11.5	25.75	13.66	9.34	33.52	8.76	1.28	4.26	16.39	17.13	20.14	17.36	9.07	14.09	3.12	3.18	8.1	30.18	35.31	10.29	11.71	11.05	10.25	11.91	14.14	16.51	23.95	21.78	21.78	16.92	13.24	17.26	11.53	12.27	11.05	15.28	12.94	12.14	12.15	8.62	8.81	6.36	7.18	5.6	7.03	6.37	4.62	4.09	5.92
OG0002181	5.28	6.91	11.83	6.1	8.22	4.17	4.21	5.24	12.94	12.44	13.64	11.9	15.98	11.74	0.69	0.1	1.4	13.1	8.98	13.51	11.03	13.83	15.66	16.57	18.19	13.76	4.0	12.18	12.18	3.67	11.86	6.01	12.62	5.57	10.36	30.52	23.88	19.49	20.63	12.77	16.67	11.06	12.39	13.78	14.05	13.88	22.64	9.75	21.05
OG0002182	26.77	30.83	31.99	28.25	29.49	28.63	12.81	18.34	21.09	23.72	20.85	22.7	41.4	22.75	3.43	2.17	2.38	34.69	23.7	16.77	12.03	17.27	19.68	19.86	25.23	24.48	7.87	25.48	25.48	9.08	17.87	13.31	18.18	12.43	14.18	16.6	13.73	15.0	14.67	14.8	17.61	17.58	18.11	16.68	15.84	9.67	9.14	7.23	11.96
OG0002183	24.97	1.87	46.29	36.14	0.86	22.82	43.23	46.31	19.88	20.26	33.46	21.79	95.33	21.74	1.01	0.76	18.1	0.49	0.32	4.33	24.32	36.41	31.96	43.43	56.57	66.42	48.04	92.79	92.79	36.31	9.31	17.62	7.02	17.35	7.18	11.28	13.61	8.2	8.83	10.44	11.21	12.59	12.84	8.18	8.37	4.45	2.61	1.73	2.34
OG0002184	7.24	11.54	16.49	10.9	9.79	17.15	6.29	6.92	9.57	8.47	8.54	7.75	11.44	8.99	1.72	1.28	2.17	13.37	12.44	9.68	7.64	10.26	8.83	9.1	11.03	10.34	6.2	14.15	14.15	4.68	8.19	6.53	8.18	4.95	8.51	5.67	4.56	4.13	4.26	8.66	6.61	9.63	5.74	3.63	3.55	2.19	2.23	5.51	3.44
OG0002187	19.98	16.82	18.35	15.03	15.94	14.57	7.74	13.66	12.67	18.03	13.02	16.47	39.95	18.16	5.22	3.78	2.4	20.14	14.15	8.98	7.64	9.34	9.01	11.36	12.62	11.35	5.94	16.0	16.0	5.47	13.75	5.56	10.87	4.74	10.77	10.02	8.88	14.21	11.57	9.7	8.88	7.39	7.02	7.7	7.45	4.26	4.09	4.46	6.39
OG0002189	41.02	48.31	158.43	83.8	50.78	72.73	32.53	31.45	120.95	131.25	114.16	146.0	92.99	135.34	5.63	5.0	26.8	91.13	93.8	153.95	95.75	82.22	93.46	87.9	88.0	94.4	96.5	126.73	126.73	75.77	153.32	84.58	111.47	73.82	94.09	74.29	54.15	100.23	91.34	211.52	237.18	217.91	125.48	158.03	87.21	42.22	62.21	23.38	123.97
OG0002190	0.82	0.81	238.21	0.62	1.19	0.61	0.36	0.38	0.7	0.34	1.59	0.93	1.37	0.59	0.09	0.0	0.02	3.12	8.25	0.34	4.78	3.28	1.56	2.63	2.05	3.81	2.26	2.35	2.35	2.21	3.05	4.68	3.88	4.38	3.38	0.0	0.0	0.0	0.0	0.0	0.0	0.07	0.0	0.08	0.03	0.0	0.0	0.0	0.14
OG0002191	72.43	47.82	102.41	38.35	59.48	60.42	35.52	61.04	11.83	10.29	13.34	12.13	35.86	10.72	1.84	0.57	6.04	50.96	40.18	11.13	17.65	21.43	15.19	16.39	19.36	28.56	56.72	52.21	52.21	54.01	31.28	62.45	23.86	44.78	17.59	31.18	25.29	14.21	14.77	12.38	7.3	14.13	11.33	15.37	15.18	26.38	14.99	28.72	11.61
OG0002194	32.5	86.93	42.71	36.0	61.32	79.02	13.66	26.85	30.2	33.09	28.09	31.53	35.19	32.46	1.81	0.88	2.79	27.54	28.41	39.62	27.74	29.7	27.88	27.01	30.82	32.61	17.22	30.32	30.32	13.85	32.24	19.01	27.92	16.3	25.99	30.0	28.94	20.28	20.57	26.82	28.74	70.18	52.16	71.32	52.36	11.07	13.63	10.54	20.12
OG0002196	13.96	9.97	16.44	10.0	9.8	15.01	7.63	12.61	9.98	9.87	10.76	10.53	23.57	10.1	5.32	3.65	2.31	14.99	11.13	13.1	8.09	9.54	10.02	9.95	14.21	14.31	5.27	20.44	20.44	5.75	9.55	5.64	7.11	5.75	4.71	9.15	8.32	7.97	7.39	6.99	7.42	7.32	9.0	8.34	9.02	6.82	6.75	5.21	15.28
OG0002198	224.75	48.11	153.73	32.38	32.55	50.12	7.68	311.44	90.01	68.33	81.79	69.48	107.78	59.82	3.25	2.26	10.24	8.99	12.42	64.17	47.13	47.87	39.47	34.13	29.43	30.42	36.62	34.7	34.7	25.36	54.51	25.45	46.25	21.48	57.41	220.47	256.67	155.51	182.58	89.82	115.82	59.52	69.64	78.4	87.39	131.27	68.54	64.84	55.6
OG0002199	171.36	240.1	255.96	1047.82	211.32	353.51	135.87	237.71	131.66	71.13	168.68	75.05	294.21	56.29	4.05	3.56	122.45	77.31	228.1	176.34	103.19	101.33	113.52	118.19	96.57	88.82	58.99	72.82	72.82	190.79	598.92	126.61	313.65	116.82	172.28	861.88	422.1	777.19	560.33	606.79	673.96	592.12	529.06	557.23	541.03	416.18	247.63	180.22	151.14
OG0002200	28.15	40.3	21.27	30.08	67.41	8.14	39.36	50.88	5.79	6.73	11.57	7.97	14.22	7.05	0.06	0.01	3.9	14.93	20.08	0.69	10.32	11.41	8.78	11.33	15.7	15.78	9.19	18.2	18.2	14.46	6.08	13.91	5.05	9.42	2.97	2.24	2.14	1.23	1.37	0.75	0.58	0.64	0.83	0.44	0.87	0.9	0.61	0.5	0.16
OG0002201	19.38	21.79	23.04	15.66	30.13	11.58	13.86	20.5	16.29	13.08	21.89	15.03	38.72	12.44	0.13	0.05	13.0	35.23	32.51	2.58	17.34	22.83	19.02	25.08	33.97	37.72	13.68	40.27	40.27	22.07	8.48	17.7	11.67	19.37	13.31	10.96	13.62	5.18	5.31	2.58	2.08	4.56	4.47	3.65	8.4	7.47	5.85	5.68	1.23
OG0002202	12.22	9.1	12.92	8.28	7.69	6.76	6.9	7.85	1.78	1.85	1.91	1.99	9.06	1.79	0.81	0.5	0.25	1.88	1.69	2.0	1.92	2.56	2.58	2.53	3.29	3.31	1.04	3.72	3.72	1.33	2.05	1.43	1.61	1.22	1.2	2.27	2.14	1.73	1.44	1.57	1.59	2.03	1.86	1.75	1.72	1.32	1.08	0.98	1.45
OG0002204	14.03	11.11	16.87	5.0	8.15	9.93	12.56	10.31	9.46	10.22	9.84	9.99	21.42	9.83	3.07	1.74	0.98	9.6	7.7	6.39	4.86	6.6	6.13	7.54	9.51	9.17	3.65	10.58	10.58	3.98	10.02	4.68	9.61	4.49	8.1	12.12	11.81	8.9	8.1	5.8	5.29	3.03	4.48	4.59	5.2	7.12	4.57	5.36	6.42
OG0002205	89.32	135.72	104.35	401.31	127.24	135.65	111.42	136.68	798.94	719.79	646.58	719.23	989.51	707.97	3.44	0.87	119.08	343.1	198.65	272.0	241.81	279.15	254.39	294.65	312.03	312.31	234.6	291.91	291.91	230.27	532.53	209.11	564.3	191.62	627.25	915.74	949.62	774.64	786.54	637.64	771.64	663.11	771.88	556.95	613.87	1170.62	1315.87	1086.45	770.13
OG0002206	10.71	16.33	33.72	9.25	20.08	13.15	5.1	13.16	11.52	15.63	12.6	16.11	15.95	16.95	2.17	1.07	1.68	13.47	14.98	19.68	12.39	13.45	10.53	10.85	12.69	12.9	7.2	11.94	11.94	3.9	11.74	5.32	9.89	4.99	7.56	9.19	8.46	8.89	8.24	9.73	10.36	9.19	11.72	8.04	6.47	7.52	13.04	11.45	28.11
OG0002208	255.59	421.98	326.84	396.61	516.01	353.26	240.3	316.05	453.51	512.63	578.91	551.96	441.25	479.99	4.67	1.65	657.18	1190.78	790.22	136.73	517.42	534.33	452.14	513.69	559.37	580.08	632.76	625.65	625.65	683.69	236.53	495.03	231.98	596.15	209.88	145.4	236.15	160.85	216.26	138.66	189.21	184.77	316.72	220.39	450.4	481.51	178.74	407.08	91.29
OG0002209	21.35	9.31	13.15	12.87	16.57	3.46	35.87	94.04	9.44	11.25	10.54	10.34	13.53	10.64	1.02	0.14	0.62	24.5	29.5	16.01	8.02	9.42	10.95	14.12	30.72	61.21	33.8	71.82	71.82	11.89	9.72	27.82	6.69	22.74	4.51	11.91	9.99	9.6	10.47	7.59	7.98	5.0	7.23	2.63	5.32	3.98	3.73	2.6	4.33
OG0002211	19.65	15.54	22.36	12.53	16.91	13.8	10.75	15.23	8.99	11.48	10.56	11.48	20.41	11.68	7.66	4.85	1.32	15.13	13.64	11.03	8.03	9.01	8.44	9.27	10.07	10.36	4.71	11.42	11.42	3.57	8.23	5.7	7.71	5.4	7.68	8.45	7.02	7.58	6.03	7.05	6.88	7.59	7.02	6.81	6.2	5.39	6.91	3.29	9.69
OG0002212	12.69	13.37	12.39	10.97	14.84	9.71	17.41	17.84	8.01	8.07	11.23	8.87	9.24	8.47	0.45	0.16	3.52	10.91	11.8	8.48	8.76	10.73	10.52	12.37	15.98	17.81	10.58	23.55	23.55	10.89	9.35	13.8	8.41	9.92	7.29	9.23	8.5	5.65	6.21	4.93	5.09	7.78	8.59	7.77	9.91	6.15	2.87	4.09	6.19
OG0002213	622.78	1110.06	1135.15	783.96	743.39	1055.47	315.07	665.34	60.34	66.31	63.31	65.34	145.6	67.04	16.74	6.85	9.16	66.32	66.49	97.79	43.28	51.2	41.26	41.69	45.43	44.2	33.38	47.55	47.55	23.35	66.36	25.93	50.58	30.78	46.13	49.02	40.42	46.04	43.46	57.99	60.57	78.83	77.28	69.36	54.08	30.85	78.62	99.76	116.08
OG0002214	71.71	45.11	84.09	39.14	66.66	42.52	41.77	77.33	17.22	29.11	22.53	28.26	51.54	27.32	1.43	0.78	12.76	30.78	47.69	18.97	19.19	21.94	18.23	18.65	22.45	27.4	26.56	38.06	38.06	35.08	24.27	40.15	20.72	22.39	15.77	14.12	13.32	14.76	11.85	12.03	12.94	14.34	13.17	16.02	13.74	7.04	18.48	20.41	61.9
OG0002216	16.3	14.75	23.38	16.82	19.43	15.23	44.41	45.4	8.35	6.94	9.22	8.66	23.4	8.07	0.27	0.09	1.4	8.48	10.06	6.4	14.14	19.74	15.03	13.64	13.89	12.1	6.11	11.39	11.39	10.97	10.97	11.15	8.09	6.47	7.46	27.75	21.49	21.72	21.88	19.86	16.93	14.5	13.5	12.0	12.62	15.11	11.69	6.21	3.41
OG0002218	42.93	68.53	40.62	51.65	60.99	46.11	25.49	46.97	75.7	81.72	73.51	75.11	59.77	82.68	8.99	4.83	12.49	52.65	51.65	51.81	57.26	58.74	51.72	41.54	30.62	24.9	20.89	28.0	28.0	13.78	19.24	12.85	19.06	12.41	18.74	37.4	26.05	33.35	26.28	38.78	42.49	42.32	59.89	30.88	55.54	28.68	31.86	18.08	25.2
OG0002220	58.7	107.86	113.83	952.75	133.75	125.52	28.9	46.68	59.88	70.89	62.91	72.25	131.51	72.08	8.75	4.58	11.48	102.56	66.97	46.02	42.98	55.09	56.16	60.44	66.7	62.51	29.27	62.77	62.77	28.72	54.39	39.74	51.44	49.63	45.72	52.93	47.5	49.91	45.84	52.76	49.51	54.75	51.45	46.37	49.47	36.63	40.24	22.03	18.14
OG0002221	48.59	33.94	69.33	23.5	44.54	43.03	28.85	43.98	35.17	34.86	33.65	36.2	63.34	34.72	2.48	2.06	8.83	60.47	43.59	23.36	17.4	21.27	23.37	24.77	28.16	25.88	22.07	24.28	24.28	14.23	23.73	16.86	22.09	12.83	23.24	45.84	49.04	31.76	44.04	22.2	15.25	46.34	27.35	37.88	43.51	29.08	34.63	15.07	23.04
OG0002222	1.94	1.0	1.03	0.16	1.28	1.07	8.72	12.67	0.21	0.66	1.03	0.54	0.0	0.94	0.12	0.43	0.76	23.15	14.72	0.16	0.29	0.29	0.14	0.03	0.19	0.23	0.9	1.78	1.78	0.66	0.44	0.38	0.4	0.82	0.38	0.21	0.0	0.0	0.0	0.0	0.0	0.0	0.0	0.02	0.0	0.0	0.0	0.0	2.43
OG0002223	27.21	15.65	22.29	19.98	17.32	12.12	11.69	17.82	23.04	32.75	23.01	29.12	63.36	30.89	3.9	2.77	5.41	35.35	30.5	8.05	15.35	21.73	16.1	19.83	19.7	23.99	19.53	26.97	26.97	9.38	11.14	8.67	9.86	8.51	11.23	17.5	18.18	17.3	18.3	10.02	10.52	6.21	7.57	7.72	9.71	12.66	23.48	17.19	19.78
OG0002224	1.24	21.8	37.85	55.74	13.31	37.36	3.16	3.96	14.23	8.34	13.62	6.55	22.55	6.65	0.68	0.26	0.44	41.3	28.0	7.0	2.94	3.92	3.52	2.21	1.94	2.07	0.71	2.21	2.21	2.28	2.7	2.71	3.77	1.81	4.22	7.63	12.87	23.13	15.53	7.11	12.23	2.01	3.7	6.39	8.71	1.49	0.28	0.68	0.41
OG0002226	34.57	19.98	43.44	13.24	23.34	25.84	13.72	21.88	21.64	28.1	24.86	27.78	67.09	27.51	12.99	6.28	2.8	28.51	26.55	30.39	19.54	21.42	17.85	20.58	22.81	23.11	11.08	24.32	24.32	7.41	20.25	10.11	17.08	11.41	17.57	21.32	18.9	19.36	15.58	22.04	22.44	20.04	24.07	17.12	14.9	9.97	10.86	7.71	14.48
OG0002230	344.89	446.18	337.24	480.43	574.77	340.14	293.16	393.47	459.01	529.64	589.32	557.65	551.73	484.09	3.91	1.39	546.34	894.57	630.45	118.94	445.84	413.68	369.92	401.1	432.19	491.63	492.66	511.03	511.03	643.45	203.23	411.13	177.39	525.68	171.91	141.91	213.39	130.74	197.17	104.74	153.35	138.94	240.83	181.81	380.58	445.3	168.86	325.53	107.42
OG0002231	8.23	5.63	18.27	19.43	16.75	16.65	2.67	6.61	21.45	20.96	29.06	22.76	36.11	21.05	0.25	0.05	13.72	13.63	10.62	11.92	10.15	10.65	10.3	16.97	27.08	31.94	33.82	39.05	39.05	22.99	12.45	31.69	12.4	27.65	17.22	5.78	7.77	8.21	6.93	10.69	11.42	12.01	18.02	11.8	17.82	4.39	3.09	2.36	2.35
OG0002232	11.25	9.51	16.48	7.8	11.47	10.18	7.06	8.57	4.62	4.69	7.5	5.08	15.6	4.72	1.86	0.72	1.8	12.56	12.06	11.19	10.71	16.2	10.32	10.65	10.96	13.15	15.42	19.56	19.56	6.15	7.1	10.73	4.94	9.02	5.51	6.51	5.02	6.19	4.29	10.04	7.42	9.35	7.79	5.83	4.24	4.87	9.8	21.39	38.37
OG0002234	29.98	28.32	40.9	31.47	25.89	14.4	12.91	25.25	8.93	9.73	9.51	10.14	14.66	10.64	1.05	0.36	1.1	17.05	17.58	12.59	7.12	7.32	6.77	9.22	10.97	10.83	7.03	17.53	17.53	6.82	8.46	9.6	6.62	11.27	6.28	7.48	6.85	8.99	5.74	7.09	10.68	7.67	10.05	9.41	7.15	3.64	2.57	4.3	13.63
OG0002235	157.05	79.01	275.91	77.79	81.87	91.43	107.48	115.64	31.33	25.91	32.26	27.7	46.99	26.03	4.04	2.25	5.56	55.43	35.4	38.75	19.78	29.47	27.31	24.81	26.07	27.16	15.36	32.0	32.0	12.63	26.62	14.91	22.67	15.34	17.57	43.53	39.64	36.79	35.29	38.65	48.35	85.0	84.48	58.31	53.48	13.86	8.74	10.8	12.84
OG0002236	27.3	25.88	70.99	30.8	29.48	66.11	15.92	24.19	20.83	22.46	23.58	24.1	30.35	22.34	4.64	4.0	5.25	25.03	23.04	30.1	18.81	21.07	20.2	21.23	24.19	22.93	20.56	32.03	32.03	13.3	21.68	15.64	18.1	16.79	15.84	25.13	20.56	22.47	19.79	25.18	25.78	33.98	28.23	31.48	23.43	24.59	12.91	21.67	17.12
OG0002237	197.64	225.16	159.05	226.96	278.6	145.18	169.3	201.75	206.17	239.05	270.36	260.75	204.56	220.39	3.44	2.87	271.56	615.66	382.68	70.34	250.35	283.71	222.89	234.65	276.33	293.54	271.42	340.2	340.2	318.38	122.26	233.29	101.69	283.9	86.57	63.9	106.75	63.2	92.51	58.0	77.49	77.6	124.56	106.89	201.36	250.09	96.58	274.06	41.64
OG0002239	34.96	11.63	33.16	8.02	12.46	21.18	9.97	20.27	14.32	15.28	17.53	16.24	64.43	15.11	2.94	2.0	1.95	24.87	24.02	21.17	14.94	19.04	20.26	20.28	21.86	22.12	40.05	39.73	39.73	12.54	24.67	19.08	21.01	16.06	17.76	7.78	6.19	10.53	8.96	32.17	30.34	24.5	22.01	17.98	16.18	3.43	2.32	2.86	4.04
OG0002240	19.12	19.9	13.33	9.33	10.8	19.29	2.96	8.48	1.92	2.6	2.07	2.28	8.62	2.11	0.58	0.51	0.49	3.28	3.91	1.91	3.07	7.53	6.42	2.47	0.76	0.79	0.82	0.94	0.94	0.62	1.07	0.35	0.94	0.64	1.16	1.81	1.33	0.96	0.85	1.03	0.58	1.01	1.29	0.6	0.6	0.53	0.18	0.36	1.0
OG0002241	34.23	19.48	39.92	25.89	23.47	33.8	22.75	28.75	29.59	33.05	40.58	36.19	52.8	35.65	0.43	0.21	24.27	48.08	40.21	13.45	39.96	43.2	42.12	46.53	57.99	62.93	47.86	90.09	90.09	47.24	19.81	45.1	20.99	59.05	14.93	12.99	12.15	10.11	11.73	10.23	11.84	13.9	19.1	18.04	25.12	15.33	10.09	11.92	8.11
OG0002242	185.56	69.9	63.09	51.72	101.97	57.9	20.18	32.82	16.49	15.95	20.35	16.67	26.86	15.77	1.6	1.11	3.85	30.97	26.46	4.41	9.9	12.64	12.29	14.35	15.38	15.97	9.7	21.98	21.98	6.99	19.46	5.46	18.89	4.89	14.18	5.81	6.75	5.03	4.07	4.0	4.23	2.61	3.0	2.35	3.96	3.31	3.73	4.45	6.47
OG0002246	0.2	0.49	1.76	0.65	0.58	0.66	0.52	0.36	2.5	3.2	2.21	3.1	2.68	2.55	1.06	0.5	0.34	6.75	3.67	2.11	1.96	2.71	2.15	2.03	2.11	1.86	1.15	5.69	5.69	1.09	1.83	0.99	1.41	1.19	1.89	1.01	1.32	1.66	1.39	1.15	1.2	1.46	2.27	1.24	0.88	0.5	0.47	0.45	1.87
OG0002247	8.29	56.84	33.0	78.46	48.35	27.37	3.78	2.64	11.48	12.66	18.44	13.56	7.96	13.47	0.08	0.18	4.43	27.84	23.99	0.67	13.94	15.61	14.09	18.46	23.52	23.59	57.87	897.22	897.22	10.65	4.19	8.7	4.55	5.69	6.39	1.5	1.67	2.67	2.23	4.69	6.11	2.86	2.74	1.52	3.62	0.57	0.28	0.3	0.18
OG0002248	188.67	219.3	168.97	173.39	232.42	197.04	327.69	330.68	22.53	21.55	36.58	27.1	13.01	25.57	0.18	0.25	54.9	522.55	488.23	18.05	63.01	60.29	63.14	75.26	86.35	90.63	108.51	122.88	122.88	213.77	63.87	161.1	44.37	132.89	33.92	11.01	10.53	11.85	15.49	21.48	21.4	23.31	36.8	10.42	10.49	9.3	5.62	4.36	6.91
OG0002250	49.01	9.71	96.6	4.56	11.61	15.76	35.8	134.91	4.82	10.77	6.33	11.47	8.78	10.62	1.18	0.03	9.1	58.31	60.63	42.1	54.03	91.85	55.1	20.48	25.69	28.09	26.26	40.51	40.51	6.94	8.09	20.8	8.26	25.38	19.82	4.58	2.76	3.51	5.06	0.84	0.5	7.87	2.37	2.1	1.24	6.65	20.32	6.9	101.11
OG0002251	252.92	45.18	83.84	22.67	25.73	65.07	20.4	87.09	30.92	31.32	26.11	30.89	97.16	29.88	18.93	7.77	4.05	14.16	29.52	23.92	35.54	34.63	38.82	30.53	20.41	22.04	18.69	43.57	43.57	30.36	26.69	40.03	29.33	29.98	52.05	53.51	37.96	22.03	19.26	36.76	30.52	23.15	21.82	21.26	15.9	27.08	40.43	15.38	29.81
OG0002252	32.67	34.55	58.22	138.37	30.13	34.93	34.8	30.89	127.0	127.85	136.22	136.82	316.28	116.01	0.76	0.29	103.01	69.51	41.51	30.83	82.8	77.06	59.86	74.59	83.73	104.86	72.68	136.74	136.74	94.94	45.47	40.9	39.82	55.5	50.1	118.42	162.64	94.69	125.74	63.82	99.25	86.2	154.88	85.19	194.04	403.33	440.62	366.98	318.73
OG0002253	9.71	28.99	18.14	17.34	34.97	35.11	50.79	16.73	92.79	91.83	78.44	96.77	31.19	89.83	2.77	1.26	11.6	90.48	101.96	166.62	135.09	79.15	69.24	49.35	47.96	46.02	47.98	52.55	52.55	73.51	127.26	79.59	71.8	51.85	53.84	61.89	55.89	52.91	45.66	42.05	39.13	39.69	37.83	53.42	34.63	34.73	56.2	24.44	192.3
OG0002255	374.25	354.95	620.71	202.61	548.95	698.46	161.92	305.86	100.27	107.21	119.35	93.33	303.27	98.3	1.09	0.34	47.23	53.76	68.69	80.21	71.99	69.08	74.03	94.12	108.73	118.99	143.58	131.53	131.53	56.98	66.81	72.25	64.01	86.57	82.98	86.17	75.29	110.92	95.37	96.58	80.75	76.91	76.95	75.72	83.49	53.09	47.95	26.34	26.24
OG0002256	29.5	34.71	28.81	19.15	35.35	27.37	17.23	20.41	20.06	21.35	22.31	20.8	65.76	22.43	2.15	0.53	6.37	45.61	27.01	12.62	38.7	64.52	47.56	28.53	26.63	27.86	16.33	26.82	26.82	11.03	15.84	13.98	15.76	12.64	13.92	17.94	17.1	17.02	17.21	15.57	15.9	13.63	16.35	12.28	14.47	14.81	12.44	10.81	12.96
OG0002264	11.29	7.89	152.09	16.37	5.24	4.63	3.01	7.53	0.28	0.34	0.43	0.47	0.0	0.29	0.05	0.1	0.01	5.12	2.12	0.2	62.31	93.53	42.3	4.11	0.43	0.52	0.27	1.0	1.0	0.17	1.83	0.32	2.08	0.73	1.58	0.81	0.62	0.65	0.49	0.81	0.37	0.43	0.43	0.17	0.18	0.23	0.33	0.71	0.7
OG0002265	42.36	60.33	58.97	50.26	83.25	45.34	25.21	35.74	49.92	58.33	51.48	54.57	146.77	57.38	1.53	0.9	17.9	86.52	78.54	17.33	30.77	47.14	44.49	43.31	44.07	49.24	34.16	46.16	46.16	37.22	39.71	36.93	40.46	30.17	36.48	24.67	27.95	23.89	25.51	16.66	16.24	11.27	12.36	12.44	14.55	20.29	11.3	20.52	19.85
OG0002266	0.47	1.34	4.64	0.75	1.62	1.66	0.0	1.29	26.21	24.1	30.3	24.88	100.55	23.9	1.81	1.53	5.29	12.86	17.43	14.62	10.02	11.69	21.98	28.37	18.18	16.65	14.98	26.37	26.37	2.9	8.47	7.55	7.75	10.89	15.99	22.72	20.19	9.55	7.77	4.63	2.67	2.77	3.35	5.08	7.16	8.9	6.02	3.81	9.49
OG0002268	804.03	1403.14	906.88	1374.65	1519.07	833.97	1234.73	1541.96	1071.88	1231.42	1648.61	1525.13	1414.66	1315.22	3.7	0.6	2054.66	1813.13	1488.45	277.3	1146.73	977.17	1080.27	1145.32	1305.16	1457.19	1585.98	1604.31	1604.31	1653.0	437.85	1327.93	394.05	1623.77	400.0	376.32	499.91	366.08	535.82	280.68	360.93	329.8	552.1	455.58	758.04	689.95	371.44	382.34	245.79
OG0002269	15.83	11.97	29.26	9.64	12.52	13.89	14.95	19.68	20.65	21.88	22.18	22.42	25.11	23.01	5.92	2.31	2.75	25.56	19.11	16.95	18.44	23.61	19.48	19.18	23.41	22.91	7.34	21.54	21.54	5.5	30.61	6.65	29.69	7.64	27.59	16.92	15.14	13.51	13.52	12.4	14.2	8.77	11.37	6.98	8.79	4.46	2.62	4.58	8.11
OG0002270	323.08	267.12	96.07	53.4	379.66	229.47	244.43	286.69	43.95	45.23	61.95	51.82	18.34	44.15	0.03	0.0	34.01	268.16	289.15	5.73	105.22	83.72	101.42	244.6	363.66	284.77	261.98	175.66	175.66	235.25	94.4	367.8	118.59	809.61	154.26	22.91	26.71	33.86	28.23	18.06	14.07	46.22	23.45	49.15	36.23	12.8	6.21	2.19	5.91
OG0002272	8.37	7.95	25.5	21.25	4.11	6.36	0.56	1.12	1.97	2.06	7.59	4.03	0.0	4.3	0.0	0.0	4.29	24.44	13.78	1.1	7.77	7.89	7.75	5.4	5.16	9.35	11.05	18.09	18.09	5.66	1.21	3.85	1.16	5.76	2.82	0.4	1.04	0.35	0.55	0.27	0.42	0.2	0.08	0.0	0.58	0.2	0.41	0.0	0.82
OG0002273	7.69	6.78	15.42	5.49	9.43	11.55	8.14	7.68	9.69	14.22	10.53	14.64	12.8	13.42	10.14	6.24	1.55	8.85	15.39	21.0	8.19	9.83	6.15	6.49	5.25	5.53	7.13	7.14	7.14	2.09	7.6	2.9	6.73	2.4	8.84	41.03	27.28	10.0	7.26	14.78	6.5	9.31	10.64	8.45	7.37	4.27	3.17	6.02	11.54
OG0002274	25.88	25.54	46.52	26.1	28.03	23.72	9.52	19.78	62.61	73.92	85.35	88.17	159.62	94.65	4.59	2.26	50.44	95.38	98.47	85.09	70.01	72.77	89.7	94.57	88.87	138.53	152.93	104.08	104.08	43.94	52.08	57.04	40.96	47.69	41.05	23.54	20.25	57.62	43.02	55.37	46.49	34.45	27.84	24.5	21.4	13.17	7.41	11.21	19.35
OG0002276	11.4	4.73	10.12	3.32	6.14	17.56	11.95	15.47	6.66	6.5	8.34	7.18	15.77	6.6	1.92	0.92	1.07	3.06	4.19	6.25	2.7	3.01	2.56	3.31	4.59	5.61	3.14	7.87	7.87	3.1	2.75	2.22	1.66	2.85	1.74	4.29	2.78	3.5	2.71	4.77	3.34	3.19	3.27	2.31	2.39	2.38	2.66	3.65	5.26
OG0002277	18.89	58.73	106.03	18.79	41.87	45.5	8.98	46.27	7.3	7.26	11.16	7.46	17.92	6.92	2.18	0.94	4.87	20.13	25.77	11.73	95.29	153.11	100.05	47.34	25.82	7.79	3.96	4.12	4.12	3.81	11.2	5.46	8.18	4.07	8.95	11.6	8.33	7.13	5.25	9.53	5.18	7.93	7.17	10.37	6.56	5.45	5.52	6.97	6.89
OG0002278	43.94	15.83	24.34	6.45	16.36	15.85	12.03	25.15	27.05	19.06	28.91	22.23	89.64	22.27	4.51	1.45	3.75	27.19	29.52	25.31	17.82	26.66	26.95	23.9	25.19	24.38	12.88	24.22	24.22	16.16	18.37	12.47	15.35	10.71	14.21	37.39	32.69	26.01	25.55	41.99	42.07	48.76	44.95	34.89	35.79	19.86	10.98	9.14	14.19
OG0002279	31.95	41.67	46.08	32.0	42.04	23.65	23.64	30.7	33.62	38.12	36.31	37.17	154.66	38.51	1.61	0.46	13.16	60.73	50.4	25.95	53.21	78.51	70.87	41.45	36.41	35.29	29.91	38.09	38.09	20.93	27.98	25.51	25.89	25.42	23.61	19.79	18.34	21.02	17.73	18.84	20.46	20.23	23.91	19.18	23.64	14.98	9.93	7.39	14.19
OG0002282	1.18	0.35	3.39	9.24	2.36	4.02	13.28	9.83	2.41	4.96	4.83	4.44	6.05	3.07	0.0	0.0	5.18	0.12	0.04	0.0	3.51	3.78	3.53	4.43	5.62	4.63	3.59	4.37	4.37	0.61	0.14	0.37	0.12	0.07	0.02	0.93	0.87	0.61	0.42	1.3	0.41	0.58	0.55	0.27	0.53	0.42	0.29	0.13	0.4
OG0002283	91.84	77.98	187.49	70.32	87.33	210.78	60.41	67.67	93.32	106.86	110.52	105.86	73.72	109.34	5.01	2.14	30.76	96.51	76.82	89.26	78.58	104.35	84.67	98.27	109.23	104.73	90.8	145.25	145.25	73.22	61.3	78.84	59.04	90.36	52.72	33.73	34.71	47.84	49.11	62.58	80.78	88.75	91.32	70.48	69.61	36.16	21.67	38.32	55.92
OG0002285	12.78	13.6	17.38	12.37	16.34	16.19	11.64	10.37	29.36	30.11	27.81	29.75	48.81	30.94	7.96	1.79	3.11	32.04	28.06	25.3	16.67	19.04	17.3	18.04	19.44	19.01	12.51	24.0	24.0	7.86	22.49	12.27	18.78	9.9	17.28	23.74	19.09	20.48	16.06	19.47	16.92	19.56	19.83	21.77	21.22	13.43	13.84	8.5	16.4
OG0002287	66.68	80.82	78.34	88.87	75.16	64.47	20.98	57.67	7.6	7.82	9.02	6.14	7.76	6.81	1.75	0.62	1.92	2.97	4.09	9.57	8.95	7.92	6.91	10.42	38.89	95.76	47.44	9.76	9.76	7.74	9.46	4.35	5.33	5.05	4.57	11.45	11.83	8.15	7.15	7.51	7.32	5.68	5.18	5.34	6.01	11.36	11.67	8.36	25.97
OG0002291	13.09	5.66	18.74	8.4	5.2	9.48	0.59	7.37	15.62	15.08	14.9	13.25	28.5	12.55	3.63	1.55	3.75	14.83	17.82	28.54	19.37	25.63	24.68	17.16	17.68	17.5	11.2	21.72	21.72	9.19	17.48	13.84	13.37	9.27	11.97	41.29	33.48	33.85	34.87	13.78	12.95	19.73	26.57	35.81	31.36	20.64	16.17	7.46	9.14
OG0002292	9.06	68.45	15.17	18.17	58.55	46.37	2.78	3.43	18.0	16.26	21.67	17.24	35.54	17.41	3.66	1.55	2.01	8.43	21.88	22.82	11.01	12.45	10.33	9.51	11.57	11.06	8.01	12.71	12.71	2.21	15.19	3.6	11.42	3.19	10.26	34.56	28.21	29.74	28.58	48.71	38.38	43.36	30.33	30.64	22.56	17.8	11.53	19.57	24.27
OG0002293	20.91	21.56	44.95	36.56	19.21	96.12	23.35	21.2	20.22	18.74	20.01	19.83	14.68	19.9	2.25	0.99	3.15	9.21	8.34	15.0	10.64	11.51	12.67	12.65	13.39	11.67	11.3	14.17	14.17	5.45	13.96	6.5	14.22	7.75	13.68	20.08	19.6	11.1	14.04	13.14	17.35	14.25	10.4	9.9	9.53	12.97	14.11	8.16	31.73
OG0002294	25.77	40.74	33.21	32.34	37.19	16.73	9.51	13.57	44.08	39.53	40.91	38.4	61.87	37.19	2.01	2.31	8.04	19.81	20.95	19.23	27.77	36.94	68.36	86.63	57.62	43.78	32.23	42.68	42.68	10.75	63.37	17.41	67.7	23.52	79.23	90.62	59.58	26.91	31.87	18.84	20.06	15.08	16.22	13.45	22.08	44.58	30.95	14.47	12.78
OG0002295	14.69	10.1	15.81	7.71	10.64	9.61	7.12	9.19	3.74	3.43	4.03	3.83	15.47	3.91	1.34	0.74	0.67	5.98	4.12	4.68	2.8	4.01	4.25	4.2	5.67	5.97	0.88	6.55	6.55	1.64	3.6	2.43	3.43	2.72	2.28	4.5	3.31	3.56	2.63	3.38	3.96	4.61	4.53	3.78	3.5	1.48	1.61	0.98	2.24
OG0002296	33.41	56.38	35.21	31.6	82.42	40.78	28.06	50.62	134.25	95.71	132.95	102.23	147.63	103.13	1.61	0.46	42.68	59.37	59.64	90.29	57.26	54.67	59.17	65.96	58.9	53.3	48.77	46.55	46.55	44.55	92.58	52.24	80.49	51.55	75.48	52.77	52.02	79.29	85.29	103.88	96.9	170.66	162.2	140.51	117.84	54.54	40.09	57.84	33.15
OG0002298	4.96	5.99	6.33	3.52	10.55	2.33	3.55	6.98	8.62	10.8	11.3	9.49	13.53	8.73	0.38	0.3	2.67	10.13	10.13	2.85	5.84	7.22	6.9	8.56	9.54	10.08	6.99	15.27	15.27	8.19	7.17	12.86	7.87	8.75	9.08	7.89	9.04	4.26	4.84	1.34	1.41	2.53	3.07	2.11	4.69	2.71	2.55	1.13	1.47
OG0002301	27.81	37.88	78.36	43.39	40.93	47.2	24.17	34.24	13.23	13.29	15.87	13.23	19.3	13.67	3.08	1.01	2.72	9.58	15.0	16.5	13.46	16.32	12.88	14.63	15.52	18.8	19.52	24.51	24.51	10.01	13.49	12.59	11.35	10.12	10.52	4.03	2.77	4.0	3.23	8.23	9.02	10.12	11.2	9.88	8.25	3.42	2.38	2.67	3.66
OG0002302	862.14	1201.16	1116.63	1233.84	1380.76	1039.14	539.8	887.71	303.6	325.09	388.64	344.56	735.48	308.67	2.01	1.25	369.05	693.06	596.0	147.65	373.43	334.8	312.18	323.71	342.7	390.12	472.59	434.62	434.62	449.47	199.15	324.66	156.69	376.03	168.73	132.07	203.46	136.41	169.44	118.1	148.2	138.66	200.34	180.19	306.51	317.08	137.23	180.68	105.19
OG0002303	435.27	686.32	226.83	301.98	859.81	125.03	152.97	211.19	680.03	720.08	708.65	771.97	1005.22	815.41	10.26	7.63	306.49	1206.64	1026.33	216.6	520.76	622.26	701.73	747.0	663.94	680.07	623.29	560.91	560.91	357.99	601.14	547.27	565.06	545.2	761.41	420.69	498.79	599.08	523.42	516.49	440.62	490.91	438.4	347.48	411.29	379.78	256.07	369.03	277.77
OG0002304	7.7	7.24	9.55	3.3	8.58	7.4	2.62	5.33	8.7	7.59	9.51	8.57	20.91	8.85	2.23	1.15	0.65	9.24	8.9	7.35	6.78	8.44	5.61	5.3	5.81	6.21	2.73	6.58	6.58	1.37	5.15	1.67	4.07	2.25	3.64	9.23	7.14	6.5	3.86	5.37	5.38	7.24	9.31	5.42	6.34	4.51	2.45	2.26	5.9
OG0002305	318.65	396.89	424.35	438.37	546.3	366.84	355.95	422.69	605.96	682.21	810.57	753.01	907.33	646.5	6.31	4.56	836.08	1656.73	1188.49	207.04	744.93	729.98	723.19	778.69	908.1	979.92	773.07	1060.12	1060.12	1208.39	349.29	866.39	323.43	1044.14	265.59	214.86	316.06	205.07	272.91	171.32	227.81	223.24	367.63	277.11	537.64	532.2	216.5	297.31	129.87
OG0002306	299.65	455.89	319.16	547.0	545.75	262.43	347.1	454.86	1444.17	1563.27	1961.65	1735.24	1447.73	1526.03	3.17	1.16	1957.66	2520.74	2054.19	369.55	1369.79	1165.7	1159.49	1273.43	1483.26	1588.31	1747.1	1804.28	1804.28	1926.45	548.23	1505.66	540.66	1749.9	537.87	453.73	599.53	453.88	595.68	328.89	427.29	444.16	650.03	554.72	964.98	1080.94	477.59	603.96	332.48
OG0002307	85.59	109.37	124.35	194.02	328.19	45.37	9.34	15.29	163.34	172.21	147.5	184.29	342.93	180.49	0.48	0.11	15.91	73.75	49.32	55.83	19.59	19.76	21.0	24.51	25.62	29.71	39.22	44.27	44.27	1.97	33.64	3.17	32.2	3.96	40.68	22.7	27.95	102.32	81.42	96.76	147.5	67.15	140.38	49.8	53.46	50.4	37.88	22.38	17.1
OG0002308	1.19	3.71	4.98	3.67	3.95	2.47	0.47	1.42	31.21	33.92	29.39	35.82	43.3	38.88	2.47	0.46	5.22	13.59	17.26	27.68	21.22	19.11	16.34	17.13	18.37	19.46	14.55	17.03	17.03	6.68	20.19	8.53	14.26	8.46	15.7	17.52	18.87	13.83	12.0	14.54	8.56	7.28	15.02	7.73	8.75	16.92	10.08	9.76	11.31
OG0002309	61.22	40.88	45.05	30.76	68.21	24.8	25.53	55.85	41.26	49.5	48.39	52.98	112.4	52.85	2.21	1.79	14.96	50.74	70.0	47.85	43.27	45.65	40.09	38.56	43.15	49.09	58.55	60.5	60.5	21.58	36.51	30.47	33.35	29.99	34.13	38.68	30.92	22.72	23.44	28.42	20.03	29.93	24.06	26.6	20.89	18.13	27.62	22.25	94.99
OG0002310	2.17	1.04	2.94	1.23	1.23	2.57	0.92	1.36	3.98	3.97	5.04	4.46	8.38	4.59	0.8	0.45	4.4	8.83	7.27	4.31	3.53	4.16	4.37	4.66	5.09	6.3	4.55	8.81	8.81	5.05	3.16	4.07	2.42	4.87	1.85	2.91	2.57	2.78	2.21	2.64	2.57	2.67	3.37	2.8	3.54	1.4	0.93	1.66	2.84
OG0002311	9.67	23.3	21.63	2.35	15.26	161.57	4.15	7.05	20.14	101.75	21.13	99.84	34.65	100.2	10.63	14.43	9.9	49.68	71.04	42.93	64.76	104.58	86.24	51.95	41.21	43.16	29.13	90.89	90.89	12.58	36.9	19.61	27.98	16.56	22.55	19.51	15.23	33.46	66.53	21.72	27.81	45.68	54.45	30.29	13.29	16.99	20.12	15.95	12.27
OG0002312	10.9	0.0	218.47	0.74	0.61	0.41	3017.31	2330.47	17.21	5.66	9.94	3.29	24.67	3.59	5.16	4.31	1.25	0.68	0.71	38.61	153.54	119.56	111.57	107.74	66.24	39.77	21.98	34.99	34.99	19.15	185.43	24.81	125.32	14.72	81.49	484.08	176.82	128.84	61.61	102.75	28.1	157.35	52.12	226.3	144.74	61.42	215.67	74.26	309.86
OG0002317	51.85	95.43	85.4	423.28	52.76	96.81	47.0	65.55	555.13	493.6	567.11	525.82	2493.09	497.48	2.21	0.71	297.48	79.18	66.89	122.89	175.62	159.17	173.07	215.61	241.38	282.15	232.65	308.89	308.89	188.47	207.21	139.08	218.93	138.92	299.12	283.46	348.61	258.58	323.38	206.16	254.5	245.37	334.16	202.65	286.99	413.39	292.05	149.37	203.16
OG0002318	14.12	44.37	55.12	20.36	62.96	22.87	8.83	17.51	9.48	8.45	19.1	10.3	8.22	14.04	0.16	0.08	1.29	137.99	73.45	22.03	18.78	23.36	13.33	6.03	7.28	8.31	6.8	15.18	15.18	1.64	15.31	1.55	9.18	1.26	10.37	46.65	31.18	26.05	29.13	28.66	18.56	34.99	27.41	25.24	28.27	12.86	8.44	6.07	6.49
OG0002319	132.8	3.66	24.51	10.19	8.29	12.74	5.05	74.67	10.83	10.44	9.44	10.36	24.61	10.37	1.2	0.59	0.95	11.79	11.22	12.1	16.46	24.71	23.92	19.89	15.67	10.82	6.11	12.53	12.53	4.25	13.92	10.08	10.5	9.24	10.08	16.22	13.05	10.12	9.39	8.38	6.95	8.76	8.52	7.9	9.51	9.22	8.61	7.51	6.25
OG0002320	188.78	183.67	298.74	274.61	274.73	178.98	266.96	281.6	310.17	372.86	416.96	403.42	365.02	325.98	1.95	1.27	475.73	788.47	486.42	81.3	329.86	342.08	230.94	275.11	303.07	333.52	392.13	354.53	354.53	381.07	150.91	258.6	126.39	294.72	108.8	88.15	156.31	81.2	123.84	72.68	106.03	95.52	169.5	132.05	276.32	304.67	113.53	270.63	50.69
OG0002321	11.38	7.78	22.42	9.81	10.64	14.39	8.86	10.99	33.12	29.78	32.68	30.34	55.95	30.97	5.02	1.97	1.73	18.74	13.52	31.28	16.5	14.41	13.61	15.53	15.45	14.34	10.89	12.19	12.19	15.37	28.86	26.26	24.99	21.38	20.62	29.43	28.93	31.5	22.56	28.38	29.86	24.82	42.15	29.75	36.36	21.14	18.23	5.22	6.44
OG0002323	54.34	27.76	75.93	17.69	42.47	25.07	13.97	32.36	6.04	3.77	5.67	3.24	4.06	3.08	0.33	0.14	0.37	1.86	1.94	4.28	9.45	14.02	10.82	6.77	5.93	4.46	2.22	2.75	2.75	0.22	5.05	0.52	7.35	0.68	9.97	13.32	14.25	14.76	20.25	12.35	10.24	7.78	6.9	4.87	6.41	7.16	4.75	5.19	1.36
OG0002324	14.09	13.88	42.67	10.24	15.59	16.0	8.54	10.47	2.87	4.54	3.44	3.9	4.24	4.64	0.66	0.29	0.78	12.16	10.62	8.37	3.52	5.75	8.56	6.63	3.49	2.21	1.81	8.34	8.34	1.79	4.42	1.86	2.68	1.36	2.0	3.82	3.05	3.63	2.8	2.82	1.74	3.99	3.51	2.97	2.43	1.7	1.24	3.22	2.64
OG0002325	157.41	187.55	183.14	177.71	211.27	144.51	155.28	167.09	42.67	54.97	59.45	60.33	180.03	51.52	0.37	0.24	73.92	126.37	117.67	47.91	108.3	117.26	83.31	94.32	94.43	102.57	122.86	118.04	118.04	92.92	38.03	57.55	28.94	75.74	25.56	42.62	51.95	32.05	45.1	24.22	31.39	36.29	59.34	76.75	122.91	83.04	24.44	147.56	17.81
OG0002329	7.46	0.9	4.24	0.9	4.39	3.2	3.77	11.28	4.46	6.64	5.56	7.26	9.44	7.66	0.06	0.01	0.89	1.16	2.54	0.64	4.36	6.32	6.27	7.04	9.01	8.9	7.25	11.18	11.18	1.67	1.65	1.25	2.06	1.52	2.94	2.22	1.95	2.21	2.02	1.6	0.75	0.8	1.37	0.96	1.03	0.61	0.3	0.63	0.89
OG0002332	2.27	22.09	1.23	13.58	78.03	9.3	0.63	1.28	0.21	0.75	0.55	0.54	0.0	1.08	0.04	0.03	1.97	15.38	53.75	0.15	0.35	0.68	0.75	1.6	3.73	8.89	9.89	4.57	4.57	3.09	0.76	3.76	0.49	6.66	0.71	0.03	0.01	0.64	0.02	0.0	0.0	0.0	0.0	0.0	0.0	0.0	0.0	0.04	0.0
OG0002334	9.25	4.5	7.26	10.5	5.78	2.71	6.87	10.06	3.04	3.41	4.18	4.01	13.65	4.54	0.26	0.19	4.38	7.22	6.13	0.97	4.11	5.03	5.64	9.64	10.27	8.54	7.21	10.37	10.37	9.44	2.53	6.22	2.7	5.9	2.43	1.65	1.58	1.32	1.22	1.41	1.2	0.91	1.31	1.16	2.18	1.54	0.88	0.3	0.55
OG0002337	3.08	17.65	9.67	17.53	8.63	7.89	0.62	17.65	11.39	6.48	12.17	7.33	36.02	6.05	1.35	0.34	0.74	1.57	4.97	4.32	8.81	10.24	11.73	16.68	17.6	19.38	8.04	17.15	17.15	6.68	29.31	10.04	25.08	12.91	34.06	46.67	52.47	19.01	22.86	5.72	5.68	2.8	2.69	4.14	5.71	22.71	9.86	8.74	2.71
OG0002338	83.01	93.97	54.02	79.23	114.84	51.5	53.75	65.77	127.17	119.34	135.92	125.12	180.87	117.18	4.47	4.95	80.74	285.61	188.27	63.04	118.06	136.95	130.89	152.51	166.89	157.8	129.21	139.48	139.48	93.31	82.15	96.22	77.2	107.16	83.39	121.4	123.91	106.4	112.15	92.69	100.68	95.54	110.77	89.74	102.35	121.26	103.9	92.97	88.73
OG0002339	6.52	1.81	4.52	2.34	2.74	2.38	3.55	4.0	8.34	9.64	10.12	9.66	5.95	9.59	1.09	0.39	3.05	5.24	6.1	5.34	7.95	10.2	9.93	10.48	12.1	12.38	9.27	13.72	13.72	2.77	6.35	2.4	9.24	3.58	15.74	12.35	9.97	7.55	9.4	1.72	1.11	2.55	4.21	1.96	2.93	4.05	2.17	1.59	2.58
OG0002341	1.82	12.63	13.01	4.98	0.91	2.87	0.54	0.33	4.27	3.5	6.6	3.75	18.83	5.15	0.25	0.01	0.76	19.5	9.67	0.42	1.55	6.03	12.89	21.36	19.54	12.83	9.79	9.5	9.5	0.53	0.34	2.77	0.76	1.79	1.44	1.46	1.87	0.53	1.09	0.32	0.19	0.33	0.17	0.26	0.45	1.26	0.17	0.73	0.08
OG0002342	10.52	4.76	7.63	2.18	5.44	8.0	3.99	12.49	3.99	3.96	4.09	4.12	14.82	3.74	0.71	0.75	0.42	18.08	9.32	5.28	2.43	2.83	2.27	2.46	2.86	2.78	1.49	3.15	3.15	10.71	5.82	17.9	3.36	7.59	2.09	2.87	2.53	2.13	1.71	1.84	1.91	3.04	3.54	3.01	3.09	1.14	0.86	0.72	1.83
OG0002345	15.42	11.69	14.56	5.34	12.3	11.08	6.34	10.93	8.38	8.91	9.97	9.66	27.84	9.67	1.67	1.1	2.85	21.65	15.23	7.67	6.76	10.65	10.01	10.67	12.67	12.33	6.45	12.51	12.51	6.86	9.74	8.01	8.74	7.67	6.86	7.04	6.58	4.94	3.99	5.23	5.52	5.58	6.09	5.92	6.53	4.82	3.15	4.47	2.87
OG0002346	9.44	9.49	13.32	6.45	11.4	8.69	2.13	5.64	11.67	21.32	12.73	17.13	38.34	16.28	1.27	0.57	1.99	19.21	16.11	10.62	7.85	12.76	12.16	13.53	14.69	13.59	7.66	13.35	13.35	11.95	9.39	16.15	8.92	15.3	7.79	10.08	9.03	21.51	23.83	26.74	18.03	81.62	37.83	32.79	23.29	4.23	3.17	6.81	3.56
OG0002350	0.94	0.0	7.06	0.43	0.03	2.51	0.06	0.17	0.85	0.7	2.49	1.34	0.0	1.35	0.07	0.0	1.51	0.43	0.52	0.21	11.48	17.39	11.53	11.87	16.91	18.27	21.73	27.51	27.51	5.71	2.08	8.21	1.81	8.93	2.2	0.22	0.35	0.3	0.26	0.19	0.09	0.12	0.09	0.08	0.13	0.25	0.16	0.09	0.06
OG0002352	35.77	32.42	31.82	14.46	26.53	30.14	20.24	26.68	17.32	28.17	14.91	25.52	10.98	25.57	1.19	0.51	1.91	31.75	25.35	15.94	12.92	13.37	14.04	14.49	19.06	19.8	9.07	20.71	20.71	16.88	26.64	26.3	22.86	19.66	14.63	5.44	4.71	10.21	9.86	5.72	8.52	7.46	11.42	6.33	8.14	5.18	3.85	2.72	12.22
OG0002353	82.35	121.84	80.86	284.4	132.32	58.11	66.14	103.68	60.74	60.09	64.1	60.46	119.78	55.12	1.11	0.59	23.83	112.01	90.19	40.49	36.18	32.16	46.34	77.86	80.42	67.4	60.02	82.48	82.48	108.69	53.87	55.6	39.08	45.21	32.72	112.62	126.33	108.32	110.47	90.78	88.38	76.28	69.76	50.28	91.81	63.69	43.95	14.14	10.59
OG0002356	3.33	10.72	4.43	4.59	13.19	1.14	0.05	0.58	0.4	0.19	0.73	0.64	0.0	0.31	0.05	0.0	0.22	5.9	6.03	0.25	1.56	0.93	0.3	0.39	0.35	0.21	0.4	0.36	0.36	0.51	1.29	0.36	1.47	1.12	0.7	0.0	0.09	0.33	0.18	0.42	0.18	1.06	0.28	0.8	0.07	0.16	0.08	0.25	0.34
OG0002358	63.52	30.56	45.44	125.28	21.83	61.22	45.95	33.65	61.53	52.84	66.08	58.09	93.78	57.81	0.33	0.12	21.59	3.01	3.23	19.89	21.24	16.03	20.34	31.05	37.51	35.37	30.05	42.41	42.41	36.74	36.48	38.6	31.01	25.33	36.19	34.67	41.14	29.7	31.74	14.75	16.33	12.06	21.07	18.99	22.49	30.81	31.5	14.96	26.21
OG0002359	14.25	36.84	29.33	1.45	40.13	18.32	0.43	40.93	13.28	13.89	7.98	11.43	1.55	12.95	5.73	4.06	1.78	42.34	46.98	13.99	7.53	5.63	3.43	5.86	9.75	8.72	6.21	12.76	12.76	2.98	18.49	5.96	15.28	6.84	17.62	18.79	10.02	6.89	5.82	3.23	2.38	1.35	2.05	3.88	4.58	237.82	499.44	99.12	93.79
OG0002360	8.5	6.94	13.53	7.69	7.1	6.26	6.13	6.85	11.4	11.03	14.05	9.72	40.34	10.93	1.45	1.24	5.84	11.3	14.34	11.68	14.81	14.77	12.85	13.29	16.63	16.94	14.03	23.35	23.35	9.89	9.92	11.5	8.54	11.2	7.94	10.18	8.56	7.19	7.44	7.33	5.97	6.14	6.33	6.23	6.6	7.06	5.75	3.15	23.0
OG0002364	24.11	16.98	21.87	11.54	24.54	12.06	18.31	27.52	10.93	12.41	13.44	12.82	29.97	12.35	0.36	0.21	5.39	16.82	14.76	6.97	10.33	14.0	13.37	13.42	14.6	14.43	11.08	15.21	15.21	11.17	10.98	10.72	9.86	8.8	9.1	8.27	8.08	7.76	6.94	8.05	7.92	6.84	7.15	6.32	7.54	3.37	2.21	3.17	2.83
OG0002365	34.58	15.71	36.0	17.94	20.11	16.59	28.97	32.44	55.69	79.66	57.79	77.92	123.46	81.4	11.96	7.64	6.84	106.39	70.91	37.96	29.01	34.43	33.68	46.69	55.16	39.56	18.97	35.4	35.4	21.79	43.1	24.44	41.77	25.17	34.77	69.55	65.02	59.02	65.51	64.25	67.14	79.03	75.33	65.4	59.46	64.57	64.17	68.53	67.88
OG0002369	40.56	26.9	34.37	24.07	41.33	94.52	28.64	45.5	28.84	25.41	31.29	24.22	76.92	23.8	9.23	18.9	5.13	65.02	40.66	55.85	33.19	37.97	47.53	60.63	55.8	48.92	24.13	48.2	48.2	24.65	154.7	14.89	177.24	16.06	143.47	215.79	212.45	112.38	139.49	230.61	437.3	752.27	777.4	574.6	395.07	56.77	69.4	38.34	45.58
OG0002371	2.18	4.54	5.97	1.62	3.9	2.43	1.51	2.09	2.53	2.11	6.21	3.15	16.41	3.26	0.11	0.1	3.19	2.17	2.74	2.05	1.85	2.6	2.41	3.67	6.18	7.01	5.05	13.02	13.02	2.81	1.25	2.05	1.11	2.28	0.87	0.43	0.28	0.22	0.21	0.22	0.12	0.1	0.12	0.21	0.24	0.21	0.19	0.1	0.51
OG0002372	48.3	8.49	17.45	32.97	30.55	11.86	13.2	22.17	7.17	2.95	7.97	4.66	8.97	3.38	0.04	0.0	1.3	10.28	9.47	0.15	7.78	14.25	14.79	12.33	11.23	9.9	6.8	11.48	11.48	2.13	0.64	4.6	0.86	5.05	1.57	19.94	17.2	6.65	10.67	3.38	3.36	4.31	4.67	3.85	4.8	15.6	14.86	3.54	4.24
OG0002375	3.35	2.92	3.41	2.02	4.52	3.65	1.09	2.72	2.36	1.73	2.61	1.83	5.5	1.99	0.2	0.08	2.21	4.1	2.84	2.51	1.93	2.3	1.89	2.92	2.52	3.8	6.18	6.26	6.26	2.62	0.84	2.54	0.76	2.11	0.72	8.28	5.92	3.29	3.37	1.79	1.67	3.51	2.22	3.35	3.38	3.31	2.66	2.67	1.62
OG0002376	42.49	28.02	45.9	25.17	31.71	23.31	15.26	29.44	14.19	15.0	15.67	15.12	23.15	15.47	1.04	0.35	2.4	20.51	15.59	8.98	8.55	10.13	9.38	11.34	13.26	12.77	7.73	14.38	14.38	8.49	9.49	9.7	8.92	8.37	7.24	9.84	9.44	8.52	7.7	8.12	9.36	9.15	8.83	10.97	10.04	6.46	4.08	3.35	5.98
OG0002377	56.07	18.96	8.59	6.01	32.05	11.69	1.12	9.56	3.39	2.27	4.07	2.35	19.65	2.76	0.0	0.0	0.16	4.31	12.07	0.7	7.34	16.1	16.14	8.56	12.36	10.56	2.97	4.11	4.11	0.15	1.48	0.65	4.09	0.74	4.0	6.58	5.08	5.19	5.66	6.26	3.1	5.85	3.73	2.23	3.92	2.13	1.98	0.55	1.61
OG0002380	20.08	10.97	14.4	6.32	11.61	9.02	5.82	10.34	12.96	15.48	11.8	15.97	26.7	17.79	4.89	1.57	1.03	12.43	10.14	12.4	3.89	6.54	7.45	6.49	6.67	6.76	2.31	6.24	6.24	2.55	6.46	3.15	5.9	2.7	4.92	9.26	7.77	6.95	5.22	8.25	5.95	7.14	11.08	5.52	5.8	3.37	4.44	3.88	3.71
OG0002381	15.55	8.6	17.93	7.03	9.78	7.86	2.54	8.49	15.17	20.29	16.62	21.83	37.77	20.68	1.33	1.0	1.84	16.62	12.49	11.72	17.29	24.0	23.21	13.39	15.86	15.17	13.86	19.43	19.43	8.52	16.6	8.96	14.84	8.06	11.5	17.56	12.79	10.98	9.68	9.87	9.77	15.97	17.1	20.22	18.14	13.77	38.9	9.28	43.72
OG0002382	9.69	1.29	5.58	0.45	4.52	0.15	1.26	3.5	5.17	5.79	8.76	7.94	10.57	8.87	2.14	1.05	3.3	299.16	237.72	6.74	57.88	29.89	21.99	18.37	19.51	19.75	16.44	17.12	17.12	75.48	86.7	148.12	59.58	76.08	42.49	3.24	3.81	2.91	2.57	1.75	2.95	2.75	3.78	3.57	4.11	3.07	1.12	2.31	2.88
OG0002386	44.71	59.83	69.82	65.1	69.89	67.95	33.02	42.82	51.15	46.74	54.82	47.58	81.65	47.05	1.24	0.68	19.46	84.84	65.74	37.95	53.58	55.86	49.23	59.9	67.91	64.68	58.49	91.4	91.4	41.88	38.81	39.21	36.69	44.48	33.47	30.77	32.19	25.77	33.91	27.18	30.52	35.91	47.42	48.01	52.13	53.53	52.55	63.14	49.91
OG0002387	24.77	22.75	30.09	27.82	24.86	31.73	18.81	20.51	13.33	14.26	16.37	15.3	61.84	17.56	1.95	0.86	6.08	33.19	24.53	15.32	12.53	14.89	16.05	18.32	22.14	22.2	12.89	31.37	31.37	16.39	13.73	16.36	12.03	17.16	9.3	11.13	9.1	10.8	11.62	11.37	13.62	17.19	20.04	14.4	14.09	7.27	3.83	5.96	9.9
OG0002388	229.47	211.7	280.63	134.27	237.27	252.03	178.18	326.77	153.61	161.91	132.4	172.61	157.4	173.27	4.33	2.54	30.21	118.18	136.48	113.84	128.19	92.79	88.58	82.28	91.81	91.86	106.04	103.15	103.15	80.25	154.4	152.51	108.18	141.26	108.69	166.14	128.73	176.13	131.76	119.87	109.6	89.61	91.52	125.97	103.52	83.48	80.96	37.85	87.31
OG0002389	62.83	49.51	53.76	65.47	48.56	59.81	30.97	38.15	118.57	98.37	95.49	94.75	301.61	95.94	5.25	3.75	16.06	95.39	45.81	60.6	51.29	65.96	74.48	90.39	92.43	79.39	39.81	63.17	63.17	42.73	100.86	49.84	93.28	53.45	77.5	137.33	130.01	108.47	107.67	104.71	121.56	116.95	124.76	127.07	141.34	100.09	116.11	48.34	49.2
OG0002390	17.13	26.4	29.28	34.76	18.96	35.48	10.12	12.99	81.21	60.15	76.33	58.26	228.94	50.62	6.48	3.44	8.84	29.9	22.38	45.6	25.19	28.86	20.66	24.3	27.23	27.83	24.45	29.41	29.41	10.81	41.39	10.5	40.8	10.8	53.15	63.03	64.88	38.75	42.3	24.24	27.49	15.16	21.87	15.56	19.48	34.66	25.53	23.94	29.9
OG0002391	14.51	18.25	23.16	4.79	67.71	24.65	1.35	62.91	53.63	52.29	63.34	50.89	57.44	55.73	0.98	0.24	3.06	10.42	18.24	263.48	71.01	68.43	54.38	44.25	32.19	27.11	18.84	12.77	12.77	5.43	124.69	5.88	94.0	10.01	107.05	190.07	138.04	117.83	119.55	134.17	123.02	93.64	104.38	98.89	113.55	176.15	165.08	137.0	104.15
OG0002393	853.68	1699.38	1204.13	1978.54	1985.16	1144.26	744.46	1181.65	281.71	320.76	368.92	349.49	323.9	304.39	3.4	2.3	300.53	762.6	469.24	83.17	293.53	298.32	257.66	279.22	326.65	346.93	308.89	376.07	376.07	468.18	143.83	278.49	128.67	328.44	109.59	106.29	145.35	108.95	147.25	88.28	123.56	118.38	207.51	147.13	285.77	268.59	117.31	271.28	64.8
OG0002394	5.39	118.83	42.29	72.44	15.83	66.95	11.9	8.41	39.63	41.07	31.93	39.1	46.53	40.41	1.36	0.54	2.58	3.76	3.87	26.86	13.56	14.0	11.76	11.82	13.25	12.93	8.42	13.59	13.59	8.15	46.78	8.75	35.04	9.19	25.42	41.38	39.03	45.8	40.51	71.6	68.07	88.02	66.53	65.59	43.74	31.51	45.99	23.19	49.26
OG0002395	110.67	31.12	87.02	36.0	36.92	78.45	63.19	103.57	30.1	32.06	46.01	35.18	81.13	37.96	6.14	5.84	9.33	28.2	35.07	30.88	18.25	23.83	24.79	25.17	29.69	28.74	29.85	37.79	37.79	19.57	29.07	24.32	22.41	20.16	21.16	30.59	24.6	15.2	13.85	11.56	8.1	30.61	26.96	30.74	24.14	23.2	16.19	17.09	38.19
OG0002396	12.16	5.33	10.8	5.13	5.86	9.44	3.92	5.9	3.82	3.69	4.0	4.35	12.26	4.08	0.63	0.36	1.24	13.04	7.65	5.43	4.42	7.32	11.64	15.52	14.81	8.72	6.31	6.55	6.55	3.88	4.84	5.16	4.24	4.83	4.07	2.97	2.65	3.35	2.93	3.54	3.19	4.15	4.2	4.58	4.55	1.75	0.68	1.92	1.55
OG0002397	23.27	22.63	10.77	6.85	28.16	5.72	2.53	20.95	2.76	2.9	4.34	3.06	8.22	2.37	0.1	0.0	0.74	7.09	11.77	1.72	3.34	2.46	2.35	4.07	5.9	8.59	7.02	10.62	10.62	1.44	2.71	1.6	1.87	2.22	2.57	2.79	2.65	0.84	0.84	0.74	0.42	0.49	0.49	0.49	0.64	0.09	0.36	0.28	0.07
OG0002398	33.21	41.4	42.57	37.43	40.55	26.86	3.56	14.56	63.06	53.8	64.22	54.87	172.49	58.97	2.22	1.28	12.81	76.92	64.18	34.77	60.55	64.57	53.65	60.62	75.11	70.66	66.07	65.35	65.35	28.23	83.65	33.41	78.66	41.72	97.55	121.39	131.89	112.65	109.5	101.68	110.98	110.22	96.7	99.4	92.7	114.04	77.1	112.66	68.1
OG0002401	6.09	5.13	8.21	5.23	7.32	4.58	5.1	5.1	1.94	2.73	2.18	2.99	10.56	2.92	0.36	0.16	0.26	6.33	4.41	0.9	2.42	6.65	10.9	11.69	9.65	5.2	2.15	3.29	3.29	1.66	3.51	2.65	3.79	2.89	3.8	0.72	0.88	1.44	0.88	0.93	1.05	0.76	0.91	0.67	0.97	1.03	0.42	0.44	0.17
OG0002405	76.02	69.72	86.29	95.3	66.94	74.74	112.91	136.94	53.39	52.15	53.21	54.9	213.57	53.65	1.0	0.47	37.3	105.29	69.45	35.89	38.66	46.47	52.68	80.04	85.6	81.51	57.89	109.72	109.72	156.17	81.82	98.67	56.32	67.41	31.51	64.64	73.44	54.53	64.5	50.07	61.43	59.25	63.2	47.54	63.87	78.38	47.63	45.97	20.32
OG0002407	15.87	10.72	19.18	10.43	10.84	12.24	9.15	10.8	3.36	3.49	4.23	3.99	8.61	3.41	0.59	0.31	3.05	10.07	7.71	3.02	4.67	5.97	6.0	7.56	9.02	9.56	5.63	19.27	19.27	6.91	3.94	7.02	3.05	8.89	2.51	1.64	1.63	2.04	1.61	2.95	3.31	4.18	3.49	3.51	3.79	1.43	0.95	0.94	1.77
OG0002408	45.0	32.31	51.08	58.44	31.57	34.35	23.29	31.88	51.94	59.58	54.28	57.31	101.94	52.04	2.94	0.95	16.09	43.24	31.79	37.55	34.53	34.92	29.09	31.98	34.88	37.03	36.19	62.01	62.01	28.63	34.13	21.91	29.36	23.67	24.42	56.21	53.84	49.89	51.37	43.18	53.14	37.88	55.47	42.95	48.89	59.14	49.49	38.77	39.89
OG0002409	8.18	15.73	10.81	12.07	17.43	4.6	8.06	13.31	13.9	13.29	14.89	12.15	18.35	14.23	0.81	0.28	3.34	47.12	29.76	4.31	15.05	23.7	22.48	21.71	21.63	16.3	13.92	18.36	18.36	7.19	6.37	6.59	5.9	7.42	9.84	6.26	4.36	3.86	4.1	3.46	2.95	2.76	3.25	2.22	3.15	2.2	0.96	0.65	3.04
OG0002410	82.64	43.18	120.16	24.04	63.56	44.75	18.38	41.05	21.35	28.91	22.18	26.65	74.73	26.31	1.06	0.8	4.92	19.2	19.4	20.11	12.2	14.46	15.72	17.19	18.4	33.53	76.62	46.9	46.9	38.25	34.06	42.11	23.76	23.09	19.46	26.23	29.47	25.27	27.33	17.93	17.66	15.9	14.22	22.08	20.65	15.03	11.31	6.99	20.87
OG0002411	53.51	41.68	68.14	247.61	34.2	59.2	49.32	38.33	142.67	139.01	162.22	150.82	154.34	129.19	1.35	0.17	80.07	40.92	34.13	63.85	81.67	64.05	60.83	79.88	88.03	98.98	103.56	111.73	111.73	91.33	76.14	50.86	55.65	62.52	56.39	68.6	87.59	62.67	83.34	58.51	71.65	71.46	107.82	82.06	136.18	120.05	78.01	55.68	68.01
OG0002413	124.48	147.98	191.42	118.37	53.49	250.8	99.12	98.49	96.46	97.49	100.99	93.88	184.73	94.2	13.14	6.46	52.6	13.05	7.79	135.76	130.28	140.33	104.95	120.99	139.84	179.84	187.42	180.39	180.39	36.9	57.21	50.73	56.58	60.95	75.94	0.21	0.65	76.82	42.83	291.91	268.7	147.54	77.7	73.58	44.26	500.54	968.22	333.75	183.35
OG0002414	29.41	30.59	29.63	35.25	24.31	25.17	40.14	52.06	16.78	19.15	22.27	20.6	89.64	17.69	0.31	0.1	8.09	15.83	16.92	4.12	18.14	25.19	21.5	19.67	23.95	27.37	19.71	31.85	31.85	15.67	9.41	12.58	8.16	12.95	8.03	9.04	8.45	6.51	5.97	4.65	4.09	2.91	3.04	2.75	4.54	6.05	3.09	2.38	3.52
OG0002415	88.78	49.93	74.48	49.45	59.98	42.0	31.17	60.76	18.57	17.73	17.06	20.11	27.09	17.08	0.75	0.66	3.73	39.88	28.54	14.69	17.5	20.78	26.62	27.67	28.89	30.38	21.66	33.09	33.09	20.83	15.19	19.55	13.77	13.75	11.52	12.38	10.98	12.54	13.51	13.25	14.58	11.57	13.6	11.35	13.35	6.48	7.29	2.7	10.99
OG0002416	14.26	13.31	18.07	8.61	13.53	12.25	7.72	13.1	19.37	21.81	23.74	21.24	67.82	21.27	7.2	3.28	2.39	20.06	21.89	28.07	20.54	22.53	17.6	17.01	19.12	20.69	15.56	20.94	20.94	10.46	20.43	13.57	17.22	12.89	16.31	17.46	14.35	13.81	11.14	15.05	14.85	18.62	16.45	16.59	15.5	7.99	5.2	4.04	8.85
OG0002417	45.97	38.43	44.74	40.14	36.04	70.35	30.37	37.56	13.49	9.81	12.73	9.09	47.61	9.55	0.15	0.35	3.81	8.44	7.79	5.07	8.45	11.25	9.34	10.29	10.47	9.52	12.53	18.68	18.68	8.39	8.05	8.14	7.28	9.52	7.54	5.49	7.8	3.53	4.37	2.12	2.76	4.04	5.6	5.16	5.71	4.89	3.29	10.8	9.38
OG0002418	33.99	23.63	64.18	20.73	28.3	38.83	27.59	28.93	43.04	46.35	46.39	44.23	102.54	47.5	12.44	3.8	9.45	57.94	47.21	44.52	61.69	73.0	59.45	52.74	52.42	54.39	39.32	56.38	56.38	26.81	133.7	60.39	124.72	47.39	114.01	24.01	20.59	22.61	21.54	35.98	30.37	48.64	36.29	32.18	31.86	11.35	9.26	8.17	32.01
OG0002420	20.07	10.75	21.22	14.59	9.19	11.68	8.88	18.24	38.17	44.57	46.42	45.92	45.1	47.32	1.79	1.14	8.77	23.02	26.62	26.4	21.97	25.75	20.41	22.1	27.2	28.46	33.52	43.29	43.29	14.07	30.16	14.46	24.86	14.7	18.26	14.4	17.88	23.09	23.0	28.31	32.2	29.78	32.82	31.93	27.14	13.88	11.62	11.19	14.93
OG0002421	95.53	722.89	184.12	207.73	555.45	212.39	146.65	228.36	42.5	38.89	55.45	42.29	30.13	40.62	1.31	0.59	9.92	19.55	24.77	33.64	43.0	55.23	58.32	69.98	84.85	77.64	36.66	82.75	82.75	18.65	23.08	19.98	21.84	13.94	22.02	24.03	19.51	31.77	33.46	34.38	34.93	28.48	26.48	21.5	32.61	7.59	4.51	4.65	3.49
OG0002422	359.92	681.32	517.48	332.01	792.91	466.33	190.46	361.07	325.97	271.86	359.07	261.46	212.93	271.26	31.75	8.99	110.97	460.22	324.79	249.14	335.71	355.04	291.94	364.47	376.11	345.51	281.67	326.8	326.8	190.69	319.24	289.66	300.82	339.42	346.16	412.49	232.03	233.62	241.52	188.66	145.02	192.78	171.96	243.47	351.76	670.89	1049.59	547.08	695.41
OG0002426	19.56	8.12	40.35	15.1	8.96	10.91	6.13	16.61	9.72	10.16	9.52	8.97	12.36	7.85	6.01	5.32	1.7	9.88	8.31	6.85	21.38	34.78	23.82	13.04	11.39	9.69	6.56	10.14	10.14	4.81	4.78	4.98	5.32	6.87	8.66	22.14	11.21	13.24	17.3	9.97	7.35	8.95	6.09	5.89	7.44	6.77	7.39	7.52	11.6
OG0002429	0.29	40.14	5.96	39.37	10.31	12.72	1.0	2.26	123.8	109.03	102.72	107.71	556.63	106.42	6.46	0.47	7.91	3.26	4.76	50.82	14.4	22.58	23.62	21.32	21.53	19.95	9.75	17.21	17.21	5.84	34.85	3.42	34.54	2.91	29.27	46.25	68.6	85.36	83.93	68.78	89.54	40.85	49.92	28.81	40.29	51.97	11.99	20.15	49.96
OG0002431	24.68	13.87	33.63	13.16	18.44	14.77	14.87	21.22	51.24	52.73	60.45	55.04	180.54	61.2	22.68	14.87	13.13	43.75	54.43	77.26	50.28	62.93	53.91	53.35	58.22	53.8	39.25	81.11	81.11	24.22	44.03	31.69	38.84	31.21	40.55	25.66	21.15	37.74	26.51	26.49	30.57	23.1	23.52	24.22	17.5	18.46	17.73	30.57	160.93
OG0002432	26.02	10.99	44.05	6.47	10.72	13.78	7.05	37.98	1.31	1.27	0.5	0.88	2.75	0.58	0.65	0.34	0.02	0.79	1.5	0.38	2.09	0.93	0.53	0.62	0.45	0.23	0.11	0.54	0.54	1.2	1.82	2.4	1.55	2.27	2.95	1.21	0.36	0.72	0.82	0.99	0.95	0.76	0.53	0.66	0.28	0.68	0.82	0.77	3.27
OG0002435	77.16	56.4	79.51	40.27	68.89	59.5	35.07	52.42	11.06	11.03	12.6	11.5	22.89	11.14	1.03	0.54	2.63	21.18	13.67	9.36	10.23	13.14	13.95	17.22	23.11	21.08	6.07	23.28	23.28	9.61	11.39	10.82	10.45	12.17	7.55	10.13	9.63	8.69	8.95	8.53	10.7	10.36	14.39	11.47	14.04	6.05	3.19	5.37	5.04
OG0002438	34.19	33.69	45.18	42.66	31.01	34.18	13.4	24.13	44.45	43.58	48.09	38.07	124.97	40.63	11.08	6.57	2.1	6.41	5.54	79.04	23.75	25.54	22.68	25.29	30.3	31.96	20.24	37.51	37.51	9.58	29.53	12.71	26.34	11.48	26.67	13.1	9.72	37.39	29.68	57.01	69.06	64.59	68.82	55.3	36.66	8.89	25.46	9.51	90.11
OG0002440	30.19	35.83	39.63	23.83	38.4	53.19	16.27	35.13	50.68	50.72	58.68	52.97	55.45	49.72	1.04	0.19	23.35	33.19	29.22	35.84	33.56	34.49	33.24	45.86	47.18	47.19	45.23	53.63	53.63	35.75	35.62	39.55	33.53	38.95	34.86	33.89	29.31	25.63	27.22	22.84	22.17	17.55	24.73	20.37	20.71	21.95	16.43	12.55	15.06
OG0002441	24.59	35.16	67.36	22.06	37.98	6.86	15.76	24.29	17.75	56.6	25.75	63.0	26.47	63.73	8.22	1.07	5.76	8.24	10.76	34.95	116.35	156.25	95.45	76.3	55.76	34.41	10.45	16.01	16.01	31.73	39.97	18.41	48.93	23.85	46.83	14.8	9.41	9.51	8.89	9.25	7.67	5.04	5.85	3.88	3.99	3.61	3.3	2.94	15.43
OG0002444	207.22	301.64	242.14	330.93	325.12	219.66	118.62	218.87	301.79	300.14	328.81	316.76	254.92	293.97	5.15	2.13	232.14	722.06	487.27	151.17	298.61	272.88	322.94	325.48	334.42	343.87	276.53	319.06	319.06	263.6	209.99	266.83	194.73	310.27	211.04	213.11	201.16	203.32	226.83	196.68	199.47	209.15	259.98	225.3	269.73	250.55	244.33	87.87	130.76
OG0002445	200.93	56.53	268.87	189.62	56.93	158.96	51.1	102.8	64.59	53.89	52.46	51.33	102.4	51.95	0.34	0.05	10.04	37.8	33.82	14.42	35.07	86.19	71.19	35.4	23.03	27.07	18.37	23.7	23.7	5.02	12.37	18.15	13.18	8.12	11.38	19.38	27.09	18.07	22.92	14.81	18.71	12.12	14.03	11.34	13.2	22.0	7.85	9.28	6.65
OG0002452	38.05	27.8	47.4	28.74	26.9	29.19	20.51	27.85	20.99	20.17	24.28	21.88	30.28	20.86	1.72	1.67	7.53	36.75	25.44	20.16	21.93	25.25	23.31	26.08	29.91	29.67	16.72	43.24	43.24	17.61	20.49	18.25	17.98	21.23	14.57	17.33	15.42	14.61	15.21	15.0	16.66	20.78	22.26	22.48	24.48	15.26	16.31	13.3	24.99
OG0002453	22.1	37.34	33.65	31.6	31.31	44.02	13.76	15.71	16.45	16.15	15.79	16.58	24.64	17.55	1.33	0.76	2.36	14.77	14.97	10.17	10.63	11.67	10.67	11.19	13.08	13.19	8.25	15.55	15.55	5.3	10.55	7.55	11.43	8.18	11.26	13.08	14.22	10.28	8.79	8.5	8.92	8.92	9.39	10.41	11.29	8.17	6.37	6.58	10.8
OG0002455	32.35	38.12	40.79	35.6	46.91	22.77	20.94	31.68	8.06	9.38	10.72	9.56	15.7	10.19	0.21	0.02	13.79	12.88	16.67	2.44	15.1	14.9	11.14	12.97	15.88	19.37	23.1	22.93	22.93	19.57	6.89	17.18	5.84	15.75	3.3	4.02	4.13	2.49	2.2	2.0	1.63	1.47	1.69	1.12	1.83	2.84	2.19	1.54	0.68
OG0002457	0.0	0.0	0.38	0.0	0.0	0.0	0.0	0.0	0.0	0.0	0.0	0.0	0.0	0.0	0.05	0.13	0.0	0.04	0.0	0.09	15.05	36.79	56.23	30.3	6.86	0.83	0.0	0.03	0.03	0.0	0.04	0.12	0.27	0.23	0.58	0.0	0.0	0.0	0.0	0.0	0.0	0.0	0.0	0.0	0.0	0.18	0.0	0.0	0.07
OG0002461	62.19	58.63	101.1	53.85	66.98	60.0	33.28	48.57	18.8	24.41	23.0	22.31	67.73	22.17	2.14	0.79	8.46	40.03	36.14	17.89	18.11	25.45	25.24	29.91	36.64	38.69	14.96	50.08	50.08	16.42	18.48	16.01	16.33	18.59	13.71	20.56	17.19	19.42	17.95	12.6	10.7	11.65	15.69	12.51	12.76	11.17	8.87	13.04	10.08
OG0002463	13.8	16.24	22.59	14.55	8.89	22.0	7.74	11.08	44.4	37.91	43.17	40.06	45.11	40.49	3.27	2.56	4.96	11.21	9.76	52.28	22.02	24.98	21.16	24.23	29.74	28.0	15.13	30.33	30.33	12.03	26.03	17.91	21.65	16.92	15.09	19.52	18.41	62.24	62.17	121.83	125.74	44.84	33.95	42.55	30.96	12.9	14.37	20.5	22.71
OG0002464	31.36	43.38	23.97	21.92	73.8	28.79	9.25	13.75	10.29	11.68	11.05	11.05	16.83	11.05	1.38	1.24	2.06	24.43	14.68	3.66	11.14	11.41	12.96	14.16	14.0	11.96	10.46	12.7	12.7	4.09	12.21	5.9	10.48	8.69	12.24	11.95	13.12	8.46	10.12	5.14	5.34	1.65	2.1	1.31	2.53	4.97	2.67	0.93	6.32
OG0002467	91.58	120.82	142.44	118.94	139.46	69.7	79.29	112.84	22.8	22.21	24.61	22.64	66.32	23.25	0.63	0.39	16.74	23.08	32.06	17.04	23.89	27.08	25.35	34.42	37.97	47.41	31.29	45.39	45.39	38.43	24.09	33.14	17.16	26.61	18.23	20.5	25.59	21.19	20.29	13.47	11.13	9.23	10.93	9.83	12.64	13.42	5.68	6.74	10.16
OG0002471	82.76	77.9	168.18	128.36	88.0	75.32	39.98	56.02	17.65	19.84	27.73	22.56	45.25	20.0	0.67	0.43	14.63	43.59	41.03	17.29	125.07	192.55	148.14	70.26	38.21	26.26	28.12	25.21	25.21	24.34	15.14	21.32	13.35	27.17	11.78	9.41	14.44	12.64	15.46	14.15	17.36	17.42	27.62	23.67	36.34	22.51	7.66	11.35	11.05
OG0002472	0.56	1.66	3.16	2.78	0.89	2.07	0.15	0.07	0.4	0.51	0.99	0.45	0.0	0.6	0.12	0.02	0.25	0.0	0.02	1.84	1.26	1.32	1.08	0.66	1.3	1.27	0.82	0.73	0.73	0.02	0.43	0.01	0.17	0.01	0.32	1.36	0.78	0.86	1.39	2.04	1.33	1.66	1.08	4.5	4.97	2.37	6.94	1.9	4.79
OG0002476	44.68	49.59	28.95	33.89	72.47	24.78	20.3	22.32	36.83	47.21	41.14	48.26	29.07	51.55	8.31	5.66	3.49	19.0	17.65	19.46	17.17	22.03	19.11	19.48	21.19	18.34	12.41	24.88	24.88	14.63	19.46	30.42	22.33	22.73	27.83	50.7	40.34	31.04	29.31	21.08	16.71	17.21	19.27	13.41	22.99	13.58	21.6	7.74	37.56
OG0002479	35.02	0.25	109.68	80.12	0.45	54.39	41.17	46.57	72.38	84.61	76.3	78.02	68.39	75.9	1.02	0.32	35.94	0.24	0.12	11.84	18.44	20.38	27.12	32.95	49.59	70.44	110.38	132.56	132.56	73.23	13.79	22.35	11.4	22.28	10.91	18.94	29.15	26.72	34.95	25.22	33.61	25.43	39.19	24.36	25.59	27.37	16.91	6.35	30.86
OG0002481	26.6	35.36	20.62	15.92	32.97	14.05	8.45	15.19	29.61	28.84	29.48	26.99	134.7	29.07	2.11	0.91	4.39	65.93	55.87	14.7	20.2	32.33	34.6	34.67	36.83	38.99	16.24	35.87	35.87	11.37	23.64	13.78	27.09	13.73	29.19	27.26	22.73	21.92	19.44	14.43	12.75	12.15	13.86	12.5	15.61	9.58	4.52	12.97	4.39
OG0002482	35.86	103.47	40.2	65.55	115.5	65.06	46.3	21.91	14.15	27.4	16.58	23.8	18.97	25.9	0.75	0.66	5.31	20.66	23.11	7.69	13.95	20.54	18.41	20.6	24.41	26.09	16.43	24.46	24.46	7.39	19.43	10.63	22.55	13.52	30.77	53.52	51.6	53.03	60.56	32.09	24.77	44.12	26.5	17.86	24.19	20.54	15.16	10.9	5.5
OG0002484	13.1	10.52	18.7	5.51	17.27	14.93	3.86	12.05	6.58	10.77	8.68	10.53	14.12	10.27	2.36	1.01	1.52	18.47	16.25	17.14	8.86	8.14	7.13	7.63	6.72	7.54	6.69	10.8	10.8	5.26	9.99	9.64	6.47	8.0	9.29	14.37	11.09	10.36	8.23	8.63	6.25	9.84	9.69	17.32	13.97	3.12	2.79	3.49	9.6
OG0002485	3.16	64.56	7.78	3.37	56.07	41.21	2.76	2.8	1.06	0.83	1.82	0.66	0.0	1.38	0.14	0.0	4.9	0.13	0.37	18.75	1.74	3.28	4.88	3.21	1.84	2.04	3.16	0.45	0.45	1.19	11.24	0.61	5.99	0.37	1.52	10.62	1.71	9.92	2.6	30.78	5.7	30.86	6.55	22.15	10.02	0.46	0.95	0.17	0.36
OG0002487	44.17	7.53	32.39	20.44	8.31	17.12	17.59	27.76	27.45	26.92	31.34	30.72	80.3	25.63	1.25	1.36	16.27	6.0	4.98	13.46	21.21	24.0	23.0	29.52	37.12	38.53	33.06	48.89	48.89	94.09	40.11	84.91	30.54	69.77	19.6	30.11	30.37	23.36	29.07	19.68	21.0	28.27	30.53	25.94	24.85	14.6	9.04	9.61	19.21
OG0002488	49.38	55.49	72.55	49.88	53.48	63.49	32.56	38.53	24.55	27.26	30.08	29.95	175.58	30.78	2.27	0.45	5.6	36.22	38.56	27.3	26.62	26.39	26.27	27.1	32.02	34.78	32.61	48.21	48.21	20.12	27.93	23.06	24.89	23.24	28.66	21.98	19.5	14.21	13.67	12.45	14.3	14.36	16.01	16.16	16.57	17.51	20.92	12.1	36.92
OG0002491	11.45	11.25	54.65	6.56	19.27	16.21	146.87	46.14	38.34	43.69	37.13	43.31	58.96	44.61	31.34	15.53	8.76	44.17	70.62	91.36	66.26	79.49	62.68	55.36	57.63	48.47	18.84	38.78	38.78	14.47	36.94	21.85	35.12	23.51	39.0	112.43	95.33	284.34	436.62	909.22	933.26	931.36	471.58	235.56	113.76	15.17	40.48	83.19	195.98
OG0002492	537.8	50.33	25.08	15.4	18.55	12.08	0.83	4.24	0.76	0.87	1.16	0.9	0.0	0.59	0.03	0.01	0.25	5.16	12.51	1.02	7.16	9.91	8.71	5.04	22.5	92.15	111.56	69.14	69.14	11.62	3.25	42.18	2.57	19.93	3.63	0.51	0.72	0.5	0.35	0.36	0.41	0.36	0.41	0.28	0.34	0.46	0.28	0.22	0.41
OG0002493	20.34	21.87	28.03	15.87	20.13	24.33	11.28	13.85	18.01	19.11	18.73	18.91	30.72	18.71	4.08	2.91	3.75	34.78	26.56	15.91	16.19	19.8	17.47	19.58	21.4	23.57	11.09	28.07	28.07	11.57	15.7	12.16	12.73	13.66	12.0	12.16	11.33	10.35	9.75	12.18	12.69	16.29	17.74	13.89	15.41	9.61	8.93	6.36	19.97
OG0002494	8.91	29.92	54.45	20.75	45.13	43.36	47.1	51.51	14.38	25.56	12.8	20.22	21.79	18.76	3.41	1.28	2.6	22.06	18.96	9.55	9.28	16.08	13.37	12.39	11.19	10.39	7.66	11.98	11.98	6.32	15.58	5.61	10.4	5.42	10.57	7.74	10.26	6.3	6.98	4.6	4.61	6.25	5.92	8.43	7.66	4.28	3.24	4.52	10.38
OG0002495	35.92	30.53	66.74	22.53	34.84	39.23	21.87	25.72	56.33	57.5	60.72	59.14	102.02	60.61	0.75	0.25	6.03	33.99	45.2	52.09	66.23	109.66	69.04	29.09	22.38	21.21	24.52	27.73	27.73	10.25	27.82	9.12	22.01	6.51	17.6	29.09	28.94	23.73	24.49	21.98	23.22	19.84	20.98	21.65	20.33	16.2	12.84	13.43	25.87
OG0002496	124.32	83.39	77.82	38.28	130.04	70.06	45.79	78.99	131.69	139.15	135.23	133.37	291.83	137.18	2.93	1.24	39.04	210.45	151.86	60.05	84.88	111.31	127.25	189.66	205.87	184.26	118.31	207.83	207.83	129.72	186.78	179.24	185.51	157.85	134.83	83.86	86.63	72.05	79.84	68.83	66.89	68.49	71.5	57.87	66.4	97.47	73.94	106.8	98.69
OG0002497	24.15	17.38	54.34	10.04	17.59	16.12	30.53	28.93	8.76	9.54	11.07	10.27	14.77	8.58	1.24	0.6	7.02	19.48	14.15	5.63	50.66	83.99	56.87	21.83	16.49	19.59	14.9	21.45	21.45	8.96	7.72	8.84	5.93	7.95	7.48	3.68	3.62	2.98	2.78	3.59	2.77	3.5	3.65	3.85	4.58	1.68	1.14	0.75	1.14
OG0002501	81.34	47.3	85.6	35.63	54.69	48.26	34.92	64.2	44.02	48.46	48.96	48.97	118.28	47.96	6.97	2.62	18.84	88.33	64.05	44.6	43.08	48.85	43.73	45.81	57.57	59.42	35.47	73.67	73.67	42.06	47.0	35.29	39.09	34.58	33.28	44.26	43.92	41.34	35.48	35.06	37.34	36.79	44.64	46.35	44.2	24.21	14.7	13.09	27.58
OG0002502	125.86	22.65	14.09	8.1	24.58	16.37	4.39	33.75	1.3	0.83	2.36	1.28	1.61	1.44	0.01	0.02	1.11	1.04	6.36	0.47	14.84	21.45	13.52	12.78	22.48	26.88	7.21	15.52	15.52	0.53	1.51	1.68	2.64	2.19	3.1	2.47	1.5	1.61	1.01	1.51	0.89	1.24	1.17	0.76	0.83	0.41	0.75	0.15	0.2
OG0002505	40.36	25.1	63.17	22.33	27.05	47.32	29.56	35.12	12.61	13.63	13.43	13.11	22.06	13.94	6.36	3.56	1.74	15.05	14.03	19.64	9.26	11.72	10.28	11.17	13.54	13.47	6.59	17.36	17.36	5.01	12.2	6.4	10.22	7.48	7.91	16.4	13.22	12.09	11.17	11.6	12.66	12.64	14.94	11.6	10.49	9.46	9.71	5.74	10.05
OG0002506	15.22	26.72	11.02	30.18	38.12	4.19	18.48	27.0	5.55	6.6	10.82	8.24	22.66	7.17	0.09	0.05	9.38	9.95	13.91	1.89	7.33	9.2	6.82	7.67	10.99	13.55	10.99	16.01	16.01	20.09	4.73	13.03	3.52	10.01	2.22	3.79	3.17	2.73	3.03	1.85	1.73	1.67	2.29	1.01	1.46	2.61	1.48	1.2	0.66
OG0002507	45.92	29.95	68.09	23.19	40.17	42.48	26.28	44.61	55.44	71.06	58.04	70.32	62.35	75.83	6.5	5.37	6.97	52.92	55.85	64.78	38.47	39.76	33.07	33.96	40.7	40.56	28.39	46.64	46.64	35.1	59.69	43.31	44.08	35.04	32.34	49.26	41.3	42.78	39.26	43.75	42.45	44.93	48.82	47.43	44.68	27.03	15.48	32.63	29.54
OG0002508	20.65	10.95	17.49	9.21	11.16	14.44	16.93	23.25	5.8	6.38	6.57	6.8	24.34	6.97	1.54	0.98	2.91	5.24	6.26	5.96	5.44	7.28	7.02	7.05	7.54	6.87	7.07	12.47	12.47	5.47	6.98	6.3	5.41	8.46	4.42	8.29	7.98	6.51	7.18	4.6	5.65	5.52	5.33	7.44	5.77	4.9	5.84	6.58	17.15
OG0002509	12.19	25.48	25.13	74.78	13.44	26.76	2.23	4.62	57.89	55.96	62.12	56.23	140.03	61.64	14.99	6.42	9.1	18.14	18.41	23.63	36.39	47.32	37.34	35.0	40.43	37.69	23.29	47.2	47.2	23.65	62.22	18.89	66.56	18.71	89.19	404.31	366.5	311.11	413.93	258.38	331.37	217.73	210.09	118.21	261.89	251.46	163.62	145.52	132.15
OG0002510	74.75	49.63	52.39	41.6	66.46	54.08	46.14	58.06	36.38	36.6	42.32	37.81	34.61	37.98	2.42	1.24	11.73	38.96	49.12	41.31	32.22	33.86	30.81	33.42	39.22	41.81	24.83	50.56	50.56	18.93	31.07	26.38	24.99	31.74	23.6	28.79	25.89	25.91	21.93	26.03	24.18	31.21	36.79	39.36	34.11	20.51	16.03	10.78	22.78
OG0002512	2.35	2.36	14.92	4.51	3.85	6.9	0.4	1.92	0.27	0.06	0.08	0.0	0.0	0.2	3.2	4.22	0.22	2.89	3.62	0.54	6.41	4.52	3.04	2.85	0.68	0.34	0.19	0.15	0.15	0.01	0.17	0.05	0.1	0.03	0.06	3.49	2.81	1.7	0.92	24.32	5.11	0.63	0.06	0.47	0.08	0.02	0.07	0.33	1.53
OG0002513	13.69	8.96	14.64	9.1	9.33	8.85	8.73	11.73	8.04	8.03	8.41	7.93	40.18	8.69	1.54	0.44	1.41	12.06	10.47	7.73	6.26	8.74	8.34	8.63	10.53	10.52	3.55	11.57	11.57	5.18	6.23	6.13	5.17	6.37	4.28	8.35	7.23	5.65	5.54	6.44	6.63	5.93	6.39	6.54	6.82	3.94	2.25	2.47	3.09
OG0002515	12.95	16.96	40.97	95.72	7.27	29.52	6.35	6.85	77.56	60.02	70.14	56.52	118.9	55.55	2.78	2.28	12.5	5.9	3.21	53.08	23.44	22.65	25.13	35.01	40.23	40.27	28.82	41.44	41.44	36.11	56.5	29.85	51.16	26.18	44.4	132.43	137.33	108.47	129.18	105.02	139.73	122.63	144.85	130.03	140.35	67.77	46.23	30.8	25.9
OG0002516	88.23	111.55	138.83	120.25	131.76	102.78	114.41	118.77	87.61	120.97	131.44	125.42	122.21	105.42	1.43	1.29	138.21	407.88	280.63	49.15	160.9	162.31	118.97	130.53	151.53	178.35	172.26	209.21	209.21	208.61	67.04	120.31	48.97	162.07	35.25	52.88	70.45	40.69	64.47	38.73	57.13	69.26	121.48	102.09	218.22	138.44	54.26	106.71	47.16
OG0002520	135.62	360.21	172.28	234.46	350.12	131.83	89.97	165.51	180.27	176.07	193.75	173.1	106.16	170.01	2.58	2.19	56.91	291.2	178.98	64.26	119.35	129.69	120.7	138.48	152.54	138.94	129.7	102.65	102.65	76.43	67.57	86.84	72.68	91.5	86.13	83.67	92.55	83.32	81.94	78.12	78.95	82.13	88.61	79.48	94.19	120.59	126.08	115.2	100.58
OG0002521	25.47	32.57	46.32	11.73	41.76	13.86	3.03	12.09	10.58	11.28	10.09	10.83	18.14	10.95	7.48	2.62	1.33	14.08	10.77	9.24	11.14	16.23	12.8	19.26	24.68	17.26	12.03	19.14	19.14	5.6	10.49	7.24	9.3	7.74	10.26	6.38	5.9	6.56	4.97	7.1	5.75	7.11	8.24	6.52	6.4	5.16	5.02	4.52	8.36
OG0002524	305.12	99.17	162.52	84.4	139.43	430.24	76.33	121.22	34.25	31.96	39.54	33.7	175.58	35.18	2.14	0.84	22.84	43.44	45.89	34.43	32.5	29.29	26.58	29.21	30.74	40.08	46.85	42.52	42.52	28.38	27.36	27.65	18.96	24.3	20.9	17.09	14.5	16.4	15.03	14.92	12.57	13.56	17.22	22.64	23.66	19.15	14.95	11.89	13.03
OG0002525	30.45	264.99	77.68	5.08	267.12	23.1	1.18	26.42	20.44	25.68	24.63	27.16	31.39	27.73	0.54	0.42	9.91	135.83	88.02	3.7	18.57	31.14	38.9	45.38	52.59	27.76	10.46	9.99	9.99	23.33	16.52	55.63	17.84	94.14	20.72	3.52	5.15	4.07	4.48	5.19	3.23	4.19	3.34	1.33	3.12	5.5	3.53	5.38	0.0
OG0002526	14.8	14.66	22.05	16.12	13.31	13.94	10.18	12.35	3.38	4.16	4.59	4.3	13.07	4.05	0.88	0.48	1.07	4.09	4.48	3.42	3.37	4.18	3.36	3.34	4.45	5.63	3.43	8.67	8.67	3.06	3.23	4.13	2.81	4.24	1.59	1.9	1.74	1.27	1.41	1.57	1.6	2.4	3.15	2.47	2.65	1.22	0.92	0.67	0.97
OG0002527	40.21	44.35	36.42	51.74	59.74	38.99	67.76	80.37	149.64	130.85	139.81	107.65	160.12	116.46	28.61	31.29	9.21	103.02	113.12	298.73	93.13	78.36	98.46	123.83	90.53	83.48	76.8	77.82	77.82	25.9	39.51	25.61	36.66	22.49	57.06	61.79	30.43	114.63	38.25	158.86	127.43	100.21	75.59	110.07	117.25	24.73	16.87	10.54	23.77
OG0002529	46.37	17.29	29.68	18.15	22.65	12.21	19.22	32.78	12.24	13.17	13.34	12.53	47.87	12.71	1.77	0.33	5.25	23.81	21.48	9.87	11.0	16.7	14.03	15.99	17.44	18.44	14.3	22.21	22.21	14.8	16.07	17.11	14.18	13.28	12.83	17.88	16.42	9.2	8.92	6.73	6.53	6.21	7.33	7.4	8.63	10.13	5.12	8.08	14.31
OG0002531	10.54	16.2	11.98	12.03	17.12	12.16	15.53	11.96	6.43	12.82	7.78	11.48	4.66	9.52	2.62	1.72	2.05	3.98	5.1	3.97	5.07	4.65	3.0	2.86	2.95	2.69	2.03	3.2	3.2	2.74	2.93	3.02	5.39	3.85	12.94	3.83	4.07	2.71	2.13	4.26	1.79	9.77	2.92	2.89	1.47	3.62	6.3	3.07	16.12
OG0002533	191.67	201.96	213.45	167.91	260.59	212.0	220.56	293.38	673.19	767.01	951.65	835.22	814.5	758.41	3.53	1.72	646.52	1052.14	833.04	226.19	593.68	602.98	502.26	566.29	561.44	636.72	767.45	665.78	665.78	673.65	303.7	551.65	252.76	648.42	261.33	215.25	333.35	186.6	285.84	152.42	211.27	192.46	293.21	235.92	467.31	663.66	272.77	752.68	156.88
OG0002534	75.82	72.85	85.83	63.5	84.11	106.37	50.43	69.74	80.7	87.78	103.2	94.34	240.21	84.19	9.65	4.35	68.38	169.58	138.17	75.05	109.18	122.48	91.08	105.7	124.47	130.88	95.4	166.98	166.98	98.57	71.95	78.69	54.5	90.31	52.06	63.09	72.72	57.82	66.54	61.76	79.33	89.55	116.34	109.15	145.0	86.14	38.92	55.36	57.54
OG0002535	31.02	23.55	35.45	24.52	24.29	24.74	15.92	25.77	14.15	17.28	13.15	17.84	15.67	18.53	3.24	1.33	3.79	41.72	26.59	15.69	16.48	18.07	22.04	30.44	33.31	25.56	13.72	22.3	22.3	10.72	15.21	11.07	14.48	13.15	12.74	14.4	11.27	9.29	9.32	8.82	9.48	12.96	15.2	10.57	9.51	10.55	9.26	10.35	17.28
OG0002536	274.6	259.38	237.49	196.99	283.71	200.09	157.09	270.85	55.19	65.85	68.82	70.41	162.98	69.35	2.96	1.67	54.5	122.61	95.56	47.73	64.08	74.1	69.93	87.34	88.61	79.25	95.23	77.0	77.0	79.29	65.83	100.37	56.47	96.15	63.26	42.06	41.08	45.46	35.6	42.37	36.64	42.07	39.07	50.67	48.31	33.16	24.77	17.65	20.65
OG0002539	42.96	30.52	38.24	65.76	13.07	129.97	6.93	51.39	15.41	11.66	14.26	13.2	22.81	12.05	0.91	0.66	2.56	23.32	24.45	14.62	7.27	6.38	5.5	6.47	15.36	45.46	51.93	27.86	27.86	8.71	11.1	23.06	9.47	14.08	10.94	18.69	16.2	17.11	15.02	17.55	20.75	16.8	14.21	13.15	13.01	8.37	8.59	5.03	6.29
OG0002541	4.77	2.79	20.22	2.54	4.14	4.32	2.03	4.6	11.07	11.5	11.33	10.17	30.24	10.17	1.72	0.82	0.94	13.22	12.51	10.17	8.43	17.23	17.09	11.98	10.46	9.02	13.08	12.11	12.11	5.52	9.82	7.15	7.44	6.06	8.64	8.49	7.39	7.72	6.61	9.04	8.17	8.86	8.35	9.45	8.01	4.7	3.44	2.86	6.49
OG0002542	58.64	36.77	90.98	25.98	36.77	46.85	32.73	73.95	20.67	16.66	20.54	16.13	54.17	18.69	5.25	3.34	1.15	10.6	12.05	45.11	18.85	18.22	13.53	14.71	16.29	17.14	7.24	16.98	16.98	6.86	32.28	9.5	22.6	9.06	14.45	21.06	16.03	31.79	26.69	41.06	39.36	40.87	34.73	36.91	24.22	9.78	15.61	13.09	36.95
OG0002543	22.02	3.91	31.15	2.54	3.22	10.18	4.93	11.2	14.93	9.49	14.74	10.69	91.68	9.08	0.41	0.1	2.04	10.67	8.62	5.36	7.35	8.85	9.16	14.58	17.22	15.61	5.96	11.16	11.16	12.84	16.74	21.46	17.22	17.48	20.76	76.4	134.43	20.65	37.81	6.21	6.63	2.68	4.06	2.5	7.35	35.39	8.17	14.61	3.65
OG0002547	277.51	286.17	221.65	325.71	413.48	205.93	417.83	390.14	580.77	682.77	775.17	705.11	453.34	628.63	5.75	4.78	977.46	1319.57	1024.24	178.41	688.31	611.92	614.33	652.43	744.43	811.76	929.05	824.22	824.22	940.98	300.35	699.92	289.27	843.05	274.02	205.41	304.7	198.23	295.51	164.62	225.56	204.44	361.73	269.01	555.83	586.56	276.46	344.39	209.94
OG0002548	15.22	12.62	24.32	10.88	12.46	8.0	12.6	12.92	12.25	13.78	13.19	13.16	28.78	13.19	4.09	2.72	0.99	12.04	9.59	13.43	8.6	11.48	10.46	10.28	11.78	10.8	2.8	10.12	10.12	3.91	12.86	6.73	10.27	6.84	7.19	13.9	11.83	11.44	12.33	10.41	12.33	14.86	12.03	11.28	9.4	5.17	4.55	5.3	11.36
OG0002549	41.13	30.29	41.08	24.28	25.94	26.11	13.87	26.37	32.17	30.86	33.18	33.61	87.63	33.51	0.77	0.43	11.06	35.61	21.69	25.09	28.8	31.36	27.9	34.2	45.23	60.26	43.06	40.83	40.83	27.15	23.17	27.93	20.2	29.5	17.49	7.78	6.73	13.58	11.7	27.15	27.25	35.92	33.43	44.34	37.22	5.95	4.49	3.78	6.41
OG0002550	66.89	97.26	84.16	73.53	113.47	70.35	56.04	75.29	43.36	52.43	45.57	49.96	63.55	49.46	1.71	0.56	11.26	64.72	47.31	27.51	36.05	52.99	48.63	40.61	43.21	37.7	44.5	45.43	45.43	30.78	38.92	30.83	32.38	28.9	29.71	23.39	25.68	24.42	23.22	26.5	27.02	27.5	27.04	25.55	28.36	20.51	17.15	20.47	18.39
OG0002551	27.58	53.84	58.26	50.43	34.22	42.14	22.72	48.16	49.77	54.32	62.78	60.25	122.21	58.1	0.86	0.66	32.74	47.28	38.99	17.21	36.72	41.32	45.51	64.7	65.76	70.08	69.86	119.99	119.99	82.2	50.0	50.62	44.91	31.33	39.47	22.64	29.51	25.27	27.14	33.34	33.42	42.82	49.15	41.91	38.02	27.46	22.05	15.35	8.34
OG0002552	0.93	1.4	1.18	0.71	0.7	0.35	0.46	0.25	11.09	21.13	11.46	21.74	18.61	23.6	9.36	4.81	1.31	24.2	46.12	28.81	14.3	8.05	5.73	5.79	5.67	5.42	3.48	7.63	7.63	0.55	7.48	0.75	6.81	0.51	10.2	24.76	13.81	19.53	13.05	21.71	16.43	21.93	30.53	14.5	10.24	5.01	4.36	7.55	11.81
OG0002553	4.29	5.31	22.65	3.97	7.04	13.26	2.57	8.7	9.93	15.34	8.98	18.1	38.33	14.73	6.28	2.83	4.06	15.0	18.9	9.56	24.25	25.03	18.98	7.98	14.51	12.37	8.73	9.55	9.55	6.33	7.22	6.47	6.06	9.78	7.99	7.39	6.09	4.82	2.96	11.5	3.44	7.56	5.91	4.61	3.21	21.91	135.83	29.16	64.78
OG0002556	44.23	29.65	31.86	40.22	34.16	20.08	11.79	18.15	14.07	13.62	13.16	11.99	31.39	11.7	0.56	0.22	3.84	11.7	9.78	5.69	8.47	10.69	13.42	13.87	17.3	18.44	11.37	18.54	18.54	6.83	17.97	8.2	19.06	9.2	20.99	14.54	17.85	8.3	10.6	3.74	4.15	2.99	4.48	3.52	7.88	9.37	4.82	3.56	6.06
OG0002557	13.21	15.2	18.49	8.88	13.73	10.84	6.09	10.79	25.49	24.1	29.21	25.68	41.24	24.06	2.14	0.93	3.82	22.07	25.48	19.48	13.6	15.1	13.08	15.32	16.5	16.83	10.33	21.32	21.32	6.66	13.51	8.91	13.18	10.78	11.44	19.95	15.85	14.36	12.95	12.72	11.37	8.16	12.24	8.94	11.69	9.45	6.5	6.29	8.75
OG0002558	7.74	6.3	8.43	6.03	5.94	5.92	5.55	6.51	10.92	12.06	13.14	12.81	58.16	12.35	4.21	2.0	3.48	23.79	19.12	13.48	13.53	16.29	16.75	16.74	18.68	19.33	7.45	24.66	24.66	11.19	14.5	13.24	11.93	13.56	8.91	14.83	12.6	12.38	11.18	11.48	12.22	15.27	14.13	16.04	14.86	6.64	7.16	5.24	10.95
OG0002559	66.92	69.26	117.17	29.51	124.96	120.54	120.88	130.41	34.83	38.27	42.09	40.07	65.07	41.38	1.35	0.76	14.03	109.15	66.87	23.36	42.13	46.42	39.1	54.64	65.24	66.73	59.35	140.73	140.73	62.22	44.36	53.56	38.44	39.76	30.14	24.01	21.98	17.52	20.84	13.97	13.08	11.87	12.57	9.36	10.46	26.46	22.31	17.25	12.42
OG0002560	12.12	1.64	28.55	0.83	12.17	32.61	0.16	21.44	103.02	127.92	117.54	129.86	45.14	144.33	33.93	28.24	15.18	243.58	176.69	508.14	61.6	78.71	108.24	127.1	110.41	39.6	41.21	18.06	18.06	10.6	54.08	31.01	43.52	40.45	37.92	227.02	134.89	464.2	782.46	2095.99	2542.15	3823.38	2149.57	2684.63	1049.74	64.81	167.52	137.25	532.7
OG0002561	64.28	59.01	53.18	27.24	64.83	43.67	30.4	49.46	30.41	30.57	31.61	34.01	61.88	34.42	2.48	1.0	9.05	106.39	56.67	18.45	24.38	37.57	37.5	46.36	55.31	48.89	16.79	50.44	50.44	21.93	34.06	25.64	34.4	29.14	24.89	19.2	19.07	19.47	16.52	19.95	20.66	25.08	25.8	22.42	24.82	16.09	9.11	10.74	11.53
OG0002563	52.28	6.91	12.32	3.67	6.14	7.33	7.45	25.36	1.36	0.74	1.26	0.8	3.45	1.1	0.01	0.0	0.35	12.65	11.74	0.86	0.53	0.67	0.54	0.92	3.05	5.79	7.8	2.33	2.33	5.22	1.57	2.29	0.88	1.19	0.82	2.32	2.31	1.59	1.55	1.27	0.97	0.69	0.98	0.52	0.61	1.12	1.14	0.43	0.41
OG0002564	241.78	114.56	385.77	130.2	116.09	172.5	10.95	27.08	110.3	108.18	107.78	105.72	167.07	112.01	1.82	0.61	26.23	139.7	138.74	106.62	53.97	38.72	42.05	52.21	69.78	62.07	40.43	57.75	57.75	20.72	103.76	50.65	97.38	40.66	85.63	128.68	119.33	112.35	124.42	83.1	114.98	81.44	99.58	76.91	78.34	86.74	93.71	36.83	156.74
OG0002565	0.41	0.92	17.8	1.33	0.39	3.3	0.1	0.35	18.7	15.28	14.7	15.33	50.81	16.45	0.74	0.21	2.75	14.0	10.45	8.61	4.47	6.39	7.32	8.16	9.36	8.03	5.6	7.82	7.82	3.56	11.3	4.52	9.26	3.88	9.71	10.52	13.22	14.06	14.76	11.6	13.85	9.73	13.95	9.94	10.62	8.32	6.62	5.5	3.54
OG0002568	22.89	26.6	28.23	20.49	32.98	11.87	6.98	15.09	17.35	19.43	18.81	18.98	121.22	19.76	1.93	0.79	7.61	64.96	46.06	12.02	12.77	13.07	14.35	17.43	20.54	23.49	20.29	22.48	22.48	9.57	10.8	8.63	9.57	9.14	10.35	11.91	10.6	10.85	8.55	8.04	7.43	6.14	6.1	7.39	8.8	5.78	2.37	2.18	4.56
OG0002570	51.21	29.57	33.53	20.77	55.65	31.61	13.2	50.31	9.06	8.28	9.65	8.24	18.61	8.73	0.29	0.13	3.43	15.82	15.18	12.73	8.89	10.0	8.27	9.51	11.3	10.77	5.82	13.22	13.22	5.85	11.55	6.64	9.36	7.06	9.99	11.9	10.15	11.74	11.91	10.83	15.0	6.79	6.99	7.72	7.55	5.34	5.18	4.15	14.29
OG0002571	18.73	26.17	45.61	51.14	34.97	18.11	6.07	14.73	23.67	21.59	29.7	24.41	95.55	25.45	0.84	0.72	24.23	15.2	15.28	14.02	24.47	38.03	33.14	22.94	28.74	34.35	29.72	39.28	39.28	25.65	16.05	20.88	16.69	19.91	18.93	28.91	28.92	25.37	24.82	17.45	17.51	17.28	19.6	21.11	21.65	24.66	28.29	26.29	27.49
OG0002573	40.94	39.83	51.56	20.04	41.12	22.71	20.8	38.39	45.88	58.62	46.87	60.77	125.36	60.62	21.58	7.38	8.56	77.11	73.73	52.63	37.87	38.23	32.64	31.85	34.64	32.02	29.85	45.86	45.86	25.0	22.43	25.2	22.8	20.22	43.34	39.72	28.32	45.52	49.41	66.45	60.17	40.19	44.34	18.83	17.81	10.2	17.04	17.34	24.62
OG0002574	35.58	24.88	29.17	18.53	27.94	19.17	25.25	26.23	27.39	24.11	27.21	24.27	60.36	24.88	1.87	1.35	5.61	35.46	26.63	18.58	19.13	24.31	27.17	34.28	37.36	34.64	20.07	34.25	34.25	17.41	24.18	29.41	21.78	24.76	20.81	20.36	18.35	16.12	14.97	13.73	13.86	14.73	16.11	14.3	16.67	10.05	7.63	6.38	8.82
OG0002575	12.04	7.25	17.65	5.03	7.93	9.8	7.41	10.84	7.2	7.6	7.85	7.22	10.26	7.58	1.22	0.49	2.2	11.14	10.64	8.85	7.1	8.29	7.78	8.73	9.97	10.84	8.26	18.99	18.99	6.06	8.16	8.25	7.24	8.9	5.94	10.16	8.41	7.46	8.1	7.64	8.36	9.84	11.12	9.24	8.54	4.31	3.45	4.75	7.96
OG0002576	4.17	8.44	12.57	7.56	9.88	21.82	12.82	19.51	4.05	7.51	5.01	6.2	3.02	6.96	2.33	2.53	0.32	16.77	17.24	4.16	7.57	7.34	8.33	9.56	12.21	10.14	8.11	8.56	8.56	0.81	3.93	1.21	4.55	1.53	7.08	10.96	9.95	8.5	8.36	9.91	7.81	12.07	6.35	14.83	10.22	1.28	2.84	2.04	2.27
OG0002577	41.35	27.2	47.91	40.7	27.0	37.0	21.31	30.03	10.76	11.81	11.2	11.37	46.67	10.67	0.32	0.43	4.72	10.7	8.72	8.42	10.78	10.34	10.08	10.58	13.68	16.09	16.42	15.5	15.5	9.31	6.79	8.14	5.89	10.31	5.99	5.26	5.35	3.34	3.74	3.3	4.11	3.02	4.72	3.66	5.87	5.05	2.5	2.01	1.58
OG0002578	19.11	19.28	24.05	18.02	13.23	17.94	5.59	11.59	20.33	21.87	30.53	27.96	59.34	25.44	1.39	0.71	22.09	15.44	20.06	24.05	25.37	27.85	22.46	26.24	26.34	30.37	28.47	31.45	31.45	18.62	14.93	25.25	13.32	34.96	14.98	16.96	18.13	10.4	16.22	13.61	12.82	11.29	13.16	10.41	10.61	16.55	8.74	10.91	12.82
OG0002579	5.23	2.81	8.59	1.71	2.95	1.87	5.33	5.24	15.69	10.55	17.61	12.68	19.75	11.08	0.41	0.1	2.89	9.03	12.01	15.37	62.65	92.72	46.77	12.36	7.9	8.65	10.95	9.35	9.35	5.8	10.73	8.6	9.18	9.13	10.34	14.41	13.0	10.9	9.08	8.87	7.63	7.13	7.37	8.72	8.81	7.02	5.31	3.65	5.48
OG0002580	27.23	19.28	28.06	12.9	18.82	14.12	15.4	20.62	9.13	10.8	11.07	11.8	23.28	12.1	3.71	2.16	2.12	14.78	9.6	6.35	6.84	9.56	9.11	10.5	13.42	13.7	3.55	15.19	15.19	4.26	6.47	5.81	5.75	4.86	4.34	5.16	4.93	6.56	5.43	7.79	8.14	5.9	7.82	5.12	7.13	2.74	2.7	2.98	3.24
OG0002581	43.5	25.85	57.12	29.77	25.09	47.65	37.48	33.92	25.89	25.07	26.83	26.43	51.7	24.87	10.57	7.9	6.84	28.1	25.1	24.15	21.25	27.15	21.55	23.69	29.37	30.83	20.61	36.7	36.7	16.02	19.35	15.48	14.65	16.9	14.45	17.19	17.06	13.47	14.59	14.79	15.8	16.43	17.77	16.88	20.47	16.59	15.61	16.19	15.35
OG0002582	21.97	8.78	6.87	8.39	14.36	15.38	0.96	1.78	17.58	20.74	17.65	18.62	22.94	21.21	42.55	44.46	2.24	18.08	24.04	32.08	64.78	49.1	42.73	53.0	38.44	27.32	18.65	44.37	44.37	18.38	17.41	25.9	23.48	12.23	68.22	47.4	24.35	28.35	16.92	21.26	15.98	13.56	12.23	7.36	11.1	7.57	9.28	5.02	2.32
OG0002583	21.24	9.94	12.25	11.55	9.98	13.86	13.49	17.53	8.9	7.36	9.13	8.42	21.78	8.54	0.36	0.2	1.24	7.4	4.43	1.89	4.13	5.34	5.51	7.41	9.35	8.32	4.42	9.93	9.93	2.96	8.76	2.82	7.62	2.58	6.37	12.77	12.04	14.97	15.94	15.55	17.38	10.64	8.06	6.41	8.76	8.08	7.44	5.46	2.88
OG0002584	22.33	28.29	21.87	23.52	32.41	24.84	17.81	19.43	9.31	12.37	13.76	12.81	40.18	10.18	0.28	0.33	11.76	61.68	36.96	9.31	18.57	18.24	14.87	17.38	20.36	22.63	20.37	34.23	34.23	25.06	9.12	12.54	6.18	21.51	4.34	5.28	6.03	3.89	5.87	4.9	5.89	11.77	19.65	18.78	32.92	85.22	171.91	62.39	29.61
OG0002585	61.87	49.29	28.5	28.98	96.29	40.56	9.58	15.67	8.31	12.09	6.28	11.75	12.22	11.26	1.82	0.79	0.08	38.69	28.13	8.75	10.32	9.82	18.5	21.35	12.28	7.65	2.79	6.42	6.42	0.86	18.07	1.07	12.82	1.53	10.67	12.18	9.07	7.46	7.85	8.72	9.83	9.83	8.88	10.58	17.42	3.11	2.71	1.23	5.42
OG0002587	139.61	75.16	172.48	37.76	80.45	67.61	98.55	180.47	186.15	190.31	222.13	199.09	119.03	199.07	8.05	2.91	346.37	459.43	483.29	235.09	524.62	436.07	622.93	594.19	583.21	563.41	495.44	410.77	410.77	585.36	338.44	556.27	257.56	569.17	291.08	251.84	254.11	324.62	275.02	320.39	297.09	481.68	643.05	936.41	686.42	172.8	276.7	34.92	235.07
OG0002588	33.14	158.35	139.92	147.53	181.11	195.02	43.26	60.77	113.87	141.63	123.91	142.27	107.7	145.35	6.49	4.66	16.98	86.63	93.05	106.36	77.19	81.92	66.08	61.88	54.06	45.38	46.19	46.35	46.35	21.23	80.03	36.08	73.2	40.13	75.21	100.68	84.37	96.36	78.55	83.35	72.38	67.51	70.74	73.11	65.81	62.96	72.14	78.25	52.59
OG0002589	51.29	21.16	48.27	55.69	18.53	42.31	29.33	41.43	47.71	46.95	54.18	46.24	51.34	46.25	1.44	0.44	17.6	20.25	21.81	31.26	43.24	41.83	37.7	42.42	44.56	42.98	43.42	44.0	44.0	35.43	37.58	42.57	37.67	46.16	35.5	29.9	25.82	22.09	22.33	20.54	22.12	20.37	25.83	24.37	25.14	30.67	33.76	15.97	31.91
OG0002590	21.55	19.24	25.74	11.19	19.16	16.42	11.5	18.7	14.18	14.48	14.85	14.46	49.25	15.16	1.59	0.52	4.09	28.88	24.54	15.64	15.53	18.68	17.65	17.75	20.88	19.27	13.5	30.44	30.44	12.45	16.5	13.56	12.61	13.32	10.18	15.5	13.77	14.37	12.2	13.2	13.95	16.11	16.55	14.65	14.04	8.25	7.1	8.84	22.32
OG0002591	57.34	33.91	53.49	49.5	41.75	37.8	29.2	40.62	122.09	119.48	124.12	124.92	319.2	119.14	2.87	2.34	73.26	155.56	145.61	70.77	97.92	99.84	90.29	95.76	109.6	130.25	132.24	127.17	127.17	98.9	84.1	88.83	64.87	99.87	60.8	67.53	70.57	65.04	66.36	66.39	70.92	62.79	76.77	64.33	88.66	80.17	75.65	50.71	71.19
OG0002592	36.73	16.03	29.53	13.7	23.99	29.06	13.84	26.13	14.15	13.9	16.52	13.58	31.25	12.89	0.25	0.27	16.01	40.63	31.07	11.6	20.63	24.61	15.99	16.36	20.32	27.19	26.75	42.64	42.64	29.16	14.56	35.1	13.6	46.39	10.73	13.39	10.02	8.94	9.45	7.44	6.46	8.49	10.29	16.53	21.82	53.78	102.74	66.2	40.99
OG0002593	12.48	13.07	17.54	8.79	13.66	11.6	7.06	8.2	6.95	7.72	7.43	7.72	19.48	7.5	0.76	0.34	1.34	7.34	7.67	5.32	5.44	6.19	6.77	7.33	8.15	9.02	5.92	9.85	9.85	3.75	10.72	5.0	10.06	4.42	7.85	5.19	4.34	3.13	3.01	3.29	2.51	2.48	2.89	3.03	3.6	2.76	2.18	1.93	2.56
OG0002594	3.14	2.58	65.36	2.07	10.35	3.7	55.21	42.79	3.17	1.81	3.16	2.06	2.01	2.56	0.09	0.03	0.65	46.24	27.51	3.41	6.22	6.22	4.98	3.24	5.71	8.1	9.92	5.61	5.61	5.3	4.15	6.73	2.9	6.51	1.92	6.04	3.82	2.84	2.8	2.6	2.45	3.9	3.97	3.55	3.45	3.38	1.94	2.73	3.12
OG0002595	11.62	15.97	17.68	18.84	31.2	11.0	20.89	22.77	13.73	8.5	13.29	8.43	41.94	7.91	0.75	0.76	1.61	1.57	2.25	5.42	4.42	8.19	10.13	10.81	9.42	7.99	5.29	8.14	8.14	3.28	11.79	2.03	10.79	2.12	12.42	32.43	28.92	23.19	26.34	20.63	24.54	30.28	23.01	28.85	30.09	21.56	12.58	8.56	2.58
OG0002596	16.14	8.79	26.3	11.19	9.71	12.97	16.45	14.73	12.15	12.92	14.09	13.2	10.21	12.58	2.87	1.29	3.53	16.14	14.99	10.67	12.0	13.68	12.14	13.6	15.7	17.37	12.45	22.71	22.71	9.88	9.88	10.12	8.58	12.58	9.64	11.46	10.08	10.18	9.51	8.59	7.6	7.42	7.52	8.81	8.71	7.55	5.94	3.95	5.59
OG0002597	65.44	49.11	110.23	40.0	55.89	92.41	34.61	56.36	18.23	20.14	23.79	22.69	61.86	21.33	2.29	1.36	8.37	23.92	22.42	21.02	20.28	23.48	18.89	19.54	20.7	24.11	22.87	27.43	27.43	19.68	14.75	14.37	12.11	13.69	12.36	14.69	14.91	13.71	12.06	15.79	18.0	15.61	17.33	13.64	16.19	9.59	5.35	7.6	12.06
OG0002598	46.49	66.66	156.39	32.89	46.37	89.86	1.14	10.39	17.45	15.62	17.57	16.09	23.38	16.09	4.02	2.45	0.16	3.73	6.2	45.27	20.12	19.66	13.2	8.93	9.14	6.11	1.58	4.95	4.95	0.99	47.95	2.4	39.53	2.06	28.64	56.59	39.74	22.87	28.18	23.63	21.92	34.84	41.72	32.07	29.75	26.11	16.1	14.9	37.67
OG0002600	14.36	3.62	18.3	2.76	3.53	5.86	7.86	9.19	2.41	3.26	3.23	3.44	20.68	3.78	1.26	0.37	0.32	2.98	4.07	5.89	4.13	4.71	3.54	4.08	4.92	5.18	3.64	6.38	6.38	2.99	5.77	4.53	4.38	4.84	2.88	2.58	2.16	1.97	1.7	2.82	2.85	3.79	3.4	3.27	2.54	1.18	1.3	1.21	4.44
OG0002601	45.64	25.56	43.76	20.57	20.9	43.93	11.48	17.49	10.89	11.14	14.11	13.88	54.78	11.6	2.01	1.72	4.17	28.16	26.35	16.97	22.16	25.49	20.56	18.23	16.75	16.28	13.3	17.47	17.47	14.64	17.98	14.64	15.77	14.67	16.7	9.39	8.07	39.97	50.46	83.55	78.3	70.63	39.14	31.34	24.79	4.59	3.57	5.86	9.91
OG0002602	39.11	29.75	32.02	21.08	35.66	32.42	9.72	20.12	13.04	13.4	14.65	14.32	18.97	14.1	0.81	0.53	4.36	29.38	21.36	9.13	10.25	12.47	12.65	14.47	16.23	17.18	20.51	16.48	16.48	8.5	14.35	10.95	11.91	10.58	11.12	7.08	6.71	8.56	7.44	11.05	10.59	11.27	10.2	9.42	9.61	4.4	3.19	3.61	8.34
OG0002605	31.66	26.46	53.85	26.34	34.55	28.34	26.61	35.28	35.54	36.82	38.22	40.17	79.81	36.73	4.91	1.62	12.65	54.68	44.93	25.32	47.84	58.88	53.57	44.28	47.42	53.43	75.27	124.41	124.41	25.53	31.6	34.95	32.58	40.39	41.58	44.67	33.24	39.98	34.41	39.17	37.67	44.2	45.59	44.75	41.37	20.23	29.49	35.12	56.81
OG0002606	61.03	39.19	117.07	13.47	34.56	81.66	9.92	61.64	20.68	19.83	24.44	18.05	37.19	20.55	2.19	1.05	3.49	15.29	22.0	34.3	18.55	16.9	9.9	11.88	13.52	12.48	11.69	12.56	12.56	8.86	25.58	11.75	16.98	8.51	14.04	22.1	17.22	16.99	15.24	17.02	14.24	21.82	19.57	27.96	19.36	12.31	12.76	15.37	33.78
OG0002607	49.08	35.33	32.84	94.94	46.54	21.49	54.29	71.77	91.46	90.45	89.63	85.59	138.99	86.86	1.11	0.77	31.5	102.26	63.07	21.71	37.99	48.49	63.08	98.0	88.52	72.63	45.56	92.82	92.82	188.22	79.14	111.28	59.26	81.21	42.97	42.17	51.39	34.06	44.08	25.78	31.0	24.65	34.67	16.89	29.79	52.92	33.15	32.28	16.72
OG0002608	11.85	4.05	30.99	21.03	7.92	41.45	38.66	40.32	9.5	11.03	14.09	12.35	16.09	10.28	1.08	0.85	8.86	26.87	14.32	5.08	2.85	2.98	2.87	3.14	5.38	8.34	8.33	14.22	14.22	22.81	5.27	12.95	3.2	10.36	1.6	1.89	1.61	13.54	9.77	11.83	13.52	3.66	2.88	4.68	4.37	0.21	0.25	0.3	0.92
OG0002609	299.29	238.04	160.19	141.97	445.53	182.08	317.35	499.94	43.28	64.97	51.27	77.17	78.73	67.67	4.38	1.85	55.09	328.89	177.52	41.86	66.41	86.28	98.24	104.39	110.08	132.85	135.96	142.13	142.13	83.24	48.59	75.15	36.61	93.9	34.92	16.82	10.4	15.62	11.16	22.4	18.03	30.9	25.54	29.54	29.91	8.72	7.51	8.35	8.93
OG0002610	15.78	15.42	25.14	21.03	17.65	20.92	8.74	12.98	11.22	9.03	12.6	10.45	59.39	10.15	2.02	0.48	4.05	10.05	10.09	9.43	8.96	9.23	7.12	8.47	10.3	10.19	10.44	10.29	10.29	4.93	7.98	4.37	6.35	4.45	7.35	15.92	17.4	8.78	10.72	6.46	6.08	6.6	8.41	7.35	7.22	13.23	11.63	19.4	16.13
OG0002611	36.75	17.99	20.18	11.82	15.91	18.23	5.89	38.18	14.0	10.7	15.13	12.04	32.76	11.27	3.56	2.02	1.83	16.38	16.02	22.49	8.21	9.61	7.1	6.16	12.14	26.84	25.69	16.15	16.15	4.76	17.69	5.58	12.48	5.68	10.49	15.64	10.92	9.66	9.17	10.12	8.35	7.93	5.91	5.92	5.95	6.28	4.99	3.04	5.07
OG0002612	5.05	4.44	5.03	1.2	3.48	5.18	1.56	3.0	12.61	14.83	14.08	14.57	16.55	14.45	2.81	0.86	1.52	15.43	13.21	9.95	7.52	7.93	7.31	9.42	11.71	11.51	4.38	15.74	15.74	8.63	15.21	8.87	11.81	8.64	7.86	10.05	7.88	8.44	9.64	8.15	7.72	8.23	10.76	7.56	7.96	6.99	5.65	4.76	7.26
OG0002614	28.8	23.27	32.75	19.62	29.54	23.99	5.62	19.89	18.46	26.81	19.32	25.53	36.87	26.5	7.89	2.89	4.34	44.2	30.21	20.01	21.53	19.1	18.69	15.88	17.93	17.54	14.53	20.58	20.58	10.46	15.56	12.27	12.89	11.37	16.68	21.06	15.86	20.09	19.29	23.62	18.85	16.9	17.59	13.01	14.18	10.9	20.64	11.22	28.06
OG0002616	139.74	72.9	174.42	55.02	100.87	121.71	94.09	201.75	601.27	446.21	711.82	534.86	436.0	485.84	21.48	10.09	161.7	515.66	167.73	301.48	479.51	447.15	388.85	425.89	456.73	442.14	458.41	500.47	500.47	248.4	127.22	425.34	167.49	466.81	247.87	226.92	192.09	167.16	203.36	190.31	142.25	162.97	187.97	147.96	182.41	306.66	504.59	192.81	434.15
OG0002617	14.22	20.05	10.24	6.99	17.89	10.17	7.0	10.69	14.89	18.32	14.2	17.17	22.59	18.02	0.39	0.18	4.13	9.06	8.61	4.41	9.84	11.14	12.08	13.08	17.53	17.78	9.49	19.96	19.96	12.35	8.47	16.02	8.1	13.41	8.45	5.94	6.41	7.41	7.37	3.63	3.99	1.94	2.63	2.42	3.67	5.3	3.03	1.95	3.07
OG0002618	61.02	182.4	102.01	66.78	122.18	143.96	34.6	39.7	511.3	450.62	406.95	390.91	1001.18	398.65	13.59	11.43	75.02	301.7	110.1	643.46	180.8	148.34	185.48	273.45	310.69	293.06	248.04	298.89	298.89	29.55	178.09	68.21	168.16	91.01	205.35	231.39	223.33	1085.1	1127.9	2198.89	2268.19	3094.13	2005.83	2490.2	2160.31	72.29	87.57	31.05	239.65
OG0002619	114.53	103.48	155.3	97.14	140.03	126.26	251.99	273.49	211.68	203.32	201.36	197.91	351.91	207.28	6.93	3.73	42.5	351.7	221.13	92.32	103.14	161.37	176.08	186.66	174.16	156.68	109.75	136.81	136.81	72.17	155.27	89.69	143.43	91.7	141.08	145.81	144.53	166.08	148.72	209.82	215.21	230.91	221.6	182.46	194.3	101.7	64.08	89.05	36.38
OG0002620	16.66	11.61	38.56	11.69	9.94	25.09	18.55	16.74	17.98	20.36	19.29	19.04	24.5	19.49	1.23	0.65	3.28	15.33	14.9	17.0	13.04	17.53	13.51	14.32	18.5	18.99	20.9	23.51	23.51	9.88	11.89	14.68	10.45	15.45	9.7	10.16	9.04	6.88	6.22	6.33	7.51	8.66	10.04	10.65	8.93	7.43	7.12	10.46	14.68
OG0002622	35.7	21.67	45.57	16.96	21.72	34.46	21.83	35.83	13.47	19.38	15.94	18.75	23.89	19.05	3.75	1.21	1.07	11.2	11.17	16.42	9.58	10.52	9.58	9.92	10.49	10.49	7.07	12.24	12.24	5.39	10.55	6.67	10.37	6.42	13.06	17.88	14.46	13.17	10.27	11.6	11.68	15.01	15.97	12.18	8.24	7.09	7.66	7.15	17.74
OG0002624	1.4	5.66	5.9	4.27	5.35	6.93	4.56	15.55	0.06	0.44	0.22	0.06	0.0	0.13	0.0	0.0	0.0	36.45	22.56	0.15	7.89	6.3	2.51	0.51	0.34	0.1	0.16	1.2	1.2	0.24	2.94	0.69	1.2	1.4	1.34	0.23	0.3	0.42	0.26	0.38	0.22	0.32	0.26	0.14	0.14	0.1	0.21	0.0	0.2
OG0002626	31.94	29.4	43.24	26.16	29.45	38.76	28.2	30.41	12.59	10.51	13.05	11.4	19.65	10.77	2.54	1.22	2.43	17.7	12.09	10.03	9.51	9.84	8.73	10.13	12.83	11.04	7.0	12.87	12.87	6.59	8.54	7.1	7.01	6.53	6.22	7.87	7.19	7.07	6.74	8.46	8.87	11.38	14.46	12.76	15.03	5.47	4.18	3.91	11.05
OG0002627	71.51	75.38	70.45	60.6	89.49	51.82	42.07	62.42	58.59	60.07	65.89	65.9	115.42	57.49	2.76	2.2	26.86	171.42	92.12	37.54	62.34	68.36	66.96	78.24	91.79	77.57	53.46	67.17	67.17	45.1	44.13	37.52	40.09	47.34	36.12	62.04	61.85	53.44	61.56	48.94	60.01	55.11	67.52	47.77	63.5	70.99	58.0	52.09	43.85
OG0002628	11.06	17.18	16.3	15.57	15.71	12.25	10.6	11.01	19.67	32.79	19.56	32.7	42.61	32.29	4.5	3.4	1.72	24.22	19.94	16.21	11.85	18.44	20.18	13.02	13.47	13.84	5.33	13.93	13.93	5.85	16.74	8.33	12.69	9.1	10.87	11.04	9.83	19.15	18.52	17.33	21.54	17.06	16.84	9.61	10.08	9.59	6.34	4.3	4.24
OG0002629	81.87	41.76	94.1	53.19	43.4	93.86	31.45	81.31	15.43	15.45	18.17	15.96	74.99	15.13	4.35	2.36	3.63	23.62	26.49	31.32	29.07	31.42	24.03	23.39	23.65	25.4	48.08	24.2	24.2	13.47	43.45	22.35	37.93	17.13	36.75	13.59	9.87	8.89	6.93	10.33	6.32	10.31	11.02	12.14	7.92	8.13	13.44	16.1	65.32
OG0002630	5.44	4.2	9.37	3.49	4.53	7.77	5.37	5.71	4.35	4.57	5.02	4.27	18.21	4.95	1.16	0.56	1.19	4.9	4.93	3.95	2.56	2.91	3.08	3.55	4.49	4.14	1.59	5.26	5.26	1.85	3.5	1.97	2.8	2.08	2.43	3.81	2.93	2.3	2.09	2.04	2.38	3.29	2.8	2.58	2.5	1.19	0.82	1.05	2.69
OG0002636	117.34	45.79	82.56	185.25	39.59	62.43	48.34	66.35	136.92	125.76	130.28	136.62	322.82	116.46	2.83	0.9	54.02	74.54	50.08	51.58	77.66	83.94	73.65	81.16	86.09	101.33	60.69	134.64	134.64	100.98	90.52	54.15	78.23	62.32	82.93	200.07	219.18	152.51	182.58	117.25	164.57	135.24	195.05	134.39	219.87	412.85	386.44	379.96	192.16
OG0002637	10.2	2.92	13.43	7.08	4.59	1.15	5.43	10.04	2.81	3.47	4.81	3.44	13.16	2.81	0.93	0.25	2.04	10.32	7.64	2.34	2.93	3.22	3.27	3.8	3.99	4.35	3.58	5.51	5.51	4.24	2.9	2.53	1.86	2.26	2.36	3.51	3.83	3.74	3.16	4.29	2.88	1.75	3.19	2.7	4.11	1.68	0.53	0.28	0.59
OG0002638	5.46	4.36	8.13	5.03	5.62	4.46	7.23	4.3	10.61	7.58	11.92	8.4	6.92	7.61	2.39	0.51	1.08	8.4	7.67	9.23	9.36	11.57	13.34	9.9	9.09	9.35	7.62	11.08	11.08	5.65	8.13	6.23	6.18	6.43	6.85	32.89	25.78	17.85	26.17	27.34	21.7	39.34	18.77	20.24	18.47	23.48	29.37	24.55	14.65
OG0002639	44.19	0.61	36.47	22.43	0.32	19.79	29.19	26.95	29.35	20.36	33.89	29.0	157.49	33.63	0.17	0.17	37.77	0.78	1.66	7.39	19.13	33.14	48.17	76.03	88.11	90.6	99.55	73.71	73.71	33.06	8.84	28.69	12.06	49.64	13.06	4.24	4.81	28.77	11.43	27.3	18.07	30.14	13.65	26.19	25.21	3.62	3.38	1.31	1.54
OG0002640	12.1	5.52	10.07	4.97	8.05	9.97	9.63	8.72	20.14	17.32	19.35	17.5	23.36	17.47	1.89	0.91	4.13	25.72	24.39	8.59	9.16	11.08	8.43	9.73	11.55	14.01	12.69	22.4	22.4	4.24	4.23	6.82	3.93	10.43	3.1	2.59	3.12	3.05	2.71	5.47	7.44	6.42	7.26	4.49	6.08	2.43	1.94	1.78	6.6
OG0002641	5.16	0.22	8.92	4.97	0.19	3.79	4.57	9.24	10.32	10.98	10.75	10.55	12.51	11.33	1.33	1.22	0.47	4.92	6.52	10.04	5.22	5.33	3.77	4.11	4.55	5.76	5.15	6.57	6.57	1.68	5.04	4.15	3.89	3.12	5.14	1.81	1.47	1.98	1.58	2.72	2.23	2.56	2.56	4.74	3.47	0.91	0.79	0.63	0.9
OG0002642	104.67	59.66	80.58	42.04	77.88	79.01	36.47	69.04	69.04	89.19	75.36	93.99	57.02	84.7	3.79	1.1	20.93	47.56	42.33	74.74	73.34	92.68	74.22	42.07	39.26	41.51	43.3	46.47	46.47	36.39	55.94	44.17	43.86	51.56	34.02	31.69	32.92	48.46	38.6	63.63	62.7	85.53	79.17	98.65	71.53	29.05	27.35	26.67	64.25
OG0002643	4.12	6.35	7.77	11.23	8.13	2.68	7.46	9.98	19.89	20.15	21.0	18.47	41.46	14.97	1.96	1.3	6.25	2.16	4.3	33.61	22.34	15.91	17.24	24.27	22.38	25.03	20.14	24.87	24.87	20.63	10.24	14.61	5.23	12.67	4.06	9.67	7.72	10.13	6.48	11.86	5.94	9.73	8.37	9.2	12.34	6.63	3.83	3.45	5.66
OG0002644	9.66	14.97	20.81	21.99	25.52	3.22	10.7	16.38	3.65	4.05	6.32	4.79	25.38	4.18	0.01	0.0	7.08	11.44	13.75	0.7	7.96	10.01	8.49	9.24	11.94	15.11	13.2	19.25	19.25	16.84	5.63	15.54	4.83	13.62	1.95	2.56	2.1	1.52	1.56	1.56	0.9	0.97	1.21	0.57	1.19	1.54	0.61	0.81	1.64
OG0002647	19.97	55.22	34.04	55.22	24.63	56.51	5.11	10.57	37.45	39.76	38.87	37.77	44.39	36.79	0.84	0.22	9.4	22.15	21.04	26.81	22.2	29.34	26.27	25.04	23.74	26.33	18.93	33.58	33.58	18.43	24.48	19.14	20.81	20.03	20.32	35.04	39.26	27.04	29.47	25.2	31.73	29.01	38.77	30.43	36.63	38.71	36.56	26.48	29.2
OG0002648	66.46	77.42	60.06	111.55	62.87	107.8	53.32	54.54	31.09	30.15	26.29	30.74	32.84	31.36	1.03	0.56	4.99	8.08	6.84	17.38	12.33	13.05	11.62	13.02	14.1	15.26	15.18	16.58	16.58	11.41	19.73	12.2	17.86	13.28	15.3	20.43	18.67	14.15	13.87	12.72	14.96	19.51	20.66	17.11	15.93	14.32	11.85	12.53	12.14
OG0002653	49.57	37.16	32.57	20.3	40.43	28.83	21.14	25.8	41.73	40.06	43.52	39.55	58.36	39.69	1.13	0.59	6.01	49.65	44.19	32.8	27.01	25.5	22.76	28.94	31.9	30.9	20.48	33.63	33.63	13.19	31.93	27.1	27.02	25.84	24.8	52.45	43.73	35.48	35.87	28.28	28.35	22.88	22.88	23.33	21.75	21.34	23.91	14.8	30.82
OG0002655	9.5	22.2	22.27	19.37	23.83	10.72	5.51	8.29	7.82	7.86	7.49	7.52	11.72	6.93	1.96	1.16	1.94	21.33	19.32	7.55	10.28	12.89	13.97	11.66	12.21	10.6	2.16	9.36	9.36	3.32	11.72	3.95	9.8	3.35	7.06	8.08	7.89	6.42	6.27	4.45	4.66	7.41	8.72	7.4	6.88	5.21	3.73	4.39	9.59
OG0002656	22.97	20.71	26.06	20.13	22.52	13.18	11.24	9.73	11.68	9.78	12.48	11.52	45.5	11.13	1.13	0.57	6.3	23.31	17.89	10.17	12.82	15.75	12.13	14.22	13.99	14.6	11.38	17.61	17.61	12.42	14.9	16.46	12.37	12.27	12.97	11.01	11.18	10.31	8.79	9.39	10.11	10.68	10.68	10.04	10.48	6.54	7.01	7.65	8.12
OG0002658	10.95	7.62	27.23	8.55	8.1	10.2	7.17	9.17	0.77	1.16	0.97	1.06	7.95	0.86	0.15	0.11	0.59	1.35	1.41	1.08	1.5	1.68	1.58	1.94	1.92	1.68	1.79	2.77	2.77	0.99	1.19	1.3	0.91	1.27	1.12	0.77	0.67	0.51	0.64	0.67	0.56	0.45	0.61	0.68	0.86	0.56	0.27	0.53	0.22
OG0002660	12.26	2.79	14.38	2.56	5.78	5.31	1.52	37.08	1.07	1.14	1.73	1.14	0.0	0.73	0.51	0.21	0.08	4.91	6.84	1.4	3.83	5.94	7.87	4.67	6.18	5.5	2.19	2.89	2.89	0.36	0.44	0.78	0.84	0.69	2.12	2.67	2.07	2.13	1.78	1.7	1.53	1.89	1.89	1.96	2.24	0.87	1.19	0.66	1.31
OG0002661	58.1	40.79	42.35	22.51	39.77	55.69	52.11	83.87	22.08	22.83	22.81	23.32	60.28	22.14	1.99	1.3	7.91	53.64	29.1	25.71	23.46	23.08	24.17	31.03	37.55	35.68	16.13	33.5	33.5	18.75	26.96	17.48	21.1	15.68	14.92	16.63	14.03	13.38	14.7	15.64	16.74	19.5	24.61	25.07	22.15	13.85	12.39	11.36	18.18
OG0002662	45.5	37.58	68.98	93.82	37.43	51.62	38.88	43.64	50.83	58.24	70.72	66.9	141.98	55.75	0.82	0.52	119.37	44.54	37.1	27.05	76.33	55.82	48.53	55.08	61.97	71.93	77.94	79.09	79.09	104.59	29.29	50.56	27.18	62.84	26.22	29.9	32.62	23.55	32.28	17.87	20.3	23.53	35.36	36.16	64.11	57.09	33.51	24.28	17.85
OG0002664	0.88	19.47	5.75	2.06	29.54	5.22	0.59	0.64	2.83	3.09	5.69	3.83	7.66	4.47	0.03	0.02	2.23	1.93	2.26	1.67	4.57	8.7	7.38	3.46	3.04	3.23	2.15	5.74	5.74	2.33	0.3	0.81	0.14	0.66	0.05	1.24	1.17	2.63	2.44	2.03	1.09	2.6	1.71	0.57	1.04	1.16	0.25	0.28	1.69
OG0002665	14.72	11.0	20.48	8.16	12.87	23.48	18.62	11.71	24.83	26.68	24.43	26.23	30.14	29.31	3.1	1.36	3.52	20.57	26.52	38.4	44.77	59.3	40.54	24.55	25.12	23.49	16.93	32.27	32.27	11.18	25.71	18.96	25.86	20.33	29.36	47.33	37.02	29.96	34.1	29.0	35.1	27.72	31.86	25.62	25.77	32.02	38.88	19.26	78.35
OG0002666	2.51	28.19	51.52	3.13	11.2	5.31	4.1	7.69	2.42	2.22	3.04	2.73	6.94	2.53	0.45	0.15	0.43	13.39	15.07	6.35	12.95	12.79	9.35	6.54	6.82	5.66	1.4	3.91	3.91	6.79	15.9	12.01	14.48	7.69	13.1	2.93	2.37	2.01	2.21	1.75	2.8	1.16	4.59	2.48	2.74	1.87	0.74	0.71	3.28
OG0002667	2.92	17.78	13.2	14.65	14.48	10.4	1.37	2.67	13.13	9.59	12.55	9.75	18.53	9.78	0.9	0.62	0.6	4.76	7.17	13.5	5.67	8.27	8.57	8.0	7.37	6.58	4.35	7.35	7.35	1.22	7.21	2.78	5.19	3.9	4.08	9.76	8.16	9.26	8.5	9.36	8.16	8.75	7.82	7.96	8.48	2.57	1.46	2.09	5.83
OG0002669	5.3	9.53	11.99	8.18	17.35	5.89	1.54	7.76	4.89	4.56	4.93	3.77	1.26	5.4	1.03	0.71	1.2	69.75	63.98	7.97	2.76	2.18	1.61	1.39	1.09	0.96	1.54	1.8	1.8	0.29	4.24	0.76	2.94	0.29	3.58	2.16	1.54	1.63	1.0	2.1	2.36	1.06	1.72	1.27	1.0	0.56	0.37	0.53	1.76
OG0002671	110.58	62.87	88.58	31.56	82.94	47.85	74.17	119.23	5.56	4.33	5.88	4.92	4.59	4.67	0.07	0.11	0.5	1.36	5.91	2.43	2.5	2.38	2.66	1.63	2.31	2.52	0.7	2.93	2.93	1.26	1.91	1.38	2.32	1.67	2.53	2.81	2.58	0.97	1.19	0.83	0.72	1.42	2.56	2.05	1.93	12.18	22.67	7.92	16.27
OG0002672	14.39	98.27	39.6	71.34	97.56	124.76	94.49	103.84	50.48	130.39	56.95	129.88	46.74	114.74	1.78	1.05	4.83	125.11	207.89	29.21	58.2	47.98	48.71	27.99	26.26	30.81	81.39	26.02	26.02	21.59	22.69	32.97	23.12	21.15	19.92	8.72	9.48	11.68	11.98	17.3	19.74	6.36	10.77	5.42	10.91	8.35	2.91	1.26	13.06
OG0002673	15.17	22.08	31.48	100.61	10.56	21.69	7.18	16.81	108.33	110.59	111.24	116.85	282.84	112.31	2.3	1.95	39.6	13.36	15.63	53.35	45.22	34.84	41.81	49.02	51.76	61.52	38.17	60.31	60.31	41.11	64.25	27.16	52.77	33.17	49.9	65.62	63.5	74.08	65.55	64.45	66.35	76.92	81.68	63.23	68.59	67.43	61.69	26.68	32.64
OG0002675	79.4	66.61	60.44	48.07	68.79	35.06	19.57	52.75	60.73	55.27	67.94	55.0	110.71	60.58	2.74	1.36	32.5	119.83	87.01	33.48	72.03	84.41	83.19	87.21	84.0	77.05	55.85	71.65	71.65	57.39	54.28	54.84	49.14	59.66	48.69	46.99	37.96	48.0	47.69	66.54	61.81	88.91	73.88	70.67	60.81	51.25	96.4	77.9	73.44
OG0002680	38.94	36.58	50.24	27.8	42.73	27.8	21.97	29.72	47.58	52.37	48.37	52.88	59.92	54.87	4.42	3.35	7.29	56.83	39.38	39.79	36.65	43.19	41.49	45.53	54.3	51.18	30.12	57.83	57.83	26.82	37.01	40.1	34.0	39.27	26.03	36.47	30.73	31.71	33.16	32.94	38.16	44.77	44.72	44.95	43.99	27.5	31.59	26.42	38.72
OG0002684	22.8	18.24	29.46	15.16	17.43	15.58	14.16	17.48	13.0	14.34	14.98	14.88	20.31	15.54	1.07	0.49	3.71	21.33	17.96	13.27	11.7	14.5	15.72	18.03	20.82	18.28	18.57	15.79	15.79	8.46	13.78	12.91	11.81	11.51	10.42	7.6	7.18	6.35	5.05	7.84	8.43	10.73	10.99	10.9	8.79	5.33	2.9	3.05	5.88
OG0002685	66.25	62.76	82.53	27.88	63.66	65.03	20.85	42.24	23.29	25.29	25.09	26.11	50.74	25.49	3.67	1.41	7.85	17.48	26.47	39.96	24.21	23.36	16.65	17.23	18.26	19.11	22.33	27.41	27.41	21.44	29.67	23.98	22.46	20.74	18.35	22.22	21.1	16.11	14.92	19.7	16.74	18.8	20.67	19.72	16.75	13.4	8.72	10.86	26.75
OG0002686	25.26	28.82	33.32	15.7	21.03	17.71	18.43	37.34	27.03	29.71	25.62	28.26	48.6	30.64	5.31	1.46	3.16	18.35	25.08	15.67	14.2	21.56	18.18	16.89	15.94	14.76	11.06	16.01	16.01	9.14	9.38	8.12	9.56	9.59	7.53	14.09	11.02	10.46	9.26	14.69	19.39	21.38	23.38	15.61	20.1	10.99	6.79	4.56	3.0
OG0002689	7.13	11.07	19.2	8.2	12.19	19.44	9.24	9.88	7.4	8.26	7.84	8.32	77.01	8.31	1.4	0.81	1.86	14.37	13.46	8.51	5.71	7.59	6.39	6.43	7.42	7.87	5.99	9.42	9.42	10.82	10.44	15.32	8.08	14.03	6.67	12.42	11.94	10.57	11.06	8.04	6.86	8.88	7.39	9.32	7.63	7.65	3.86	3.87	4.96
OG0002690	737.22	753.38	1422.69	941.76	754.5	1921.31	1111.82	922.05	459.96	517.29	556.78	617.56	472.56	615.96	14.94	4.7	134.57	233.99	312.53	1054.09	463.23	324.16	313.7	307.39	303.02	296.73	310.01	221.97	221.97	158.19	464.03	203.45	281.08	206.3	241.43	436.59	308.41	446.65	345.93	566.64	386.48	499.56	444.83	578.91	414.8	387.73	429.98	454.79	493.92
OG0002691	17.3	20.62	22.98	18.66	17.52	12.41	8.72	10.37	18.02	23.49	19.8	23.57	65.98	23.13	1.77	0.64	1.48	21.24	20.38	14.53	9.43	10.97	12.01	11.04	13.8	15.18	9.31	19.07	19.07	8.59	17.66	9.95	16.08	10.25	11.83	11.59	11.11	13.67	12.27	13.55	13.84	19.2	16.84	17.41	13.93	9.38	7.33	5.99	11.44
OG0002692	8.32	4.67	11.01	3.95	5.04	9.99	4.72	7.18	21.28	27.12	21.93	23.53	31.18	24.54	1.78	1.11	4.27	11.89	17.68	26.23	20.15	23.77	19.21	23.22	29.51	27.58	22.28	27.25	27.25	12.16	28.69	22.03	25.75	24.18	24.59	17.37	15.85	17.32	15.38	22.64	18.85	18.13	15.9	17.21	14.49	8.39	15.79	15.76	30.95
OG0002693	16.61	10.95	23.79	7.05	13.59	18.97	11.43	14.77	7.59	7.69	8.96	8.18	36.75	9.48	2.64	1.0	1.88	11.97	11.16	8.07	7.04	8.53	7.11	7.24	8.71	8.83	5.98	11.33	11.33	4.89	5.96	4.8	5.31	5.04	4.49	7.25	6.3	4.84	4.07	4.74	4.28	4.12	4.41	3.88	4.35	3.59	2.63	3.15	4.73
OG0002694	8.79	9.7	32.85	31.62	7.28	21.03	6.9	7.67	32.95	33.3	27.82	31.0	93.68	29.25	0.55	0.4	1.68	5.41	5.92	27.02	13.57	16.95	16.55	16.12	24.51	95.46	256.59	154.22	154.22	17.22	37.04	19.37	25.05	13.61	19.86	65.74	61.78	53.29	51.23	46.71	55.63	47.22	49.1	51.66	49.82	40.33	30.73	18.38	20.38
OG0002695	28.62	27.67	45.43	41.13	25.93	30.5	13.97	19.77	25.05	28.22	25.3	27.17	78.23	27.45	5.36	3.34	2.95	10.81	10.81	21.16	15.53	15.88	15.71	18.99	18.15	19.52	14.91	25.79	25.79	8.46	19.66	9.89	16.26	9.74	15.98	24.71	19.78	20.5	18.42	24.87	26.69	27.55	27.24	24.17	20.37	12.38	15.33	13.22	37.23
OG0002696	42.46	41.63	113.35	22.14	37.59	56.44	32.07	57.19	18.24	19.22	22.4	20.14	75.63	18.6	6.43	6.5	2.75	30.91	34.65	47.14	26.03	29.19	24.29	24.16	28.11	28.07	27.39	31.69	31.69	16.37	31.84	20.49	21.33	17.65	17.08	20.79	17.53	9.97	8.55	9.32	7.61	12.07	11.1	16.98	13.57	13.86	12.06	6.87	23.29
OG0002697	5.08	5.99	9.56	5.2	5.65	9.82	3.8	4.36	8.7	8.84	10.23	9.78	25.93	9.16	3.76	2.46	2.06	12.28	11.65	9.45	11.36	15.08	14.07	15.36	18.92	19.06	7.98	24.3	24.3	6.37	12.35	8.18	10.38	8.29	8.15	11.43	8.75	7.29	6.83	6.41	5.83	6.35	6.75	8.02	6.82	8.53	12.33	13.53	77.31
OG0002698	47.94	266.85	36.19	35.96	639.82	71.05	4.37	43.23	27.38	28.17	34.46	28.35	71.74	30.0	1.78	2.34	13.88	56.49	80.19	17.98	14.45	8.11	12.97	16.68	18.82	21.47	18.05	20.88	20.88	0.88	33.94	2.09	27.27	2.34	27.79	24.89	19.07	32.99	20.79	13.66	8.3	2.26	2.56	1.18	4.46	9.35	2.41	2.02	1.3
OG0002699	45.05	37.55	75.52	35.83	36.31	78.54	43.14	42.89	16.98	17.68	18.05	18.14	53.22	19.05	3.37	1.95	2.61	22.77	23.16	23.32	16.28	23.19	20.51	18.15	23.08	23.12	11.77	30.99	30.99	22.37	21.7	28.71	19.17	30.02	15.28	19.45	15.58	15.64	15.12	17.1	18.12	23.25	23.81	22.05	18.45	12.0	10.79	10.53	27.12
OG0002701	3.99	4.74	11.95	4.6	4.69	4.95	1.47	2.88	13.37	11.09	9.66	9.99	80.54	9.96	0.23	0.06	3.19	2.66	4.73	2.68	5.06	8.37	8.56	10.51	14.29	14.3	8.4	10.69	10.69	8.51	10.2	3.77	11.48	3.61	11.95	5.69	5.69	14.99	29.56	15.25	18.31	15.96	8.85	8.37	12.78	4.14	1.07	1.05	7.62
OG0002702	66.15	56.66	66.88	38.74	56.38	48.54	39.97	53.58	22.43	23.75	22.46	24.08	54.64	25.32	1.78	0.45	6.3	38.34	33.75	28.36	16.32	18.77	18.92	23.09	25.56	22.01	19.31	24.95	24.95	12.49	19.14	14.47	18.68	14.92	15.4	16.95	14.63	13.88	14.7	14.88	13.74	18.42	18.03	21.42	16.95	12.33	9.78	15.92	22.2
OG0002703	4.81	6.29	6.05	11.51	8.13	3.31	3.31	3.75	3.98	5.44	5.7	6.43	14.77	4.55	0.26	0.14	2.21	12.35	7.12	1.84	6.34	7.93	6.71	10.6	8.86	10.93	4.36	12.85	12.85	5.41	2.55	3.63	2.04	6.41	1.68	3.38	2.86	2.12	3.22	1.37	2.16	3.1	4.93	5.76	10.52	4.72	4.08	8.1	11.65
OG0002706	15.29	12.22	19.73	19.39	7.6	13.94	19.09	16.46	17.57	24.35	16.34	21.38	38.48	21.88	5.3	3.19	2.62	14.49	12.41	13.64	17.63	17.75	15.4	16.05	13.1	10.68	7.55	17.02	17.02	4.9	23.11	6.1	26.01	7.95	36.74	35.96	35.35	9.52	9.23	6.95	4.56	7.27	10.44	6.77	8.54	7.07	5.39	4.54	9.86
OG0002707	7.77	12.29	29.1	5.16	6.6	6.26	6.54	8.86	6.04	7.14	6.65	6.21	15.49	7.05	3.12	1.35	0.32	6.94	5.77	9.62	4.39	5.11	5.09	5.45	6.0	5.39	2.05	4.87	4.87	1.78	4.93	2.69	4.55	2.76	3.45	4.9	3.53	6.68	5.58	7.52	7.32	8.56	7.51	7.76	6.25	2.71	2.16	1.68	3.46
OG0002709	6.05	8.88	7.61	14.44	3.65	9.48	1.46	5.08	5.51	5.69	6.25	5.31	21.13	6.16	0.34	0.17	0.51	1.6	1.61	7.01	3.47	3.05	3.96	2.95	3.33	3.23	4.46	4.49	4.49	2.46	8.45	3.73	6.12	2.87	3.45	6.61	6.88	6.13	3.94	5.8	5.42	5.59	5.65	9.2	7.1	5.16	3.85	3.29	6.45
OG0002710	18.1	10.61	43.7	14.95	10.39	37.77	11.15	15.82	54.09	56.32	56.3	53.27	203.93	54.91	2.62	1.57	9.05	26.6	31.0	47.8	30.44	41.8	56.64	48.79	51.5	56.14	40.69	59.14	59.14	17.23	43.44	17.07	38.47	20.62	40.3	108.81	113.76	124.04	144.05	167.82	161.58	140.65	87.05	103.03	95.05	104.11	134.83	108.7	114.53
OG0002713	70.25	66.21	63.03	47.31	84.76	62.07	43.45	56.33	32.86	34.51	30.59	34.72	88.17	35.81	1.97	1.09	21.55	76.36	51.2	22.74	38.76	54.85	56.9	41.35	40.24	42.22	34.3	38.12	38.12	29.02	44.37	27.77	40.37	28.21	31.62	22.94	23.85	23.12	21.26	21.94	24.6	26.63	25.6	20.71	23.8	24.32	15.09	21.67	18.52
OG0002715	53.82	67.55	46.15	30.29	78.39	23.38	13.88	28.78	39.33	42.72	40.18	44.7	89.16	45.86	6.75	3.67	13.52	96.88	62.58	28.05	25.75	39.14	42.95	48.37	51.62	42.91	22.1	33.92	33.92	20.89	45.42	29.61	44.04	28.38	49.3	35.56	32.12	48.04	45.74	74.3	64.29	53.8	44.61	23.38	27.36	19.08	13.17	19.51	12.68
OG0002718	17.3	27.9	28.57	17.44	30.73	22.91	12.43	12.76	13.1	18.39	12.08	18.09	16.85	18.2	3.25	1.69	1.98	21.5	15.65	9.62	7.16	9.3	9.07	8.67	10.47	11.16	4.59	11.75	11.75	3.86	10.94	5.3	10.26	5.23	9.22	10.1	8.78	9.38	8.6	8.57	8.35	7.23	9.56	7.04	7.62	4.3	3.18	2.11	4.68
OG0002719	24.92	15.74	42.09	13.96	18.8	41.7	16.16	18.66	17.48	16.22	18.0	17.47	24.81	15.18	1.07	0.91	7.03	31.33	25.89	13.16	16.26	13.59	12.58	15.1	18.51	18.87	28.33	53.58	53.58	17.41	13.94	18.39	11.78	20.45	9.92	16.09	15.16	15.44	14.49	15.58	17.3	20.81	23.33	24.91	21.47	10.83	7.46	7.86	11.78
OG0002720	71.96	61.96	170.25	77.62	88.7	86.67	70.66	73.54	22.86	31.52	27.9	32.58	36.65	30.82	2.46	0.39	12.35	51.88	48.89	60.69	58.01	80.67	73.75	49.9	34.71	32.51	28.8	32.78	32.78	20.33	43.2	24.74	34.38	28.3	29.64	44.74	29.19	30.65	28.95	32.53	28.06	27.63	30.64	27.22	26.36	37.29	46.1	47.17	48.91
OG0002723	8.78	6.2	19.95	5.34	8.78	10.33	6.09	8.17	14.04	13.84	15.87	14.23	20.48	13.31	0.96	0.42	2.9	15.51	12.28	5.83	9.13	12.63	18.48	21.22	22.03	15.47	8.1	12.49	12.49	5.94	9.13	8.53	8.58	8.15	9.35	8.32	8.5	6.83	6.94	5.17	7.11	8.75	9.25	7.82	7.39	15.79	29.36	16.8	11.72
OG0002726	18.72	41.06	79.51	68.1	71.24	43.05	20.34	29.52	24.96	28.83	31.82	28.98	56.04	27.24	0.38	0.14	9.71	58.18	41.16	9.78	14.85	22.09	27.03	25.29	30.12	30.68	29.79	43.25	43.25	14.56	17.74	7.03	15.31	5.83	15.91	16.8	17.36	11.0	12.84	6.58	8.13	5.36	7.66	6.79	9.37	7.88	3.49	3.02	4.1
OG0002727	8.22	16.17	11.46	8.5	17.95	8.55	4.03	5.84	21.03	20.68	20.78	20.92	57.1	20.53	0.89	0.46	5.45	42.77	30.68	9.93	14.13	16.29	15.5	19.52	20.82	20.77	12.7	24.21	24.21	14.52	25.93	16.23	21.12	16.83	15.19	24.37	24.78	19.65	18.14	14.7	15.74	12.57	13.4	9.03	14.2	18.68	14.62	7.87	11.2
OG0002729	27.08	29.59	35.52	1.92	59.24	36.48	0.14	10.02	3.9	3.51	4.15	3.11	4.85	2.58	0.15	0.0	0.55	26.65	28.28	1.36	6.53	6.94	9.66	15.05	33.49	49.08	10.63	2.58	2.58	0.61	417.0	15.73	293.91	11.86	148.23	8.09	4.63	3.48	4.42	4.57	2.35	4.78	2.89	1.56	4.52	4.55	2.05	0.48	3.04
OG0002731	121.56	8.45	25.03	6.62	4.56	13.28	10.5	207.72	43.07	42.01	47.51	42.22	139.77	41.21	4.81	2.97	7.15	12.48	12.94	50.35	33.51	42.23	41.4	47.04	55.44	57.73	36.54	72.13	72.13	23.79	52.62	35.18	49.27	58.21	43.99	16.6	11.57	12.54	10.41	26.71	20.61	27.17	20.99	27.73	33.64	7.55	10.12	3.57	7.34
OG0002734	8.42	14.33	15.52	8.38	18.42	13.31	5.93	5.7	17.61	23.73	20.39	22.52	47.71	25.06	4.01	0.81	3.44	37.38	25.13	32.63	14.74	18.96	15.99	17.36	21.31	21.57	8.96	26.25	26.25	7.61	15.93	9.96	15.37	10.69	13.13	13.51	13.12	10.77	11.47	11.39	12.41	12.02	14.82	10.36	8.41	9.2	11.8	13.25	68.63
OG0002736	18.08	22.63	48.14	81.65	13.52	90.39	2.95	6.61	1905.05	1558.32	1486.62	1351.19	2493.65	1473.89	11.22	4.7	195.46	3.73	6.89	597.15	265.27	254.24	248.73	306.83	317.05	355.72	345.28	350.67	350.67	139.82	853.46	150.52	829.4	125.82	1115.72	2896.16	3745.01	2910.96	2669.72	2354.82	2723.91	2062.38	2080.36	1820.35	1799.57	2012.48	1999.14	783.97	1529.45
OG0002738	10.61	5.79	10.91	5.45	5.65	8.18	5.59	6.04	4.95	5.03	5.34	4.93	8.99	4.81	0.66	0.21	1.45	7.82	8.44	5.88	6.43	8.04	7.88	8.82	10.07	10.52	4.47	21.41	21.41	5.46	6.29	5.91	5.5	6.76	4.52	3.21	2.29	3.26	2.79	4.28	3.9	6.12	5.44	6.48	5.46	1.55	1.12	1.68	4.07
OG0002739	23.37	15.94	32.62	13.19	16.89	20.01	14.95	19.83	10.22	9.36	11.77	9.82	20.82	10.13	3.79	2.17	1.55	15.56	13.72	11.53	7.52	10.57	9.86	10.71	14.27	14.24	3.82	17.99	17.99	5.48	8.14	6.44	6.96	7.04	5.48	9.65	8.05	11.85	9.94	10.08	11.02	10.71	11.98	9.7	8.68	5.19	3.82	3.86	8.16
OG0002746	20.16	17.41	17.94	12.07	18.28	8.99	11.56	14.12	14.67	12.78	14.82	13.3	28.46	14.53	4.01	2.16	1.13	25.46	15.94	12.31	7.77	12.43	14.36	15.27	17.48	15.79	3.6	16.1	16.1	5.12	11.37	7.23	11.17	7.85	9.01	11.53	9.65	9.06	8.61	9.01	10.21	11.6	12.04	10.35	10.35	5.89	5.83	4.5	8.76
OG0002751	19.44	16.2	28.44	5.7	15.22	17.06	13.21	15.49	7.98	7.84	9.06	8.25	44.75	8.67	7.67	7.05	0.92	17.46	17.89	12.81	9.03	11.53	12.84	11.09	11.81	9.34	4.2	12.2	12.2	3.72	10.13	6.69	8.62	6.66	8.59	19.64	13.43	22.75	32.12	51.48	46.78	42.12	21.5	18.98	12.83	4.34	4.25	5.53	7.82
OG0002752	883.04	16.62	83.14	107.94	59.98	20.07	18.59	119.37	10.54	7.89	8.58	5.5	31.84	5.76	0.96	1.12	0.64	4.34	7.17	14.97	6.97	7.54	6.78	5.79	3.2	2.48	1.7	1.79	1.79	109.01	17.7	428.88	25.41	322.69	33.85	9.71	9.47	9.83	8.93	14.93	17.01	11.21	13.24	12.91	15.71	4.7	6.08	2.04	2.87
OG0002754	22.85	15.45	27.79	13.5	20.01	17.19	13.23	16.29	44.47	43.2	45.67	43.74	47.85	43.26	4.42	2.24	5.34	36.02	36.04	46.0	24.14	23.09	22.42	24.16	26.3	25.5	20.75	32.17	32.17	24.84	35.18	31.84	29.72	24.15	23.49	25.25	21.75	26.56	24.52	29.98	37.02	30.27	32.77	32.29	29.45	11.89	9.22	7.58	39.62
OG0002755	0.02	0.63	7.88	6.52	0.12	2.47	0.08	0.05	35.68	27.76	28.97	25.53	40.85	26.68	0.25	0.06	1.54	0.02	0.11	10.53	3.92	4.32	4.18	6.66	7.21	7.21	6.39	8.33	8.33	0.48	16.8	0.55	17.26	0.62	19.08	21.63	23.15	13.87	20.33	10.61	15.17	13.3	22.71	12.31	14.22	12.2	11.65	8.37	5.46
OG0002756	447.31	426.53	364.67	474.22	538.83	293.49	468.96	829.65	343.23	362.47	348.05	368.86	342.61	366.36	8.17	3.93	125.48	696.43	401.66	253.0	281.08	347.7	313.96	321.77	324.7	285.75	180.28	243.94	243.94	229.54	297.81	240.86	249.64	237.65	214.26	253.27	268.8	228.77	260.01	254.66	285.14	300.23	390.89	365.94	396.23	336.66	321.25	253.67	284.7
OG0002757	27.62	16.11	28.27	16.74	20.99	22.78	13.4	21.66	19.91	21.32	21.28	21.53	25.6	20.9	2.76	2.02	3.85	14.61	15.61	11.45	12.11	17.5	14.35	13.12	16.32	16.66	8.32	16.51	16.51	6.52	13.45	8.33	15.63	8.01	21.77	11.29	10.14	11.96	10.61	6.11	5.14	5.25	5.93	7.29	7.34	4.63	4.03	4.12	9.58
OG0002758	5.23	3.19	6.36	5.25	4.0	4.97	6.46	5.31	2.17	2.8	3.02	3.23	3.33	3.46	0.36	0.45	1.63	4.16	3.71	3.09	3.75	3.94	4.18	4.23	4.14	4.26	1.63	4.71	4.71	2.96	3.44	2.1	2.73	2.3	2.65	2.05	1.71	1.41	1.4	1.24	1.25	1.56	2.67	3.72	4.3	1.51	0.75	0.91	0.81
OG0002759	210.76	130.38	234.58	150.16	147.15	255.11	100.56	238.68	215.15	217.02	221.22	249.67	349.2	228.6	7.52	2.59	55.78	186.8	189.56	398.38	253.01	238.59	235.35	238.43	231.85	258.15	199.27	232.04	232.04	120.31	289.4	182.9	235.17	179.56	195.68	460.55	289.38	209.54	203.44	181.42	148.63	144.1	122.93	172.14	123.06	381.77	554.29	345.03	516.11
OG0002760	13.13	9.11	10.31	3.6	11.99	12.25	4.03	5.94	11.5	11.91	13.48	10.62	25.55	9.87	1.2	0.3	3.21	7.55	10.48	7.36	7.98	6.8	6.84	6.31	8.23	9.43	9.04	8.86	8.86	2.95	4.63	2.91	5.97	3.54	7.05	10.19	10.39	7.0	6.97	5.61	5.2	3.33	4.55	3.98	6.07	7.13	6.03	2.26	1.95
OG0002761	30.68	35.69	31.05	34.28	41.09	40.44	19.62	24.64	24.09	27.93	28.76	32.06	71.37	28.37	0.78	0.7	18.99	64.98	40.08	12.33	31.71	35.6	30.05	32.95	40.28	44.35	28.98	50.57	50.57	32.3	19.82	25.59	16.06	34.44	11.92	17.57	20.61	13.91	17.96	13.11	19.42	18.61	29.73	21.52	36.0	25.57	14.26	12.58	10.83
OG0002762	14.81	154.44	62.82	86.31	58.56	47.95	38.72	14.61	151.99	259.19	105.47	197.69	314.1	184.08	31.0	8.6	5.86	36.67	115.55	55.21	13.91	12.66	9.11	8.3	7.79	6.68	3.44	5.3	5.3	0.48	7.71	0.62	10.49	1.52	24.79	90.14	104.95	54.93	90.52	16.2	16.84	8.59	42.25	24.87	24.6	84.94	111.18	75.04	145.65
OG0002763	19.29	60.73	67.13	304.17	16.91	87.91	22.05	25.17	136.73	129.06	146.99	120.62	190.54	124.06	2.47	0.37	27.52	30.85	40.05	108.75	53.86	49.0	44.8	43.98	49.65	51.71	49.67	58.51	58.51	41.45	118.9	37.13	84.8	29.68	89.94	113.03	126.68	109.97	108.97	95.33	100.94	99.19	122.37	125.59	127.1	90.38	73.58	48.05	84.74
OG0002765	10.29	10.25	14.04	6.53	9.58	13.46	9.34	10.56	6.2	6.69	7.91	6.67	16.39	6.26	0.61	0.28	2.27	16.0	12.17	6.72	7.9	10.14	10.65	11.54	14.46	14.42	4.22	17.68	17.68	7.55	7.65	7.58	6.63	8.9	4.48	8.06	6.44	7.39	6.18	6.97	7.69	9.31	9.93	7.79	7.88	4.56	3.0	7.91	5.92
OG0002766	75.84	57.68	97.2	45.54	60.52	69.0	57.56	65.29	37.99	38.81	42.01	40.44	67.85	38.65	2.69	1.4	20.12	57.5	53.46	18.88	35.65	36.25	31.08	32.41	35.52	36.27	38.91	32.39	32.39	30.23	27.37	19.49	20.33	24.73	21.58	29.1	29.43	22.92	26.55	22.23	21.94	20.18	27.02	26.22	37.95	38.18	34.05	29.14	21.34
OG0002767	14.99	13.79	21.29	14.12	17.49	13.67	10.79	14.0	24.2	27.15	27.79	26.23	119.13	27.21	9.94	5.64	4.82	19.37	15.43	25.52	16.35	19.7	17.92	21.44	24.97	24.67	15.89	29.49	29.49	7.81	18.51	8.26	14.89	10.26	15.24	20.93	18.93	16.28	15.52	15.09	15.25	14.18	14.67	17.27	16.82	14.13	9.11	6.63	9.77
OG0002769	238.77	339.54	344.27	377.3	417.95	367.54	223.28	272.74	476.75	587.64	641.63	676.96	664.93	549.25	1.83	0.37	1092.26	1333.17	1071.65	162.91	695.33	525.86	471.46	509.51	533.07	626.26	932.37	658.83	658.83	982.97	277.1	584.9	220.29	647.89	218.95	215.78	317.99	204.35	290.24	156.04	229.16	205.29	330.29	265.86	549.28	552.83	226.86	283.83	183.65
OG0002770	20.89	13.53	15.34	8.82	14.49	14.57	6.73	14.83	17.5	29.02	21.23	29.28	47.63	29.31	4.75	2.97	1.88	21.63	17.19	11.26	9.71	11.68	12.45	15.59	16.41	15.46	10.29	16.89	16.89	7.85	10.8	8.53	9.81	8.23	9.06	17.55	12.43	18.57	14.77	18.21	15.03	18.45	13.22	11.03	10.51	9.01	8.23	6.06	10.24
OG0002771	7.45	3.42	7.02	1.55	1.77	2.03	3.17	7.72	6.16	6.15	6.82	5.88	21.96	5.33	1.21	0.86	0.68	5.75	6.27	5.1	66.45	123.58	62.77	12.12	6.48	7.16	3.61	8.46	8.46	3.87	8.09	5.58	7.6	4.13	6.07	11.01	8.45	9.55	9.28	6.63	6.76	7.19	8.08	7.89	7.49	4.94	9.23	4.82	13.58
OG0002778	33.74	28.95	59.28	17.36	33.3	38.48	9.18	17.4	2.26	2.0	2.75	1.7	9.61	1.76	0.31	0.29	1.71	5.7	8.29	3.1	3.01	3.38	2.84	3.58	3.02	3.86	3.17	5.41	5.41	1.82	2.33	2.32	2.32	2.06	2.1	3.11	3.15	2.2	1.5	2.16	1.44	2.63	1.91	1.81	1.86	1.27	0.46	0.63	0.99
OG0002780	14.97	9.83	16.03	10.76	51.45	18.22	22.19	23.0	18.29	18.93	21.02	21.21	37.96	18.41	1.44	1.0	10.08	51.17	37.43	23.76	20.82	23.96	22.01	23.29	23.76	24.41	21.14	28.25	28.25	15.93	20.14	16.56	15.96	21.99	13.91	21.07	16.95	20.61	17.38	20.72	17.55	22.43	22.46	24.27	22.97	6.06	3.92	6.66	6.54
OG0002781	92.61	106.75	86.02	77.62	126.57	55.91	25.23	42.08	56.97	64.64	60.57	65.03	155.69	68.3	5.33	3.13	18.28	162.92	112.06	30.83	48.03	50.06	58.12	76.05	86.18	73.64	58.33	72.79	72.79	30.61	63.1	42.28	56.4	43.22	76.4	50.45	52.2	64.24	57.69	105.9	69.5	74.07	56.26	36.37	52.33	18.66	16.57	7.28	10.7
OG0002782	39.26	32.09	39.54	25.91	28.95	25.09	19.37	30.35	20.17	22.78	23.96	22.32	44.69	21.29	2.61	1.51	8.19	35.44	24.28	17.62	22.53	28.38	25.07	26.44	31.94	36.19	20.57	37.31	37.31	15.7	19.36	17.01	17.21	18.47	15.58	25.34	21.57	19.94	19.96	21.13	23.77	27.24	27.1	27.33	25.96	14.77	11.8	12.22	11.62
OG0002783	46.97	62.88	65.99	65.28	67.67	63.06	34.32	42.23	24.78	22.23	27.11	24.55	42.49	23.18	1.01	0.61	10.29	64.99	37.81	17.8	22.93	22.83	20.23	23.59	24.28	26.87	16.94	38.75	38.75	20.73	15.64	17.44	14.49	20.54	10.82	11.54	10.87	10.19	12.22	13.16	16.43	24.3	36.47	21.25	31.34	14.6	6.46	9.35	7.52
OG0002785	114.73	88.32	95.22	73.49	104.23	68.11	42.14	95.58	33.01	35.06	36.42	36.48	98.44	35.54	3.73	1.12	9.35	45.67	43.96	41.01	43.08	44.52	36.33	34.73	36.21	42.49	42.28	48.81	48.81	38.27	38.89	39.46	31.7	39.53	28.15	40.4	36.48	32.09	28.03	30.51	26.95	35.9	33.55	44.92	37.85	28.79	21.82	26.53	29.26
OG0002786	38.63	38.69	34.82	42.46	48.0	35.73	23.67	29.79	46.97	51.19	66.03	58.61	98.09	53.99	0.32	0.29	51.34	140.13	112.09	26.85	43.73	44.45	43.49	49.64	54.07	58.25	61.92	61.7	61.7	59.36	27.94	43.09	20.65	44.18	26.03	20.34	21.52	24.43	19.79	22.45	22.23	21.25	26.96	23.1	29.5	21.13	8.35	13.46	6.33
OG0002788	6.74	42.74	5.37	4.21	73.86	25.84	13.4	33.11	0.75	0.76	0.67	0.94	5.2	1.01	0.02	0.0	0.26	4.54	5.93	0.69	2.49	5.07	6.67	3.55	3.45	3.1	0.87	0.76	0.76	3.18	1.93	2.97	1.22	2.21	0.77	0.36	0.38	0.81	0.48	0.66	0.36	0.29	0.37	0.51	0.43	0.27	0.23	0.67	0.88
OG0002789	31.07	14.43	49.53	12.88	17.31	21.69	22.36	22.44	7.62	7.21	9.12	8.05	11.06	6.58	1.04	0.6	3.23	17.95	15.62	10.52	11.21	10.99	9.39	11.15	11.19	11.56	9.65	15.56	15.56	7.19	7.33	6.38	6.26	8.3	4.94	12.63	9.5	9.35	8.62	7.7	7.61	12.34	12.22	15.2	15.21	10.92	7.8	6.32	9.96
OG0002790	3.12	4.39	12.2	3.41	5.1	6.59	20.32	7.03	7.97	12.28	10.15	12.35	26.13	13.13	5.49	2.56	1.18	10.14	9.25	6.94	4.23	5.7	5.0	4.25	5.19	6.08	2.87	5.66	5.66	2.44	5.18	3.13	4.32	2.88	3.68	6.79	5.66	7.38	5.52	6.06	4.46	4.97	5.93	4.15	4.16	3.86	3.4	2.45	2.51
OG0002791	59.78	34.16	59.86	17.13	35.68	34.77	25.12	55.27	27.48	35.35	31.2	37.16	100.98	37.61	6.31	2.43	3.59	36.05	34.94	49.72	25.56	28.02	19.6	18.32	22.07	25.69	16.66	27.94	27.94	14.9	33.16	19.64	23.77	16.41	18.33	22.05	21.68	13.11	8.76	12.81	10.9	14.47	12.7	19.45	12.96	13.95	23.28	11.77	74.69
OG0002792	57.61	58.54	67.39	42.25	62.4	49.89	37.56	64.25	26.33	33.66	21.75	34.1	66.39	33.88	3.61	1.79	9.04	47.53	34.91	16.01	18.9	24.69	21.6	21.22	19.89	20.62	21.09	20.39	20.39	21.15	19.71	22.81	16.93	22.9	20.11	24.38	26.58	25.65	27.11	23.37	23.61	24.17	20.52	21.18	21.93	20.87	19.06	11.98	10.13
OG0002793	3.88	3.5	7.99	13.25	3.23	7.13	3.21	3.53	14.51	12.84	16.28	12.89	54.39	11.13	0.93	0.64	3.42	4.73	4.58	10.67	7.85	8.5	8.45	10.01	11.85	12.78	5.09	14.75	14.75	6.28	8.04	5.13	6.75	6.01	6.27	8.28	9.69	10.66	13.19	14.5	19.34	14.85	22.15	13.29	15.22	5.56	2.49	2.82	4.71
OG0002795	45.94	1.14	7.82	2.99	2.85	3.38	0.0	35.92	2.24	1.19	2.43	1.59	0.0	1.65	0.06	0.0	0.11	139.97	131.68	8.13	2.04	1.68	5.04	5.05	15.58	54.09	66.0	42.44	42.44	10.06	6.65	10.65	4.54	4.07	2.26	5.14	2.28	1.44	0.97	2.0	0.62	0.82	0.75	1.79	1.7	0.41	0.09	0.17	0.66
OG0002796	34.95	8.43	11.66	3.21	4.28	8.84	0.55	23.16	0.09	0.12	0.14	0.1	0.0	0.04	0.0	0.0	0.0	0.77	2.31	0.17	6.32	5.7	2.4	1.75	2.21	1.94	1.73	1.92	1.92	0.11	3.3	0.15	1.45	0.06	0.41	0.07	0.02	0.0	0.1	0.05	0.02	0.0	0.0	0.0	0.02	0.0	0.0	0.0	0.0
OG0002798	29.31	51.7	107.55	157.75	11.71	179.46	12.7	25.85	178.64	176.3	140.13	174.06	288.52	178.88	2.14	1.93	13.57	7.24	4.75	132.91	58.19	68.25	53.75	57.45	60.37	59.79	31.98	54.78	54.78	19.61	182.38	24.17	153.64	24.42	114.39	328.45	325.83	266.05	285.48	255.8	324.08	306.06	324.61	291.33	277.01	343.16	373.21	363.86	322.4
OG0002800	136.86	199.57	267.58	120.59	208.21	119.39	91.67	162.3	46.34	47.36	51.7	49.33	71.21	45.69	0.51	0.4	11.56	34.48	41.4	76.08	37.23	37.99	37.87	37.37	41.99	40.13	49.53	51.71	51.71	35.23	73.67	50.42	53.78	41.21	45.41	27.33	29.08	23.26	21.25	23.94	25.31	20.83	24.03	23.98	22.54	19.45	15.22	9.46	25.73
OG0002801	72.41	3.75	74.0	7.04	3.51	54.88	24.67	77.08	10.46	12.9	12.94	14.04	18.4	13.11	2.86	2.87	1.88	8.14	6.45	29.84	18.68	18.98	17.11	26.95	34.21	46.99	55.79	44.33	44.33	26.17	33.34	27.6	20.09	21.42	15.53	25.12	17.53	15.61	12.15	12.9	9.74	15.86	12.49	52.12	34.46	4.27	4.6	6.88	35.34
OG0002802	81.33	93.75	86.88	64.85	102.23	124.96	37.83	64.18	28.78	30.44	36.0	31.51	47.18	30.15	1.01	0.41	8.56	67.98	55.54	21.61	26.73	35.62	32.03	35.34	40.47	37.86	36.47	55.51	55.51	27.42	30.68	31.72	29.29	34.09	29.62	23.64	18.48	20.63	19.23	21.45	19.21	22.54	23.08	28.69	26.96	21.02	16.28	30.51	21.0
OG0002803	8.59	21.27	58.41	9.79	21.38	22.05	8.44	16.33	19.68	18.85	20.43	16.72	27.0	16.68	7.29	4.56	1.51	18.52	23.92	30.15	16.76	17.98	14.97	15.55	16.68	13.35	6.74	13.53	13.53	4.44	15.48	7.92	12.69	7.81	11.69	37.16	28.74	18.57	20.51	16.05	15.93	19.68	22.36	24.87	20.08	15.78	12.35	11.63	25.95
OG0002805	5.24	7.02	11.09	7.25	5.82	9.16	6.44	4.86	9.94	14.2	9.72	14.33	11.98	15.75	5.85	3.15	1.08	7.89	8.71	10.25	8.54	6.64	3.72	3.17	3.07	3.34	1.77	3.24	3.24	1.72	3.32	2.41	3.05	1.35	4.87	14.04	13.19	12.12	8.34	5.94	5.11	6.7	8.54	4.65	5.2	3.83	5.32	3.8	9.45
OG0002807	44.41	37.5	41.92	26.56	39.68	34.23	19.5	31.81	29.16	31.8	30.11	31.85	51.45	30.75	4.22	1.95	5.0	59.48	37.02	22.7	20.02	28.28	27.93	31.01	38.69	36.8	13.82	37.03	37.03	15.26	24.54	18.08	23.15	18.82	17.48	19.47	16.29	15.08	16.32	17.1	19.04	22.22	22.6	18.68	19.14	14.3	10.36	10.42	10.12
OG0002813	11.63	9.41	47.9	10.74	7.09	3.75	5.24	7.93	1.67	1.74	3.2	1.88	18.04	1.92	0.14	0.04	2.5	2.64	2.37	0.25	3.4	3.84	3.37	4.92	6.79	8.81	4.94	10.82	10.82	9.04	3.11	11.07	3.25	9.53	1.37	1.85	1.09	0.62	0.75	0.68	0.41	0.35	0.37	0.31	0.72	0.84	0.71	0.41	0.86
OG0002814	24.41	0.31	45666.13	59.8	58.95	91.89	105324.14	9950.72	0.0	0.0	0.0	0.0	0.0	0.0	0.0	0.08	0.83	1.24	2.66	1.29	0.0	0.08	0.8	1.71	0.84	0.18	0.0	0.08	0.08	0.0	2.06	0.0	3.54	0.0	0.46	0.0	0.0	0.0	0.0	0.0	0.0	0.57	0.71	0.16	0.43	0.0	0.0	0.0	0.74
OG0002815	34.39	20.75	44.08	26.84	19.72	41.23	17.65	25.25	12.13	13.1	14.34	13.26	26.07	12.8	1.51	0.54	5.11	22.36	15.86	9.61	11.2	14.14	11.94	12.69	15.74	16.69	13.23	21.01	21.01	10.5	11.14	10.83	8.74	12.4	7.26	7.14	8.03	10.0	10.75	12.59	17.77	21.16	27.4	25.27	28.17	7.69	5.05	7.94	8.4
OG0002816	47.72	29.5	41.46	25.08	28.88	27.81	19.23	32.16	56.64	53.78	49.98	50.74	103.24	53.95	1.07	1.08	8.18	13.62	8.11	23.57	27.83	36.07	32.57	42.76	50.49	49.4	27.48	46.15	46.15	12.51	38.25	17.56	36.53	21.34	33.81	48.76	46.15	38.22	36.03	37.61	36.71	38.85	40.06	35.84	39.97	40.79	50.85	24.18	39.97
OG0002817	3.48	22.47	41.35	4.71	17.52	17.21	12.65	12.8	14.36	18.6	16.34	20.68	20.6	19.33	0.29	0.06	1.27	20.37	26.54	39.95	34.63	33.66	29.27	17.35	12.42	8.78	3.24	3.78	3.78	1.44	44.71	1.89	34.32	3.3	31.63	115.48	73.7	64.64	52.4	58.77	46.13	40.54	44.53	35.96	48.94	39.66	39.26	18.47	31.38
OG0002818	20.94	28.31	26.32	13.79	32.28	23.28	25.13	28.43	16.78	19.3	18.81	20.78	35.68	20.45	2.65	1.11	3.42	62.18	40.13	24.47	15.84	16.45	12.81	11.53	11.7	14.02	7.96	18.27	18.27	11.83	21.33	15.09	16.33	11.16	13.21	14.82	11.06	20.94	14.07	32.68	28.72	28.25	38.68	23.73	22.29	6.67	5.19	2.88	9.06
OG0002820	220.98	340.8	263.12	196.17	349.33	835.48	104.26	192.43	328.41	292.7	340.67	300.64	367.34	324.12	18.25	12.77	77.66	118.51	324.75	477.01	539.49	593.44	899.7	899.01	547.1	531.49	609.2	615.52	615.52	183.77	392.92	282.01	332.64	392.09	348.77	432.85	318.7	392.94	261.14	432.1	285.69	303.27	253.81	264.4	271.01	249.15	263.72	194.86	366.21
OG0002821	0.42	24.66	18.42	3.57	16.37	12.37	0.07	0.58	9.83	11.21	12.08	10.78	7.11	11.62	0.53	0.28	0.88	24.87	22.84	6.44	5.66	5.77	6.25	6.09	7.91	7.33	7.69	7.82	7.82	3.76	33.6	7.85	28.83	6.65	17.81	4.34	3.61	4.01	3.0	3.66	3.39	3.44	4.12	2.6	3.11	2.26	4.39	3.43	6.11
OG0002825	10.6	7.21	16.18	5.75	10.18	7.28	3.76	6.84	23.58	19.8	25.38	21.31	103.03	21.15	5.25	3.94	2.74	22.4	15.31	31.07	7.51	7.38	6.8	6.87	7.21	8.03	8.66	11.45	11.45	2.53	14.99	3.28	12.07	2.66	14.39	24.09	16.96	17.75	12.35	19.08	16.08	29.16	22.77	26.85	20.11	6.74	4.65	4.32	10.92
OG0002829	38.84	35.07	44.26	204.3	42.15	24.17	7.74	24.78	32.89	34.99	36.5	39.19	41.26	38.24	3.71	2.08	15.14	66.09	45.5	23.37	45.61	51.33	50.61	56.2	59.92	51.56	39.08	42.99	42.99	40.76	45.64	50.56	40.92	53.47	40.52	27.65	24.66	23.54	20.33	22.25	19.83	17.79	23.7	23.1	31.28	24.28	18.69	13.04	15.18
OG0002834	22.06	30.07	30.84	18.03	35.93	20.37	9.69	13.44	22.61	20.82	21.99	20.9	88.15	20.08	2.5	1.12	4.74	54.25	37.66	14.9	14.29	20.79	22.9	26.12	29.49	26.06	13.01	29.6	29.6	12.69	25.45	18.26	23.15	15.96	20.61	18.75	17.47	17.1	17.07	18.65	16.81	17.57	17.66	16.11	16.54	7.11	4.96	5.65	8.04
OG0002836	31.21	3.27	8.31	5.07	27.45	7.6	1.39	3.15	0.33	1.04	1.02	1.09	0.0	1.0	0.04	0.03	0.27	6.82	21.21	0.02	1.29	1.25	0.26	0.1	0.0	0.05	0.0	0.71	0.71	0.86	0.69	1.63	0.32	0.68	0.34	0.0	0.0	0.22	0.0	0.07	0.0	0.0	0.0	0.0	0.0	0.0	0.0	0.0	0.0
OG0002839	97.33	92.7	101.54	78.19	99.62	114.71	66.4	102.13	62.41	64.48	72.97	67.64	114.95	64.08	1.76	1.19	29.37	136.8	93.18	38.6	55.61	60.82	61.94	68.25	81.72	85.59	62.33	93.34	93.34	69.37	47.73	64.0	42.82	72.33	37.89	44.53	36.11	40.45	39.85	43.87	42.7	52.67	53.28	56.57	57.51	31.54	26.54	26.41	20.81
OG0002840	30.53	19.43	33.92	18.12	19.52	27.86	16.64	23.04	1.98	2.12	2.46	2.02	10.17	2.39	0.19	0.16	0.7	2.19	2.09	1.13	4.42	5.07	3.84	4.83	6.16	6.31	3.79	8.91	8.91	5.38	2.94	5.26	2.58	5.2	2.17	1.29	1.33	1.05	0.99	0.82	0.87	0.72	0.95	1.1	1.13	0.77	0.58	0.46	0.37
OG0002844	33.09	34.63	64.71	111.19	24.86	65.46	19.59	19.9	547.43	534.67	517.84	501.7	553.38	536.49	16.37	7.93	16.12	18.92	18.62	473.0	86.23	84.36	78.05	99.54	108.63	110.15	90.8	133.77	133.77	25.37	288.74	42.58	282.74	37.58	282.62	525.46	529.81	237.84	282.82	131.11	158.93	92.98	109.51	106.21	96.26	348.17	310.16	380.87	961.07
OG0002845	8.61	10.56	8.73	3.01	6.59	6.43	2.57	10.45	9.43	11.3	8.31	11.54	33.39	12.24	1.39	0.9	2.09	18.51	16.43	7.85	8.35	10.78	9.94	12.85	14.44	10.12	10.46	10.95	10.95	10.6	29.08	13.65	20.12	9.39	11.03	5.87	5.12	5.59	3.41	5.45	4.72	5.16	4.6	5.06	5.7	3.09	1.81	1.62	3.89
OG0002848	587.83	574.04	436.3	506.06	709.69	560.91	360.04	501.68	536.78	646.22	677.29	668.7	607.73	570.18	3.21	1.27	775.42	1293.64	950.7	198.44	670.18	553.2	604.22	676.17	751.3	814.71	931.4	927.43	927.43	1038.47	301.75	721.36	284.57	870.05	288.59	271.07	322.34	260.9	325.35	193.9	230.72	224.58	324.54	235.42	432.64	523.24	201.22	368.86	154.93
OG0002849	17.6	6.85	3.14	1.68	21.16	13.93	0.28	0.84	42.41	42.45	35.71	43.71	101.29	42.03	1.24	0.82	3.12	22.49	29.16	49.86	29.48	26.46	24.44	20.73	18.69	17.28	17.92	20.64	20.64	15.84	33.17	22.72	26.65	13.99	22.82	29.19	19.97	28.84	22.62	34.26	35.61	33.68	27.78	33.0	25.41	17.07	19.27	6.83	22.15
OG0002852	0.02	0.09	0.29	0.08	0.67	0.28	0.02	0.06	0.0	0.0	0.0	0.0	0.0	0.0	0.0	0.0	0.0	0.05	0.77	0.0	0.0	0.0	0.0	0.0	0.0	0.0	0.0	0.21	0.21	0.0	0.0	0.0	0.0	0.0	0.0	0.0	0.0	0.0	0.0	0.0	0.0	0.0	0.0	0.0	0.0	0.0	0.0	0.0	0.01
OG0002855	128.63	22.23	42.38	13.05	36.09	35.06	18.63	96.93	6.97	9.12	7.65	7.25	16.53	7.99	2.3	1.87	1.96	9.15	16.16	6.38	7.71	9.63	7.19	10.48	12.73	12.0	15.14	13.23	13.23	20.57	15.45	23.76	13.5	12.81	13.85	9.86	10.15	8.37	12.18	9.53	7.93	12.66	8.88	13.81	10.78	10.71	20.2	7.97	27.72
OG0002856	9.55	12.26	18.84	20.53	13.39	13.84	7.09	9.3	11.34	10.61	12.0	11.44	34.44	11.17	1.6	1.05	5.51	17.03	11.78	9.11	11.89	10.08	8.36	8.85	10.37	12.0	10.06	13.77	13.77	11.32	6.87	6.32	5.14	8.33	5.12	7.02	9.3	7.67	10.03	7.61	9.68	11.34	21.21	13.01	22.6	13.24	5.9	5.75	5.98
OG0002857	12.55	17.76	23.5	17.25	31.37	15.18	3.77	5.32	20.82	21.99	21.65	22.88	136.48	23.55	2.86	1.58	3.81	13.15	13.64	15.01	15.82	16.39	16.08	21.97	21.63	23.23	18.7	21.15	21.15	5.84	10.37	9.5	8.05	8.92	10.78	15.62	15.89	17.81	12.76	16.78	14.17	10.3	14.78	6.86	11.99	7.07	4.55	3.37	4.92
OG0002858	25.3	18.13	45.47	14.24	21.33	31.42	38.37	42.61	8.44	8.98	8.17	9.0	25.92	9.39	1.26	0.51	1.28	11.81	9.59	7.44	7.7	10.11	8.97	8.64	10.53	10.12	6.18	14.52	14.52	4.46	7.04	5.6	6.03	5.43	5.75	9.29	9.3	7.59	8.89	7.21	9.07	9.75	10.76	9.63	10.18	7.1	4.95	9.32	10.54
OG0002860	14.05	9.6	22.65	5.36	9.92	16.26	10.01	15.87	3.23	3.22	3.75	2.94	5.41	2.92	0.91	0.39	0.73	3.95	4.9	3.86	3.37	3.85	3.99	3.95	5.02	4.04	2.5	6.0	6.0	0.99	3.38	2.54	2.92	2.26	3.15	3.86	2.76	1.6	1.72	1.8	1.68	2.92	3.0	2.59	2.47	2.57	1.52	1.29	3.16
OG0002861	13.58	13.78	2.16	7.08	24.18	3.8	1.9	4.13	1.72	2.29	1.32	1.81	3.17	2.27	0.37	0.03	0.05	3.06	4.08	3.0	0.62	0.86	0.82	0.86	0.59	0.5	0.3	0.75	0.75	0.46	66.95	2.93	41.31	1.51	29.38	1.07	1.2	0.93	0.59	0.74	0.5	0.7	0.71	0.36	0.6	0.04	0.08	0.0	0.23
OG0002862	30.83	26.7	49.09	20.56	34.9	25.75	13.04	22.82	18.31	22.59	31.6	26.67	47.54	22.55	0.33	0.09	28.21	41.47	42.61	16.52	34.97	33.2	29.59	35.35	43.07	50.24	46.53	59.88	59.88	47.89	27.5	45.4	19.93	35.89	13.75	15.02	15.29	15.48	14.97	16.62	15.6	17.35	15.6	21.67	16.06	12.18	11.55	6.71	8.48
OG0002863	29.01	21.39	36.59	16.81	27.66	25.27	17.09	24.78	14.59	15.88	15.84	17.16	22.14	18.08	3.06	1.17	3.37	14.81	16.71	34.97	22.56	26.01	21.5	18.96	20.58	20.9	11.88	26.29	26.29	14.54	27.21	20.36	21.68	21.41	14.37	24.8	16.69	23.83	20.33	29.33	25.9	35.31	37.85	40.28	27.39	13.2	10.23	11.11	27.41
OG0002864	35.89	26.81	69.76	24.36	26.82	37.22	12.41	35.13	11.69	20.87	16.2	23.59	18.36	23.59	2.77	1.83	6.17	23.69	36.38	18.91	25.2	15.99	21.73	28.55	28.13	32.71	39.51	42.86	42.86	64.72	78.33	73.89	63.64	45.12	56.34	46.21	35.24	17.94	10.76	8.72	6.08	12.88	17.61	14.03	11.89	19.64	9.64	19.36	25.14
OG0002866	16.49	9.5	19.4	8.04	47.79	12.73	2.21	3.23	15.16	15.15	14.05	15.23	29.27	14.99	0.91	0.25	3.05	26.2	28.84	6.9	4.13	4.87	4.86	6.87	6.99	7.14	6.13	8.83	8.83	7.26	4.64	6.74	3.68	4.29	3.41	6.8	7.17	6.83	7.58	7.17	9.59	11.12	11.83	9.85	9.71	3.59	1.51	3.0	5.31
OG0002869	7.07	16.41	28.59	15.94	19.1	13.03	36.6	14.43	29.45	27.7	24.7	25.71	117.42	28.51	3.43	1.27	5.25	22.64	26.56	28.75	20.9	21.45	21.06	25.63	26.19	26.97	19.96	28.56	28.56	17.84	26.26	18.19	18.56	14.66	18.32	15.09	13.65	26.63	21.53	42.2	41.63	34.65	22.85	23.03	21.16	10.27	14.95	7.61	21.1
OG0002870	25.86	19.14	37.42	14.09	19.17	18.35	14.07	19.58	29.83	32.11	31.52	32.76	104.57	32.01	2.36	1.72	7.31	34.74	32.35	31.95	24.59	24.14	23.39	29.35	30.55	33.94	28.56	39.34	39.34	19.0	29.23	22.24	23.75	16.96	20.46	20.68	18.68	18.66	14.63	19.0	17.21	18.87	15.58	15.62	13.87	13.6	15.53	10.69	29.93
OG0002871	9.92	19.18	18.18	21.21	23.01	5.42	10.55	15.03	2.81	3.83	5.66	4.78	11.54	3.88	0.01	0.01	4.9	10.85	9.68	0.72	7.43	9.43	8.26	9.09	11.55	10.96	7.43	14.13	14.13	11.05	3.54	10.36	2.98	9.41	1.62	1.36	1.14	1.09	1.06	0.88	0.8	0.97	0.97	0.71	1.06	1.65	0.95	0.49	0.13
OG0002872	115.7	115.74	114.93	80.45	67.18	89.08	63.36	129.54	114.09	116.59	107.31	112.15	120.28	114.82	22.32	9.76	32.24	85.18	53.63	144.06	179.69	211.0	188.62	192.56	185.89	159.72	96.8	212.17	212.17	96.67	159.41	234.5	118.56	236.68	89.25	104.12	85.1	76.76	65.98	95.92	85.52	107.6	101.71	125.56	99.05	78.39	74.29	72.46	295.16
OG0002873	45.66	65.42	34.65	43.12	58.46	64.32	21.85	21.96	9.15	9.62	9.23	10.4	15.44	9.51	0.38	0.23	5.6	19.08	14.32	4.88	9.93	9.75	8.58	8.29	11.44	13.99	8.29	16.45	16.45	9.19	4.49	5.13	3.6	6.84	2.81	12.68	15.98	9.52	13.64	7.36	11.19	6.66	12.41	8.97	15.36	19.91	11.22	11.7	3.8
OG0002874	0.46	12.34	17.41	0.68	5.22	3.28	0.0	0.07	1.17	1.5	1.47	1.4	0.0	1.42	0.14	0.02	0.23	2.81	3.21	0.41	0.71	0.83	1.49	1.26	3.82	4.08	1.5	22.38	22.38	0.66	17.66	1.48	21.35	1.96	16.57	1.31	1.07	0.38	0.7	0.75	0.66	0.41	0.94	0.75	0.71	0.74	0.56	1.9	1.48
OG0002875	39.22	21.85	42.66	25.74	28.89	23.23	21.24	52.39	16.77	13.12	17.75	12.1	71.22	11.84	1.07	0.4	17.89	35.51	56.13	110.01	25.8	22.72	20.02	18.59	19.7	21.07	19.38	17.26	17.26	13.46	15.4	21.92	10.74	19.54	9.12	28.27	29.48	80.2	88.15	49.12	34.88	54.9	26.59	35.3	31.41	19.05	24.86	18.2	49.17
OG0002876	5.64	11.48	12.34	2.73	8.72	6.14	2.66	4.65	4.75	5.84	5.1	5.78	18.25	5.8	2.03	1.37	0.54	14.52	11.24	5.47	3.62	6.52	7.27	6.29	7.03	6.34	0.99	5.2	5.2	0.87	4.88	1.5	4.82	1.31	4.23	3.99	3.44	5.57	4.25	5.24	4.22	6.5	4.72	3.54	2.91	2.28	1.77	2.79	3.16
OG0002877	8.32	4.32	27.38	127.11	9.22	21.7	4.57	8.47	7.77	10.28	6.38	9.58	8.97	8.84	1.33	1.29	1.25	4.76	3.56	10.41	5.59	4.47	5.05	6.11	7.65	5.92	5.66	8.02	8.02	3.22	8.48	3.87	6.25	3.82	4.19	188.95	165.58	153.53	149.79	117.46	130.8	103.02	89.64	90.73	77.93	159.53	141.44	117.19	48.77
OG0002878	37.64	36.3	71.7	26.0	56.14	42.38	22.18	27.44	25.28	24.85	27.0	23.71	51.83	23.32	2.12	0.98	5.82	36.43	26.51	17.78	20.43	23.5	24.88	25.81	28.32	24.83	18.97	24.14	24.14	13.5	32.11	17.19	28.04	16.71	22.66	16.43	14.48	15.55	13.51	13.29	11.95	12.74	16.43	14.66	15.69	8.5	6.23	4.1	6.66
OG0002880	177.38	164.32	148.13	93.09	213.34	130.57	56.56	154.31	137.44	183.51	155.98	200.74	235.45	186.58	17.91	9.78	83.82	368.94	340.97	479.94	314.12	274.6	252.42	241.14	238.6	266.49	326.45	301.59	301.59	247.17	325.24	298.78	228.61	288.18	213.18	237.03	217.76	210.54	190.7	260.78	224.64	262.4	233.32	287.84	248.3	226.41	189.64	112.92	279.14
OG0002881	69.86	85.31	140.84	46.25	101.78	100.79	42.48	61.53	52.89	67.36	60.34	72.79	142.81	73.27	3.54	2.05	11.65	63.93	65.0	62.16	52.47	62.12	41.43	41.0	39.93	45.91	43.97	56.24	56.24	33.75	52.87	42.02	41.29	36.11	36.69	32.15	35.64	37.37	32.1	36.93	34.21	37.23	35.98	42.77	33.67	26.45	25.92	24.16	69.11
OG0002884	54.98	245.38	75.23	59.09	481.85	92.88	8.47	36.65	121.85	110.62	119.72	110.73	88.0	108.84	4.36	2.4	33.49	38.47	26.64	70.15	63.21	80.62	57.07	59.05	71.79	92.99	106.65	119.86	119.86	35.14	66.07	35.24	57.59	35.59	60.78	103.41	102.11	90.52	105.27	88.37	104.86	97.13	109.98	90.8	94.58	114.12	102.29	166.67	148.0
OG0002885	10.67	10.9	45.12	11.45	11.03	11.71	6.04	14.52	29.6	37.84	28.4	36.84	129.64	35.5	7.25	2.56	3.81	16.29	22.19	70.21	24.02	23.98	17.24	17.38	23.24	27.33	15.88	25.96	25.96	7.17	28.97	11.71	23.3	9.03	18.61	23.09	27.48	14.66	12.94	15.69	17.16	15.45	15.04	18.16	13.71	8.86	10.66	8.16	73.69
OG0002886	66.37	40.42	37.06	87.08	50.78	24.44	74.47	109.23	62.3	69.36	68.52	73.86	111.41	70.12	1.38	0.99	41.12	103.5	75.24	26.23	54.51	56.98	55.91	74.58	78.22	78.15	71.86	103.74	103.74	199.28	65.47	112.59	46.17	79.99	33.19	45.11	45.54	36.89	44.53	32.49	36.69	34.7	42.77	33.43	46.24	58.18	41.81	37.86	15.65
OG0002891	25.12	29.43	70.51	21.47	30.79	17.15	7.72	21.23	57.81	59.15	53.68	59.61	50.63	59.56	4.56	1.98	20.98	108.88	94.78	62.74	64.42	55.74	81.6	86.23	87.82	83.38	65.37	87.13	87.13	62.87	72.69	71.55	59.87	77.29	58.35	48.78	49.41	51.87	35.98	53.85	46.18	53.28	53.95	55.58	50.4	25.97	18.55	8.21	31.57
OG0002894	11.16	8.55	19.77	19.67	12.57	38.54	0.4	14.15	2.02	2.05	4.9	2.92	8.54	3.62	0.0	0.0	0.09	27.81	54.06	2.23	10.9	7.63	7.23	5.72	5.02	3.73	2.25	3.85	3.85	1.53	22.66	0.98	15.76	1.0	12.11	0.72	0.33	0.52	0.37	0.27	0.11	0.14	0.27	0.12	0.19	0.04	0.06	0.14	1.56
OG0002896	12.76	6.35	18.34	3.59	7.77	3.2	2.29	4.89	1.27	1.75	1.58	1.64	9.1	1.55	0.1	0.03	1.14	11.83	11.01	1.87	1.75	2.26	2.06	3.68	7.94	7.91	2.31	6.2	6.2	5.97	3.21	8.25	3.21	7.69	1.48	0.75	0.63	0.69	0.54	0.57	0.38	0.58	0.75	0.95	1.15	0.43	0.19	0.56	0.07
OG0002897	1.73	3.38	3.54	1.54	2.99	3.87	0.11	0.48	1.89	1.78	2.2	1.62	3.24	1.92	0.38	0.3	0.42	37.15	20.46	2.18	6.08	6.47	4.28	3.45	3.4	3.32	2.02	2.87	2.87	0.09	3.73	0.07	3.47	0.12	5.11	1.69	1.31	1.02	1.12	2.16	1.6	7.71	6.36	6.26	3.33	0.75	0.74	0.79	2.12
OG0002898	18.46	11.94	13.42	11.62	22.22	8.07	12.75	16.24	12.69	14.65	19.66	15.31	20.97	13.87	0.19	0.1	11.74	34.84	23.59	0.99	15.57	18.96	19.16	16.72	21.96	26.45	18.2	35.71	35.71	38.37	9.18	28.74	8.93	35.46	4.89	6.32	6.04	5.37	6.14	3.67	4.91	4.4	5.04	3.78	5.86	6.98	7.76	4.6	11.58
OG0002899	9.34	4.05	57.3	3.06	14.26	8.13	2.31	5.54	7.07	8.75	10.22	8.3	17.98	7.87	0.22	0.07	3.18	10.21	17.95	5.02	11.18	10.6	8.27	11.06	14.29	12.05	11.98	18.35	18.35	3.94	2.82	4.36	2.44	3.8	4.81	5.76	6.29	6.83	5.88	3.47	3.27	3.04	2.88	1.64	2.19	3.0	2.69	2.13	1.54
OG0002902	9.46	7.34	22.52	6.78	8.75	13.87	11.87	8.66	14.24	17.8	17.52	19.25	57.1	19.45	1.29	0.46	5.59	36.19	27.62	17.03	15.93	18.02	12.84	13.28	13.95	16.42	14.31	19.82	19.82	15.27	19.65	13.0	15.27	15.44	13.16	12.22	14.45	8.2	9.13	8.1	9.56	11.28	15.24	14.96	19.9	10.22	5.09	11.29	14.77
OG0002903	12.73	8.46	18.66	6.04	12.28	11.35	9.82	14.89	4.87	5.08	5.08	4.8	19.75	5.03	2.73	1.06	0.74	10.97	6.78	3.73	3.13	5.07	6.19	8.45	10.25	7.28	2.03	6.35	6.35	1.98	2.98	2.74	3.04	2.6	2.39	5.57	5.13	4.17	4.25	2.92	2.99	2.63	3.13	3.4	3.8	2.8	2.4	1.61	2.23
OG0002904	0.17	0.0	0.05	0.1	0.05	0.61	1.1	1.9	3.81	2.42	5.71	3.25	0.0	2.78	0.0	0.0	2.09	12.72	13.62	0.92	3.97	3.72	3.59	3.08	3.53	3.35	4.61	4.44	4.44	3.36	0.74	1.49	0.64	1.0	0.52	1.86	1.61	0.7	0.44	0.2	0.08	0.31	0.87	0.33	0.9	0.39	0.36	0.0	1.03
OG0002905	25.04	14.2	17.0	15.95	19.5	13.13	10.49	20.91	27.1	21.31	25.96	20.87	57.27	22.16	2.68	1.18	3.13	30.83	28.3	15.1	13.28	18.24	18.65	16.77	20.01	20.22	4.07	21.23	21.23	11.43	21.39	13.1	20.92	13.05	16.75	27.11	26.52	43.58	42.89	29.99	31.04	24.02	22.45	22.29	21.34	17.63	9.36	9.28	22.28
OG0002908	9.59	9.28	15.5	26.55	7.31	14.06	7.51	8.1	22.75	22.21	24.69	21.52	87.81	20.48	1.28	0.36	7.31	9.82	9.86	17.41	12.0	13.94	14.56	19.32	22.19	23.24	10.35	28.44	28.44	11.84	18.78	10.19	18.31	11.78	16.04	24.42	23.95	20.21	21.48	16.51	17.71	13.82	18.93	15.2	20.64	17.12	9.78	11.21	14.97
OG0002909	43.7	33.41	62.48	34.88	30.52	45.14	70.07	31.68	10.26	9.36	11.84	9.89	51.4	8.87	1.27	1.23	5.33	8.73	8.85	15.99	13.47	12.46	9.02	8.08	9.37	12.25	14.98	11.63	11.63	11.28	8.94	10.94	7.87	10.77	7.47	15.33	12.52	10.89	11.01	11.02	10.44	10.16	8.59	14.5	12.48	9.36	8.61	7.92	15.73
OG0002910	23.71	25.84	14.6	6.61	18.39	10.18	0.6	81.09	0.54	0.74	0.79	0.66	0.0	1.23	0.0	0.0	0.2	3.07	6.8	0.41	0.54	0.91	1.48	2.45	7.12	3.43	1.43	5.14	5.14	0.11	27.88	0.33	16.65	0.55	4.74	1.45	1.43	1.58	1.17	1.81	1.1	1.26	1.3	0.85	1.25	0.46	0.5	0.18	0.37
OG0002911	19.97	4.07	8.19	11.68	4.05	14.87	5.49	15.47	28.4	25.03	21.7	23.11	25.57	22.15	3.96	1.54	2.03	1.98	3.05	23.37	4.39	6.32	6.19	6.42	7.25	6.31	3.95	7.98	7.98	14.06	15.98	9.94	11.39	1.98	7.99	24.2	24.0	13.64	20.24	18.23	25.96	20.8	23.64	14.65	14.51	10.11	5.03	5.23	23.28
OG0002912	11.27	8.7	18.11	4.14	8.03	7.42	19.34	12.69	15.22	13.49	13.77	13.48	16.47	13.72	4.57	4.51	0.55	6.32	6.46	26.83	13.49	10.33	9.03	8.03	8.86	7.56	2.27	7.64	7.64	3.7	19.32	4.62	14.48	4.49	10.6	25.14	19.1	20.03	19.97	23.79	25.13	18.7	18.45	19.67	13.82	14.52	83.29	27.05	277.69
OG0002914	62.01	26.47	44.82	62.44	28.07	50.37	26.08	34.99	33.84	28.03	33.05	31.18	37.64	31.23	0.06	0.06	6.42	11.18	29.57	9.03	30.74	36.66	29.4	25.63	18.81	22.09	14.37	21.77	21.77	25.7	20.53	20.14	22.49	17.7	27.31	16.07	20.41	13.0	15.98	12.55	13.63	11.72	12.19	8.52	8.68	16.81	14.99	7.33	10.94
OG0002920	64.08	76.7	52.82	35.56	93.03	40.64	13.73	58.05	77.93	76.31	86.41	77.87	78.39	83.25	4.95	1.27	24.73	85.9	81.97	32.32	34.48	41.45	34.95	35.56	32.51	31.6	35.58	28.94	28.94	37.55	36.93	47.73	33.58	54.52	33.15	28.96	31.97	32.62	31.12	20.62	19.47	17.36	22.43	21.18	25.66	20.93	13.28	12.6	17.06
OG0002921	12.91	15.13	14.68	15.13	16.64	30.1	25.17	21.44	22.78	23.01	22.19	21.2	22.17	20.98	0.86	0.45	3.46	12.6	10.41	9.77	6.34	11.25	13.89	13.8	12.88	9.86	13.09	13.75	13.75	4.94	13.41	4.87	11.14	4.44	8.67	3.95	3.54	11.66	10.46	13.22	13.79	8.55	5.94	7.3	7.28	1.67	6.55	5.0	9.57
OG0002923	25.8	42.01	41.86	21.82	48.27	21.12	13.93	34.45	32.71	33.88	34.93	37.1	211.1	34.97	3.16	1.13	9.88	31.02	28.47	31.36	61.84	96.29	63.79	44.51	38.59	29.82	28.96	26.46	26.46	15.95	27.55	18.9	20.8	17.74	21.58	14.31	15.32	22.8	18.87	30.69	32.44	26.48	24.74	28.09	25.69	13.66	7.52	7.54	14.55
OG0002924	5.67	4.52	6.28	3.01	4.49	4.44	3.2	4.65	6.0	8.92	6.19	8.47	11.18	8.21	2.61	0.63	0.51	8.5	8.43	5.69	7.11	9.7	5.65	4.95	6.48	6.05	4.22	6.21	6.21	2.99	5.88	3.77	5.93	3.65	6.04	5.72	4.85	5.72	4.94	4.62	4.23	6.18	6.86	4.88	3.95	3.02	2.37	2.55	2.26
OG0002925	65.33	61.34	95.23	101.79	70.68	71.94	41.78	73.14	15.07	18.58	19.02	20.61	22.96	20.66	0.59	0.49	6.58	19.5	18.11	14.61	16.56	18.24	17.96	18.55	17.92	20.57	14.96	24.61	24.61	16.13	16.17	17.11	12.52	19.82	11.18	13.75	11.37	15.09	10.35	14.52	12.92	16.71	17.71	18.57	16.69	9.66	6.1	10.52	9.0
OG0002926	4.45	8.23	20.14	28.09	6.89	8.8	5.21	5.47	40.75	61.71	33.31	36.02	35.86	29.18	0.55	0.21	1.72	17.32	12.43	5.26	9.91	18.53	17.01	18.47	19.16	17.8	12.8	16.87	16.87	4.49	8.64	9.94	8.64	12.3	12.63	17.05	30.24	16.74	33.56	2.4	2.21	2.23	2.78	2.15	5.28	2.95	2.52	3.18	4.15
OG0002927	31.88	14.25	31.13	28.05	12.16	21.32	21.23	25.04	21.07	20.95	22.34	17.07	12.75	16.66	0.83	0.26	2.32	19.33	12.11	9.56	6.53	7.53	7.14	9.54	10.45	9.3	7.84	11.09	11.09	10.52	7.67	6.24	6.65	6.99	7.14	16.26	16.12	9.11	10.96	5.01	6.24	3.78	7.43	6.11	7.78	8.37	2.59	4.91	3.1
OG0002928	7.88	125.69	103.19	1314.39	5.64	269.06	5.81	5.03	465.22	416.04	401.66	416.06	655.08	409.77	4.8	1.52	80.49	1.19	1.4	103.86	130.01	110.52	105.44	147.34	171.91	181.04	138.36	226.43	226.43	63.71	191.26	33.76	212.82	28.37	278.34	115.61	138.51	255.58	188.66	297.01	424.11	233.18	291.99	132.75	280.5	83.53	95.5	103.54	212.41
OG0002929	210.87	300.18	459.99	140.51	325.4	381.73	96.08	125.93	49.14	55.78	53.08	55.4	83.41	53.01	23.05	10.99	18.85	280.86	189.36	245.7	150.33	129.94	105.12	115.5	123.91	175.33	93.45	129.84	129.84	98.89	216.55	179.53	145.93	172.86	102.19	159.97	115.27	128.35	108.83	137.24	102.43	131.0	113.1	218.46	157.54	113.11	100.25	77.62	182.29
OG0002930	21.66	15.65	16.36	11.92	19.1	20.27	14.23	17.59	8.96	9.88	10.68	9.93	29.39	10.73	1.31	1.05	2.37	13.49	10.2	8.86	8.52	10.57	9.32	9.26	10.31	10.51	6.63	11.75	11.75	6.07	9.66	7.09	7.84	6.46	6.48	5.14	4.43	6.2	5.86	7.14	8.05	9.87	10.55	9.82	9.76	5.65	4.23	3.58	3.84
OG0002933	8.61	7.89	29.45	4.72	10.6	16.13	2.92	10.46	3.35	4.44	3.88	4.6	1.35	5.79	3.93	2.61	0.7	9.23	10.72	6.91	3.56	4.87	2.78	2.7	2.55	3.1	2.52	4.19	4.19	4.25	3.68	6.48	3.09	5.48	3.24	1.51	1.24	3.45	2.34	5.84	4.87	3.3	4.01	2.86	2.47	0.47	0.54	0.76	0.72
OG0002935	38.12	183.49	7276.03	332.37	18.96	428.57	43373.38	8069.12	1.2	0.61	1.03	0.79	0.0	0.19	0.64	4.98	0.98	2.1	0.57	2.06	1.28	1.79	26.71	54.41	38.59	6.13	0.99	0.44	0.44	0.07	1.0	0.13	1.45	0.59	3.05	4.98	2.51	0.95	1.09	3.03	0.44	137.5	8.87	157.64	23.27	0.25	1.08	3.84	0.47
OG0002936	7.7	12.09	7.33	5.55	10.93	5.21	5.76	6.82	6.35	15.91	6.03	12.15	5.7	12.66	1.0	0.36	0.55	16.9	15.49	2.32	3.75	4.1	4.01	4.08	4.36	4.43	1.74	3.76	3.76	2.96	5.79	5.49	5.72	3.03	5.96	2.68	2.77	3.48	3.45	1.86	1.92	1.88	3.03	2.59	3.23	1.05	0.99	0.98	1.79
OG0002937	18.7	35.97	45.42	184.55	13.53	40.47	8.32	19.78	204.38	188.02	172.71	186.33	404.0	183.69	2.7	1.4	22.91	16.56	14.26	119.44	62.4	66.27	64.35	63.37	66.03	66.77	44.75	65.68	65.68	36.46	126.95	26.12	117.31	28.14	101.43	184.34	187.12	152.59	194.61	152.43	196.4	183.13	227.88	157.06	176.25	166.29	163.93	91.87	161.25
OG0002938	11.18	11.42	25.21	21.58	10.21	41.16	15.45	15.2	7.8	7.33	8.84	8.91	4.91	7.4	0.63	0.47	4.63	9.36	9.38	7.1	9.02	9.3	7.7	8.38	9.07	8.51	6.58	10.74	10.74	15.35	11.66	24.56	10.78	22.87	7.24	6.88	6.59	6.81	5.88	7.02	5.27	7.64	10.26	8.39	12.65	5.16	3.04	2.67	1.95
OG0002939	3.4	1.45	14.43	14.04	1.0	8.9	10.81	12.45	41.02	31.52	33.28	29.46	83.18	31.84	0.23	0.36	2.89	1.25	1.02	7.59	22.39	18.25	17.72	22.12	27.97	29.58	20.35	22.67	22.67	60.81	32.07	107.18	26.68	107.48	25.79	36.01	41.9	31.09	32.75	26.08	31.68	25.47	28.6	23.86	27.8	35.48	33.0	14.41	24.1
OG0002941	28.35	48.89	32.95	57.78	46.57	37.45	24.42	28.34	53.18	52.31	52.87	53.26	256.06	52.03	4.0	1.24	10.72	57.9	59.73	29.51	21.17	22.1	19.56	25.72	28.52	29.13	21.78	43.45	43.45	22.39	36.35	17.69	31.8	14.88	30.84	48.43	52.17	29.39	31.64	20.06	23.26	21.48	35.34	28.85	29.68	29.68	23.08	20.76	43.08
OG0002943	343.66	44.77	47.14	4.78	92.95	40.21	4.61	63.87	6.26	5.8	5.55	4.21	1.76	5.27	0.23	0.15	0.23	8.28	19.88	7.0	1.15	1.55	1.04	1.13	1.06	1.25	2.15	1.78	1.78	3.01	9.32	6.72	8.37	4.86	6.87	4.96	4.56	4.74	5.09	3.08	4.35	2.82	3.88	3.2	2.62	3.68	2.68	4.75	2.91
OG0002949	49.66	26.59	41.71	26.06	26.3	33.55	29.04	42.64	39.81	32.81	33.61	29.75	85.96	31.42	1.24	0.58	4.11	18.26	20.92	26.37	20.2	24.46	26.54	40.86	49.51	36.33	14.46	23.09	23.09	8.73	49.79	15.78	44.38	18.84	37.87	87.8	76.59	69.31	65.37	61.23	65.84	61.78	61.84	87.74	81.22	56.15	58.61	48.53	40.44
OG0002951	10.66	1.38	19.0	0.95	1.04	2.6	38.09	30.46	0.19	0.39	1.05	0.48	0.0	0.28	0.06	0.04	0.79	1.37	0.21	3.19	21.98	27.8	28.75	24.1	26.57	20.36	9.07	18.85	18.85	4.66	3.41	3.88	2.37	3.06	2.35	0.09	0.05	0.27	0.17	1.41	0.64	2.95	1.43	3.6	1.34	0.09	0.0	0.06	0.0
OG0002952	4.46	3.26	12.75	2.2	4.84	3.99	1.97	4.3	8.88	10.53	10.43	9.36	12.75	7.85	1.6	0.66	2.95	38.29	33.04	16.97	12.43	11.7	11.62	12.41	10.35	12.19	15.02	14.76	14.76	6.77	15.06	10.94	10.34	9.92	9.19	8.47	6.56	7.17	6.5	9.63	6.62	8.62	11.2	9.71	9.08	5.74	4.17	2.52	3.78
OG0002953	238.26	51.21	137.86	51.35	57.94	57.4	60.92	235.68	37.17	31.32	35.18	30.51	58.24	27.41	1.18	0.54	15.06	21.33	20.13	28.99	30.44	31.85	27.83	19.88	22.15	18.43	23.29	24.84	24.84	10.92	23.05	11.74	17.9	11.51	15.92	46.54	45.19	19.17	15.67	17.95	16.41	32.65	37.19	30.85	23.97	46.38	29.79	64.11	29.98
OG0002954	22.18	31.07	26.96	21.86	35.52	18.63	17.32	21.94	52.5	54.63	55.95	54.9	94.11	49.94	1.84	0.76	22.29	137.05	83.13	32.43	44.16	51.02	49.32	48.72	46.74	41.41	30.82	29.14	29.14	25.33	37.52	31.91	33.45	35.51	29.92	37.3	32.49	33.19	34.85	32.4	33.62	34.93	44.16	31.22	51.8	43.85	29.64	27.74	27.78
OG0002955	33.31	45.13	45.67	76.37	50.6	16.93	25.86	21.63	40.09	49.21	61.61	50.22	82.82	40.55	0.62	0.13	72.01	137.91	93.84	27.59	73.49	70.9	63.66	65.27	69.66	90.21	96.59	100.94	100.94	80.36	24.98	55.09	24.1	75.41	17.14	22.69	24.01	14.91	20.06	12.15	14.99	25.85	43.2	36.83	67.82	40.83	18.88	29.51	10.37
OG0002956	7.75	6.69	14.72	9.12	8.9	12.69	9.76	7.69	8.35	9.62	11.02	10.49	57.9	10.19	1.36	0.72	2.45	9.35	8.51	7.95	8.38	10.27	7.91	9.82	11.53	12.2	8.82	18.2	18.2	6.91	6.59	6.17	5.69	5.24	4.99	6.49	5.95	5.32	5.65	5.55	6.59	5.53	7.64	6.58	7.7	5.22	2.86	3.73	6.61
OG0002957	46.79	23.24	35.85	51.94	19.85	28.76	39.68	54.72	49.12	53.28	53.16	53.5	92.58	53.27	1.93	1.36	14.42	29.27	18.7	15.26	19.69	28.78	25.91	29.54	31.0	43.19	74.66	75.23	75.23	59.5	31.86	40.31	25.85	25.49	17.43	41.64	43.87	35.69	38.85	32.99	41.42	31.88	38.06	26.46	34.51	30.76	30.47	23.87	29.94
OG0002958	1.63	2.5	2.98	3.17	4.8	24.51	2.34	1.31	0.71	0.38	0.75	0.46	1.3	0.6	5.93	3.97	0.12	5.4	4.46	3.21	4.52	10.85	8.94	9.85	8.68	7.29	2.64	4.51	4.51	0.18	2.49	0.34	6.48	0.6	9.02	68.5	23.83	3.57	3.72	30.47	4.99	94.11	42.11	47.22	16.36	17.25	33.89	13.82	12.05
OG0002960	9.54	19.7	13.21	15.44	19.43	7.55	7.11	8.39	4.78	4.93	7.36	5.33	25.23	5.35	0.33	0.32	7.27	13.19	11.81	4.15	6.29	7.88	8.2	7.78	9.36	10.94	11.94	16.88	16.88	10.72	3.57	11.62	4.24	15.71	2.42	1.75	1.55	2.06	1.4	2.59	1.95	2.31	2.41	1.68	2.07	1.74	0.3	0.94	0.89
OG0002961	13.47	8.05	16.67	6.84	12.66	15.94	4.66	9.37	6.35	6.5	8.82	8.41	14.56	6.86	0.18	0.06	10.04	10.56	8.59	5.76	8.01	6.93	5.54	7.3	5.79	7.45	10.9	12.01	12.01	10.64	3.5	7.14	3.01	9.18	3.26	12.03	10.07	8.61	6.45	5.47	4.04	3.96	4.51	8.07	8.11	9.35	10.09	8.21	4.19
OG0002962	63.91	49.03	46.34	38.01	50.77	44.9	25.47	45.23	17.79	17.96	18.09	19.32	62.94	19.78	1.67	1.77	3.33	29.95	26.32	19.3	14.3	17.73	16.72	18.06	18.21	16.13	11.71	17.02	17.02	13.46	21.82	17.49	16.24	16.25	13.69	14.42	13.37	16.86	15.74	17.01	17.04	24.67	23.3	18.46	13.98	10.26	8.93	19.84	17.54
OG0002963	10.14	9.93	21.95	36.33	8.12	13.73	7.91	11.84	31.69	22.48	26.62	22.78	119.18	22.0	1.38	0.32	4.37	3.44	4.09	6.99	6.16	11.38	20.29	19.64	21.63	20.24	12.31	19.81	19.81	7.14	7.08	6.19	8.4	4.82	9.38	17.62	18.85	14.33	16.54	10.07	10.16	6.07	5.39	6.97	10.22	4.65	3.83	1.61	1.31
OG0002964	37.65	27.6	51.83	20.52	32.69	22.4	12.91	25.4	13.68	18.5	15.96	18.53	128.34	15.54	1.26	0.72	4.12	38.43	35.55	15.31	7.94	8.59	7.73	7.93	9.26	10.57	8.08	11.6	11.6	26.01	15.1	23.91	11.63	19.77	12.42	7.25	6.43	6.6	5.9	7.6	6.45	8.36	6.27	5.34	4.75	4.44	4.3	4.33	3.78
OG0002965	19.38	13.31	10.85	8.72	9.55	6.35	7.28	13.69	8.0	7.52	7.7	8.6	20.8	8.28	7.79	5.66	2.82	12.8	15.14	3.27	20.78	21.6	12.83	13.85	14.97	19.24	12.77	20.06	20.06	1.79	9.17	2.97	19.57	2.88	35.27	15.43	14.02	5.23	3.63	7.29	2.7	2.81	4.4	2.63	2.77	2.45	2.12	2.09	1.66
OG0002966	31.42	18.32	30.58	30.09	19.22	19.69	8.64	15.76	27.13	28.62	31.9	29.36	39.74	28.61	5.65	4.34	4.87	1.22	0.1	28.28	22.26	25.74	23.22	29.08	33.16	36.67	33.44	40.62	40.62	15.75	16.54	15.71	15.53	17.38	15.68	35.98	28.7	23.13	23.54	15.87	15.08	9.68	13.88	15.52	19.43	21.55	14.99	14.3	23.36
OG0002967	28.14	20.38	34.74	19.42	32.36	24.97	18.14	22.24	16.17	14.09	16.04	14.37	40.74	14.64	1.45	0.63	3.04	27.36	24.22	14.49	10.46	12.77	11.94	12.42	13.73	14.49	11.27	18.49	18.49	9.1	14.07	10.5	11.91	8.77	10.87	12.88	11.19	8.69	7.9	8.49	9.37	9.4	9.48	9.2	10.29	6.33	2.79	2.54	6.95
OG0002970	9.69	0.59	2.91	4.7	0.57	3.32	6.93	21.57	21.31	1.36	16.99	2.07	48.85	2.27	3.63	0.84	0.57	1.02	0.15	7.9	0.26	0.06	0.15	0.06	0.62	0.44	0.0	0.15	0.15	0.36	0.52	0.49	0.46	0.18	0.22	0.15	1.42	0.86	0.27	5.6	8.57	0.41	1.21	0.86	1.35	0.0	0.0	0.0	4.38
OG0002972	52.38	27.74	139.96	36.74	33.01	140.99	69.34	90.94	9.06	10.04	12.08	11.75	10.01	9.1	0.43	0.32	9.53	5.18	5.47	4.22	11.9	9.75	8.15	8.58	11.62	12.97	17.83	15.08	15.08	12.32	7.17	11.48	4.53	13.72	6.25	4.39	4.45	3.87	3.23	3.19	2.22	2.71	4.2	7.84	11.88	3.15	4.52	2.21	1.77
OG0002975	8.42	6.38	12.85	7.31	6.95	9.5	4.97	7.52	16.65	16.8	20.2	16.78	45.69	15.92	0.53	0.5	9.64	21.87	19.73	12.68	22.75	26.64	24.62	22.81	23.9	25.26	18.4	50.63	50.63	20.15	12.46	18.44	10.91	19.36	10.31	11.36	11.62	10.35	9.38	9.19	11.11	11.86	14.07	13.76	19.78	8.51	5.76	7.67	8.77
OG0002976	5.38	13.88	15.27	26.31	14.19	13.04	12.22	13.68	3.2	2.75	4.67	4.12	5.19	4.03	0.08	0.03	0.93	8.49	9.4	1.96	2.87	3.33	2.92	3.8	5.42	3.88	2.29	3.01	3.01	2.09	0.28	0.93	0.17	1.64	0.38	5.62	4.74	3.23	3.32	1.15	1.52	2.1	3.98	2.13	2.52	1.64	0.9	0.85	1.71
OG0002977	0.27	0.04	9.1	0.0	0.16	0.3	0.4	0.48	6.87	6.81	6.22	6.49	7.34	5.97	0.3	0.12	0.8	16.26	15.24	4.91	9.05	13.8	12.06	12.19	12.43	9.67	5.42	11.78	11.78	5.43	6.24	6.59	4.8	4.47	5.23	4.71	5.14	3.37	4.18	3.3	3.43	3.92	4.01	2.63	3.71	1.81	2.11	1.5	5.25
OG0002981	100.05	24.95	42.38	160.43	20.29	29.47	20.48	86.88	96.76	86.33	92.79	92.84	319.71	86.49	1.45	1.04	46.97	35.29	27.83	35.81	41.12	36.96	41.54	45.25	52.11	55.51	47.95	61.63	61.63	44.51	48.32	28.01	45.1	30.73	53.03	67.43	84.03	63.39	87.35	48.27	69.03	61.52	94.79	52.15	86.6	93.32	74.68	72.58	84.79
OG0002985	16.46	15.16	29.91	7.03	19.66	20.82	7.83	16.71	4.41	5.35	5.33	6.47	2.04	5.29	1.1	0.61	1.11	6.6	7.18	7.49	7.26	7.58	5.98	5.69	5.95	6.45	4.52	9.09	9.09	4.32	8.79	4.72	6.78	3.33	6.02	5.24	4.28	13.52	6.98	17.28	13.38	12.38	8.08	10.36	6.17	3.1	4.37	3.36	5.55
OG0002986	26.17	17.53	26.75	11.11	20.09	15.43	7.04	15.07	61.57	63.94	51.75	60.59	99.53	60.19	1.24	0.47	5.64	22.83	14.9	12.03	10.9	19.18	23.27	25.25	22.04	20.59	15.58	14.69	14.69	5.72	34.95	8.22	40.26	7.44	47.8	19.31	19.38	16.13	17.08	13.36	14.22	18.04	15.26	19.7	25.07	15.2	9.87	8.3	7.84
OG0002987	82.33	85.43	72.95	113.11	84.97	60.48	63.39	94.34	107.1	118.58	117.46	119.89	126.5	117.73	15.04	8.57	25.91	125.99	100.38	110.18	102.13	121.72	117.25	106.45	91.46	88.91	64.6	88.7	88.7	54.48	96.23	63.36	79.75	71.36	69.05	108.36	86.56	85.67	79.76	83.71	72.17	74.82	80.55	77.34	105.45	95.17	85.78	70.74	61.5
OG0002989	35.44	40.51	44.64	31.27	44.22	35.97	17.53	28.13	8.43	9.34	11.19	10.47	68.54	8.3	0.61	0.35	8.68	33.23	24.78	5.72	12.56	13.53	10.76	11.53	14.33	16.0	12.86	17.98	17.98	14.22	4.68	7.39	4.17	11.01	3.12	3.07	4.07	3.34	4.48	4.71	6.2	10.33	15.67	11.96	23.78	9.02	2.0	6.19	1.42
OG0002991	4.35	10.05	5.08	13.3	14.09	0.73	4.61	5.04	2.19	3.38	5.76	4.08	8.35	3.42	0.02	0.01	4.92	13.58	9.38	0.26	6.79	9.4	7.84	8.32	12.37	14.92	6.98	21.15	21.15	11.27	3.21	11.23	3.15	11.45	1.35	1.36	1.22	0.9	0.86	0.64	0.44	0.6	0.66	0.24	0.6	0.69	0.27	0.33	0.02
OG0002992	27.97	33.84	35.71	29.26	28.28	30.01	15.16	31.31	12.54	11.53	14.39	13.55	21.9	12.83	0.89	0.56	9.25	17.52	18.74	13.33	17.88	16.84	13.81	15.95	17.83	19.91	24.61	29.67	29.67	15.02	11.01	16.38	8.31	15.42	8.03	11.35	10.69	9.58	9.25	7.38	6.84	9.43	11.21	10.65	12.04	11.68	5.91	11.79	13.86
OG0002993	24.47	13.9	30.52	11.08	13.68	19.64	14.39	16.32	6.9	8.22	8.48	7.23	18.68	8.67	1.92	1.19	1.58	10.49	9.32	7.57	7.2	9.34	9.39	8.87	10.05	10.94	5.32	12.44	12.44	5.05	7.2	6.68	6.04	5.39	5.02	7.32	6.46	7.03	5.52	6.63	7.18	6.57	7.95	6.19	6.9	4.36	3.18	2.1	3.74
OG0002994	4.8	5.02	5.75	6.82	2.11	1.91	0.05	0.5	6.27	3.87	4.94	3.95	45.19	4.29	0.18	0.03	0.15	0.05	0.07	12.88	7.66	5.19	4.15	5.06	6.11	12.97	14.52	2.95	2.95	0.22	4.77	0.3	3.71	0.4	4.35	11.86	7.61	9.1	6.62	7.78	5.62	4.78	3.52	5.2	5.25	2.56	1.62	2.14	7.1
OG0002999	18.44	14.36	24.96	12.79	16.91	11.65	15.54	18.89	12.83	11.34	15.21	10.44	20.21	10.03	2.03	0.73	2.65	30.62	24.71	6.63	7.35	10.59	10.41	10.1	9.77	11.39	15.06	12.16	12.16	5.86	9.81	5.99	9.18	3.86	10.77	6.5	7.19	5.72	4.66	6.74	7.61	6.24	6.32	6.48	8.95	3.48	0.98	1.2	1.01
OG0003000	14.37	17.75	41.08	10.89	21.92	22.88	20.44	22.81	14.85	14.65	16.32	14.36	56.55	15.3	4.35	1.33	3.11	14.63	12.87	21.56	14.46	16.13	12.4	13.51	14.82	16.54	14.8	24.91	24.91	8.37	12.08	9.92	9.84	7.76	8.23	7.87	6.96	8.16	7.68	9.77	9.43	9.47	8.76	9.97	9.48	3.87	4.54	3.19	12.75
OG0003007	33.64	29.15	40.52	36.77	28.5	47.54	22.04	29.73	7.46	7.22	8.06	7.89	22.26	7.17	0.92	0.42	3.13	22.59	15.34	9.86	9.46	10.27	7.68	7.96	9.5	10.31	5.08	10.31	10.31	7.67	7.76	6.34	5.76	7.35	4.5	8.3	8.25	9.45	7.37	6.89	7.34	6.19	9.04	6.98	9.78	7.52	4.89	4.65	3.92
OG0003008	7.85	4.94	21.09	9.49	8.09	7.01	8.15	7.4	17.75	14.28	18.37	15.8	29.42	13.36	5.58	4.39	3.42	51.51	31.53	17.37	17.45	25.29	18.83	18.16	16.87	25.14	21.49	28.07	28.07	6.73	14.75	8.07	10.22	10.38	9.92	17.78	16.12	14.54	13.23	41.02	27.18	66.96	35.17	50.09	28.55	8.7	8.29	10.69	10.74
OG0003009	17.9	13.49	17.6	11.93	20.91	20.34	8.43	10.77	10.64	10.5	10.5	10.57	39.62	9.95	1.62	1.79	0.88	5.93	8.42	11.43	6.65	7.22	7.69	10.54	11.66	11.06	8.44	14.26	14.26	4.94	10.96	7.83	8.83	6.18	7.97	10.25	9.66	7.87	8.25	7.51	9.24	7.56	10.58	10.6	10.83	8.59	3.83	3.38	3.33
OG0003010	68.43	60.11	66.63	58.75	53.3	43.6	34.78	52.98	115.97	129.92	151.15	130.22	61.76	131.69	1.93	1.26	107.99	135.02	119.24	108.69	114.62	105.57	97.27	123.62	122.67	141.47	216.91	146.86	146.86	114.78	77.65	103.26	64.81	112.54	72.63	68.88	87.23	70.06	63.65	57.39	55.8	72.15	70.05	83.33	77.95	77.2	157.12	152.24	301.14
OG0003011	4.38	22.9	23.27	9.98	17.96	11.6	2.27	5.07	15.85	12.45	14.75	12.99	17.68	16.56	0.58	0.12	0.71	22.37	38.29	8.2	3.46	2.88	2.7	2.98	2.06	2.28	1.95	3.06	3.06	2.77	4.73	8.56	3.48	8.52	2.41	33.81	26.28	27.32	14.2	9.12	4.75	15.22	20.11	9.81	14.62	14.29	10.98	5.55	3.81
OG0003016	2.98	9.78	8.32	9.51	6.77	12.44	1.96	4.36	8.41	10.77	9.79	11.05	4.66	10.43	8.55	9.03	13.98	22.03	33.91	15.0	35.12	33.04	31.83	30.03	31.79	25.42	15.58	50.78	50.78	5.53	24.09	9.41	24.66	12.48	36.28	55.05	23.03	9.68	7.12	35.03	7.41	15.54	11.19	16.77	7.92	61.53	152.05	42.87	95.95
OG0003017	27.88	49.83	57.81	38.98	53.32	29.68	31.22	39.29	123.94	117.86	118.48	110.96	155.43	111.0	2.33	1.86	20.39	64.41	69.69	62.75	48.55	49.84	44.83	57.62	66.63	63.89	64.68	69.18	69.18	30.36	51.82	30.2	50.5	37.34	62.5	94.89	89.42	75.08	80.97	62.4	72.01	60.88	66.06	51.39	53.74	91.04	88.51	81.16	92.27
OG0003018	5.85	5.75	8.81	4.55	9.1	3.55	1.32	3.89	15.88	15.67	14.55	14.22	41.61	13.33	6.55	1.62	4.78	54.28	47.76	6.13	13.75	13.07	10.77	10.03	8.79	9.2	6.65	10.94	10.94	10.74	8.24	11.62	8.58	9.09	11.1	21.78	11.52	14.83	14.16	18.43	13.48	16.24	9.7	7.87	7.04	10.57	15.3	11.97	18.0
OG0003019	62.17	7.36	101.69	7.05	11.01	4.54	0.61	9.29	5.63	4.7	3.54	3.07	6.03	2.55	0.65	0.3	0.36	23.02	31.12	2.55	29.49	44.5	30.32	8.7	3.16	2.42	1.42	2.46	2.46	0.2	5.41	0.25	3.7	1.37	3.31	8.51	5.57	7.25	3.62	2.49	3.04	5.32	2.52	11.4	5.93	1.51	6.32	4.8	9.9
OG0003022	37.9	15.2	74.06	15.88	19.63	43.28	57.94	49.77	45.19	43.17	46.13	42.16	120.61	42.33	8.62	4.87	7.66	27.72	35.48	87.49	36.42	43.07	34.8	35.53	36.03	38.1	49.49	52.82	52.82	25.52	45.67	30.96	37.71	35.93	37.82	34.44	26.14	25.04	19.08	24.12	19.83	27.49	24.3	38.17	26.06	62.2	153.86	66.56	144.03
OG0003024	53.68	45.89	61.2	50.71	45.08	52.19	45.52	44.06	11.24	12.33	12.56	13.06	16.65	13.32	11.33	4.59	3.23	18.82	16.48	15.8	11.45	15.36	20.42	42.02	34.2	23.13	25.86	20.3	20.3	8.48	11.51	9.08	9.73	11.47	7.26	8.99	8.41	7.1	8.0	8.6	9.61	12.7	13.94	10.57	11.53	6.75	3.67	6.38	9.34
OG0003028	27.22	37.42	79.53	18.48	42.65	45.52	17.61	25.12	16.41	16.64	12.47	14.77	42.44	15.17	3.08	1.26	0.36	7.95	14.87	36.01	9.23	8.58	6.5	5.93	6.28	5.69	4.43	7.15	7.15	6.48	19.17	12.6	12.5	10.86	12.69	15.51	13.28	14.02	13.63	9.45	9.81	9.79	10.83	9.79	10.22	12.53	9.34	4.64	31.09
OG0003029	56.03	42.24	27.93	20.68	56.04	29.17	43.21	57.34	43.93	41.46	46.98	43.12	118.08	42.26	2.82	0.97	16.44	122.79	61.8	34.56	33.3	45.61	32.69	36.66	37.47	37.29	34.48	55.33	55.33	61.14	31.03	56.54	26.75	51.56	21.97	41.01	42.97	30.9	37.16	24.02	29.74	20.43	27.86	15.06	17.87	34.49	25.19	28.56	27.42
OG0003030	2.55	6.14	16.86	72.63	4.42	20.98	0.98	0.97	65.07	51.72	55.53	50.94	140.24	48.52	6.7	3.07	3.53	4.7	4.02	22.15	11.05	11.89	11.05	15.56	19.22	19.0	6.72	23.52	23.52	18.32	33.09	11.53	34.93	10.01	37.59	124.35	146.95	63.25	86.18	24.91	31.96	11.84	29.64	35.93	53.45	69.73	42.38	44.26	59.42
OG0003031	32.56	27.7	38.57	26.27	33.42	34.86	21.62	27.5	19.66	23.11	24.64	25.69	96.31	23.82	1.7	0.59	12.16	58.04	39.13	20.08	28.57	32.82	28.42	31.65	35.17	36.25	21.07	38.39	38.39	32.54	29.35	30.74	24.69	34.51	19.88	22.37	21.44	21.45	21.75	22.18	26.7	28.6	32.96	30.32	39.93	18.57	13.66	10.03	25.84
OG0003032	6.51	20.55	15.2	4.78	9.36	10.34	2.78	5.91	7.87	7.46	9.87	7.61	11.05	7.49	0.94	0.61	2.78	16.29	13.61	6.12	9.83	14.55	13.32	10.02	10.88	9.76	5.75	9.12	9.12	5.38	8.47	7.49	7.74	5.0	6.33	4.39	4.1	3.72	3.69	7.05	6.34	7.03	5.8	3.47	5.14	1.77	1.31	1.08	1.27
OG0003033	41.07	43.36	41.43	115.57	46.39	45.49	20.34	30.77	28.22	32.8	27.42	30.49	46.93	29.47	0.63	0.41	8.61	70.86	54.32	13.62	18.25	20.92	20.8	26.17	31.95	35.91	22.4	35.08	35.08	31.63	15.23	23.9	14.35	24.94	13.84	93.87	98.93	94.56	106.56	85.8	103.52	98.99	116.31	98.93	134.18	103.49	102.91	38.33	38.73
OG0003035	0.78	10.72	3.1	4.92	17.41	4.15	0.19	0.22	0.83	1.19	1.19	0.81	1.64	1.01	0.01	0.03	0.76	4.78	7.59	0.69	1.57	2.09	2.48	1.86	2.06	2.53	1.12	2.34	2.34	0.53	0.73	0.35	0.52	0.17	1.62	4.0	3.12	2.94	2.87	2.78	1.81	2.41	2.93	1.8	2.87	1.55	1.98	0.45	1.78
OG0003036	10.67	11.9	14.07	11.27	13.06	15.68	6.42	8.98	24.44	23.75	25.94	25.6	74.84	25.18	1.26	0.44	5.15	39.61	40.49	29.51	16.29	19.5	22.04	23.95	27.53	26.64	17.4	27.44	27.44	11.31	26.57	14.2	24.79	16.88	22.26	26.17	23.55	24.05	21.31	24.3	22.62	29.06	24.09	27.19	23.38	16.94	21.39	24.37	28.5
OG0003037	29.73	14.68	40.97	7.89	13.03	18.27	9.19	29.64	13.09	13.66	11.86	12.22	46.4	13.35	2.05	1.37	1.74	8.73	5.71	10.83	10.37	14.31	12.39	10.55	10.76	10.4	8.66	13.12	13.12	6.35	30.37	7.14	23.8	6.23	12.18	37.43	35.31	28.13	28.02	28.11	27.62	22.73	20.66	27.7	24.31	25.2	28.32	16.32	32.94
OG0003038	19.06	10.6	28.64	15.32	12.92	13.42	11.29	17.75	18.08	24.3	18.59	26.15	71.9	24.71	1.25	0.59	4.28	22.36	19.94	12.76	137.83	218.72	168.6	72.05	37.07	15.17	7.65	14.75	14.75	9.2	24.96	10.17	19.82	12.15	14.67	10.62	8.92	16.58	13.54	11.2	10.98	7.67	10.24	7.57	8.5	8.9	7.12	3.35	5.05
OG0003039	28.71	21.49	44.39	15.66	23.96	38.57	16.21	22.68	14.64	17.18	14.81	15.03	12.74	15.89	0.92	0.35	4.84	12.42	11.67	14.14	12.5	11.44	16.15	17.45	21.28	19.34	11.46	23.96	23.96	11.27	8.69	12.77	9.29	13.67	9.31	9.9	6.35	12.49	9.72	11.0	8.37	11.35	13.33	13.5	10.8	5.71	3.97	2.99	4.05
OG0003040	77.1	82.05	38.91	22.24	73.2	40.46	25.13	48.5	4.69	4.26	6.75	4.68	12.8	5.06	0.68	0.16	3.52	11.86	6.91	2.81	4.75	6.3	5.94	7.64	7.22	6.6	6.72	7.53	7.53	4.24	7.31	6.21	6.77	5.84	5.04	2.77	2.43	4.4	3.94	13.71	8.67	10.03	6.87	3.17	4.52	0.93	0.67	0.83	0.84
OG0003041	27.92	28.24	31.06	21.17	33.14	34.77	18.03	19.35	26.05	29.39	29.31	30.05	64.15	28.04	1.98	1.64	11.8	44.42	35.19	22.54	24.0	25.27	24.12	29.56	28.84	29.48	32.39	32.67	32.67	24.25	26.54	29.2	22.36	21.87	21.08	24.91	25.06	21.77	20.21	18.54	18.86	21.5	21.19	23.03	26.03	23.56	17.19	14.73	18.75
OG0003042	32.73	26.86	40.3	36.6	31.75	24.95	6.52	18.12	29.91	30.45	29.33	29.75	69.54	30.0	0.88	0.18	9.37	49.89	39.15	10.73	12.28	15.85	16.15	15.59	17.96	17.32	18.95	23.93	23.93	13.78	16.88	12.12	16.86	11.74	14.23	14.97	20.58	19.39	20.81	14.7	17.76	18.17	23.39	24.56	33.16	16.78	9.82	12.61	9.89
OG0003044	26.96	14.31	57.82	50.19	20.44	11.34	3.93	21.09	17.93	35.69	19.01	31.04	6.33	30.72	14.09	8.68	5.79	22.45	18.5	9.84	21.65	19.21	16.94	11.3	10.33	10.04	13.37	11.88	11.88	0.98	5.85	0.77	11.68	1.75	28.19	34.47	32.98	21.7	17.49	27.24	11.16	7.27	8.2	2.86	3.03	2.09	1.6	2.88	6.96
OG0003045	8.66	5.65	7.13	4.14	6.37	4.33	6.51	11.01	20.58	18.51	22.28	20.07	21.92	18.92	1.0	1.0	8.18	10.47	10.47	11.91	10.64	10.65	12.42	12.78	15.77	41.92	111.8	36.5	36.5	15.87	16.6	17.09	13.39	14.47	13.84	12.38	13.02	11.14	8.93	9.04	8.73	7.2	8.22	9.64	9.37	10.25	9.85	7.61	12.34
OG0003046	10.65	4.03	16.9	3.23	4.83	8.63	13.99	13.87	12.59	10.09	11.83	10.04	28.93	9.19	3.69	3.12	1.81	8.7	10.46	13.82	6.82	7.96	8.72	10.56	12.49	10.0	10.93	12.55	12.55	4.44	9.32	5.34	7.25	4.98	7.64	19.07	18.83	9.83	8.61	9.64	11.1	12.75	10.93	11.92	10.04	6.37	11.1	13.15	37.09
OG0003047	34.75	13.42	25.92	22.33	16.79	21.42	10.09	19.69	7.2	8.77	6.89	9.66	16.86	8.89	0.87	0.34	1.09	8.37	9.88	7.98	7.57	8.39	7.72	8.12	9.78	11.1	5.43	13.89	13.89	5.22	9.36	7.02	7.9	6.44	7.58	10.55	9.54	12.79	9.44	9.24	9.05	8.2	10.98	8.63	8.46	5.49	3.22	4.97	5.99
OG0003049	10.99	8.04	53.21	46.03	8.18	67.27	26.24	30.0	44.96	39.44	38.36	37.03	57.69	32.0	1.18	1.77	7.56	3.83	3.55	16.02	45.27	68.3	51.23	22.47	18.89	20.85	13.05	20.66	20.66	12.57	21.67	14.46	22.67	12.52	23.88	198.17	212.01	141.23	169.77	90.75	102.04	61.75	59.69	76.48	69.58	216.06	296.67	68.32	204.75
OG0003050	44.25	22.66	60.91	16.78	25.36	25.65	10.98	37.53	19.39	29.16	22.44	26.92	30.94	26.63	11.66	7.98	23.28	50.33	53.36	14.35	40.79	55.82	58.21	47.52	46.8	45.77	56.71	86.15	86.15	124.03	43.45	90.37	27.17	55.26	20.95	74.95	53.84	58.98	50.27	76.06	51.75	95.3	49.56	78.09	58.48	25.06	37.84	40.28	34.17
OG0003051	2.52	10.71	8.63	4.75	17.45	15.07	2.26	3.28	0.0	0.0	0.02	0.0	0.0	0.03	0.0	0.0	0.0	0.04	1.69	0.0	0.0	0.0	0.0	0.0	0.0	0.0	0.0	0.0	0.0	0.08	0.08	0.15	0.0	0.01	0.05	0.0	0.0	0.0	0.0	0.0	0.0	0.0	0.0	0.01	0.0	0.0	0.0	0.0	0.0
OG0003058	22.82	24.18	37.77	19.63	26.86	28.47	14.46	21.75	13.11	15.84	13.87	19.62	24.27	18.13	0.4	0.59	9.85	19.66	23.19	9.82	15.73	12.61	11.9	13.74	14.41	18.98	27.05	22.57	22.57	23.24	11.05	21.79	8.57	16.64	5.77	4.31	5.29	4.67	3.01	5.08	4.91	6.85	6.84	7.52	8.93	5.75	2.54	3.2	3.07
OG0003060	34.13	35.81	32.37	35.99	42.54	26.98	22.11	24.45	17.29	19.55	21.25	19.67	64.29	18.14	0.66	0.35	8.01	42.33	32.34	16.66	20.94	19.79	19.35	21.63	22.11	23.52	23.79	23.93	23.93	17.94	15.02	15.73	12.02	17.9	12.25	11.19	11.54	8.33	9.69	9.14	9.65	11.72	16.13	17.15	24.83	15.17	9.75	7.06	12.56
OG0003061	31.03	15.73	25.9	10.87	26.75	13.69	26.46	34.54	22.22	16.07	23.25	16.32	91.53	17.85	1.04	0.46	6.92	18.8	23.33	4.97	37.38	71.75	74.69	62.65	37.91	31.72	24.09	56.04	56.04	13.87	10.12	11.48	11.2	10.75	12.02	6.26	6.18	7.93	5.93	7.78	6.5	7.06	6.14	7.25	7.5	3.7	2.24	2.16	2.36
OG0003062	17.23	19.01	27.33	8.86	20.86	11.71	6.47	11.46	11.85	12.92	13.23	12.9	44.35	14.45	1.45	0.74	2.19	37.59	24.65	6.61	11.65	21.5	20.78	15.79	11.59	10.21	4.65	8.86	8.86	6.45	12.92	8.55	10.66	6.49	10.19	11.55	11.17	14.64	13.87	13.42	13.18	11.01	9.51	10.22	12.55	5.01	6.51	5.35	9.35
OG0003063	13.91	20.01	32.28	23.24	26.46	18.57	22.44	18.25	7.31	5.51	9.08	5.66	9.62	4.87	0.33	0.29	3.65	16.88	14.19	3.67	5.86	6.86	5.16	5.86	6.43	7.45	6.24	7.45	7.45	4.41	5.69	3.91	4.21	4.87	4.45	5.89	5.65	4.42	5.76	5.94	5.33	14.84	9.85	9.9	12.38	5.24	5.62	6.66	3.61
OG0003065	109.26	265.95	160.94	170.12	187.63	292.12	172.32	211.97	147.15	178.01	163.94	187.21	356.28	189.15	4.04	0.57	85.82	267.0	258.57	398.85	234.69	188.82	176.4	191.66	218.13	237.23	182.92	261.74	261.74	106.92	350.19	142.31	241.27	110.96	190.94	40.96	36.98	46.43	33.47	92.96	80.08	132.08	130.71	218.76	118.17	33.75	48.83	20.85	183.22
OG0003066	34.75	18.72	39.49	11.09	16.09	110.49	1.11	9.78	6.7	6.56	4.91	5.42	2.57	5.14	0.5	0.28	1.4	2.41	5.78	6.99	17.23	15.41	14.32	12.63	14.12	11.68	6.43	7.15	7.15	1.02	7.06	4.71	6.62	10.38	7.59	6.82	11.56	13.94	14.67	6.03	6.68	7.61	12.81	6.37	13.44	1.03	1.2	0.98	1.2
OG0003067	124.16	45.99	42.48	34.96	36.17	22.57	20.34	73.48	27.11	28.25	27.55	27.35	57.41	27.88	3.74	1.44	5.13	19.75	16.99	14.05	14.0	17.27	19.29	19.86	22.07	22.87	18.54	23.89	23.89	13.72	17.21	16.36	15.07	11.45	13.74	14.38	17.02	13.25	12.33	9.75	9.69	5.16	6.21	3.57	4.43	7.7	6.61	4.04	20.55
OG0003070	15.13	12.43	17.97	9.41	13.17	22.76	11.79	15.32	13.65	15.92	15.44	16.56	62.49	16.84	2.02	1.18	1.93	18.17	18.46	17.05	11.68	14.39	12.94	14.49	15.32	14.57	8.1	18.34	18.34	7.39	14.56	11.62	12.08	10.38	10.38	13.23	10.74	10.65	9.48	11.35	10.48	12.04	11.89	12.29	11.15	6.64	6.86	7.18	10.75
OG0003072	25.42	20.47	35.84	16.93	19.94	23.77	13.99	17.25	8.03	8.26	9.06	8.74	12.75	8.24	0.8	0.49	2.53	21.61	14.62	8.17	7.25	9.9	10.97	12.13	14.03	13.51	4.43	17.65	17.65	7.11	9.24	7.34	7.99	8.81	5.79	6.49	6.82	6.46	6.66	7.72	9.41	9.24	11.17	9.09	10.75	5.43	3.08	3.66	5.61
OG0003073	11.75	13.56	11.02	16.52	6.85	5.36	5.59	8.15	17.6	12.33	17.76	15.02	38.59	12.8	0.66	0.48	4.41	8.64	6.98	6.0	6.46	6.66	6.87	8.33	9.87	9.82	7.43	17.54	17.54	6.69	6.77	6.12	6.59	8.57	6.17	13.72	14.02	8.42	10.06	5.28	7.04	6.91	9.97	9.99	11.47	10.08	5.98	6.19	3.26
OG0003074	9.96	6.4	11.16	6.35	5.31	10.37	6.09	8.66	23.21	20.48	23.29	21.17	65.91	23.09	1.79	2.02	2.68	8.82	10.34	26.61	15.78	19.28	15.67	16.23	16.53	17.97	16.47	25.59	25.59	8.48	21.92	11.31	19.44	10.5	17.64	24.84	21.65	19.65	22.06	21.46	24.26	27.33	29.93	25.65	21.01	16.5	14.5	7.81	29.86
OG0003077	30.02	9.93	36.6	11.03	21.85	25.81	23.99	28.97	50.13	61.0	51.76	51.45	18.38	52.76	1.13	0.46	2.19	71.44	53.85	71.23	28.07	29.33	18.53	19.9	20.24	18.61	21.62	12.85	12.85	16.4	36.88	30.01	25.65	34.17	27.55	8.0	7.26	14.84	10.84	21.69	20.19	21.44	19.36	23.5	17.17	4.74	5.16	3.66	5.13
OG0003079	20.24	13.07	29.86	23.52	17.38	14.53	9.16	16.97	12.32	11.14	12.72	11.53	7.68	11.34	1.0	0.59	6.8	30.28	25.46	6.85	17.17	17.95	26.46	21.82	19.88	21.83	17.33	21.34	21.34	18.97	13.28	14.39	8.64	14.9	7.91	14.93	15.15	13.11	9.97	15.71	9.67	12.71	10.34	14.39	13.03	12.91	10.31	9.23	9.01
OG0003080	16.93	9.88	9.57	4.93	9.89	6.43	3.96	8.62	11.19	12.82	11.49	11.92	29.0	13.14	3.04	1.75	1.48	26.73	23.11	15.12	9.21	12.41	10.78	11.91	14.8	13.54	8.56	15.53	15.53	5.54	11.09	10.92	8.92	10.48	8.15	10.24	8.75	8.95	7.71	8.78	7.63	9.16	9.77	8.64	11.46	6.09	6.01	5.25	9.04
OG0003081	28.96	25.56	31.85	18.41	34.22	20.31	25.28	27.41	40.52	43.4	45.99	46.98	116.13	41.4	4.39	4.68	17.23	112.5	94.19	52.27	45.08	46.36	44.18	53.37	56.25	62.78	52.18	61.5	61.5	34.17	46.44	42.56	35.53	37.6	32.26	75.88	66.35	68.97	86.79	102.38	113.77	111.05	96.95	74.19	83.44	41.55	26.53	19.16	31.62
OG0003082	29.97	29.07	53.18	27.83	36.13	42.79	20.15	39.16	43.45	57.3	50.39	60.15	86.4	60.83	1.76	0.34	7.52	80.67	71.12	49.47	91.31	97.81	95.47	57.78	46.83	45.44	39.42	43.45	43.45	28.92	50.14	38.68	40.42	39.83	41.59	35.69	30.25	34.62	27.27	36.35	29.9	32.66	34.4	29.51	24.8	26.27	21.34	26.14	34.01
OG0003085	21.67	18.16	26.83	8.13	18.88	22.89	11.43	17.23	10.2	10.02	11.06	8.73	17.07	10.71	2.55	2.14	1.47	13.81	12.55	10.79	10.08	15.14	12.67	11.59	13.15	11.84	6.75	12.95	12.95	4.88	9.68	7.07	9.0	6.36	6.84	9.09	7.74	7.87	7.23	7.74	7.33	7.08	6.12	9.38	7.16	4.64	3.87	3.39	4.89
OG0003087	49.83	35.69	78.52	32.31	37.55	71.08	35.32	45.99	18.83	20.79	21.19	24.03	47.98	21.89	1.78	1.07	6.58	27.44	23.31	19.91	21.03	21.45	20.87	23.08	25.95	27.14	20.59	33.76	33.76	19.03	21.99	19.81	17.74	20.21	15.96	20.28	16.16	15.29	13.53	14.4	15.74	19.57	19.83	20.26	19.58	11.56	9.37	5.09	11.33
OG0003090	34.63	26.2	51.02	27.98	32.12	21.83	23.72	30.12	4.52	11.88	4.58	9.81	3.99	9.09	12.19	4.1	0.25	7.78	8.43	3.89	5.86	4.96	4.07	4.14	4.45	4.44	3.5	8.67	8.67	1.62	3.15	1.56	3.8	1.7	9.77	21.7	19.14	7.97	10.15	10.23	8.7	3.57	3.42	2.27	2.47	1.54	3.74	2.21	4.28
OG0003091	10.49	8.08	50.38	14.11	8.95	7.39	9.83	10.98	10.78	22.4	10.6	18.66	23.52	18.49	2.26	1.71	3.14	25.74	16.22	5.56	11.81	15.73	17.17	17.86	21.58	21.31	8.73	19.49	19.49	6.5	9.78	8.0	11.79	9.54	17.23	16.93	15.06	14.93	17.22	6.98	6.67	5.31	5.92	6.63	8.11	3.97	2.93	2.0	4.03
OG0003095	9.34	7.19	13.18	7.19	6.8	10.72	6.39	8.78	4.35	4.59	5.85	5.0	15.49	5.09	1.87	0.98	1.34	8.79	7.12	5.97	5.04	6.11	5.29	5.72	6.71	7.41	3.37	10.03	10.03	3.91	4.65	5.17	3.89	4.48	3.53	5.99	5.11	5.22	4.54	4.36	3.89	4.47	5.62	5.08	4.68	3.21	2.03	2.7	5.73
OG0003096	61.68	73.86	81.11	54.57	77.81	91.76	73.68	75.59	50.39	48.62	51.92	52.45	137.34	52.94	1.76	0.77	12.39	150.01	89.43	50.07	45.35	67.37	68.71	67.78	66.67	64.4	38.41	64.82	64.82	36.85	61.29	48.42	49.04	38.32	43.32	40.93	39.22	34.7	31.26	34.51	32.2	39.55	34.85	52.52	48.15	22.08	23.87	22.22	30.33
OG0003097	26.39	17.54	34.22	16.47	25.88	18.77	30.57	24.98	10.0	10.61	12.46	10.26	14.77	9.86	7.12	9.07	3.02	12.81	13.16	10.86	13.05	18.18	16.65	18.12	16.02	13.26	12.15	15.62	15.62	4.33	8.05	5.68	6.85	6.9	9.03	11.56	11.96	11.37	11.87	12.24	12.08	8.12	7.06	8.07	7.9	10.04	6.08	8.54	6.56
OG0003099	43.01	20.31	41.76	22.44	22.05	43.71	8.77	17.12	74.86	43.6	49.24	43.85	33.08	39.62	3.38	2.66	0.9	12.89	7.87	85.48	19.59	14.74	12.34	15.55	17.72	16.26	10.16	16.74	16.74	8.28	48.1	16.1	41.34	17.73	30.1	16.76	16.21	24.52	24.01	43.7	57.36	95.11	108.29	145.46	77.83	12.24	39.17	28.9	242.24
OG0003101	9.63	8.07	16.13	7.29	9.74	9.97	9.97	9.47	4.78	3.65	5.29	3.83	17.52	3.23	0.53	0.36	0.98	6.59	6.55	2.19	4.26	4.93	5.3	6.36	8.4	7.87	3.44	9.69	9.69	4.94	4.04	4.96	4.6	5.46	4.29	6.39	5.66	3.17	3.41	1.1	1.48	0.94	0.92	1.23	1.79	4.12	4.77	3.84	5.16
OG0003102	5.68	1.59	28.25	0.7	4.22	2.12	0.41	2.63	0.23	0.2	0.66	0.13	2.59	0.48	0.02	0.0	0.45	0.6	0.79	0.12	0.24	0.54	0.25	0.47	5.45	22.35	29.97	62.75	62.75	1.25	0.47	0.64	0.23	0.46	0.05	0.28	0.29	0.3	0.25	0.51	0.05	0.35	0.17	0.13	0.26	0.15	0.2	0.07	0.04
OG0003104	335.09	320.55	230.13	160.97	305.6	244.58	85.24	183.93	53.57	55.42	75.27	58.39	60.37	61.39	0.56	0.5	46.61	83.96	81.77	36.71	52.81	44.47	45.28	45.01	53.34	58.17	66.56	79.37	79.37	48.76	50.38	54.83	37.73	56.86	36.86	24.12	23.29	20.14	15.91	25.61	21.83	35.24	32.65	36.69	34.14	53.74	161.82	55.79	137.34
OG0003106	8.78	12.23	19.19	10.65	13.45	10.51	8.46	8.27	7.62	8.01	7.62	7.32	11.55	7.69	1.99	0.52	1.17	8.88	8.04	6.39	5.08	6.75	7.49	7.78	10.46	8.87	2.41	11.11	11.11	3.15	5.68	4.38	6.48	4.49	5.62	10.4	8.49	9.38	11.49	8.66	8.68	6.93	8.0	5.81	6.22	3.14	2.63	1.3	2.86
OG0003108	0.74	13.25	1.68	2.33	15.96	4.33	0.89	1.7	3.61	2.87	5.77	3.1	5.57	3.14	0.4	0.23	0.78	2.42	10.14	3.16	3.43	3.28	2.65	2.87	2.64	2.96	1.78	2.61	2.61	0.43	1.86	0.4	2.24	0.62	1.97	4.04	3.41	2.3	1.66	1.56	1.08	1.22	1.64	1.56	1.96	2.29	1.49	1.11	0.69
OG0003109	50.89	44.69	56.87	43.32	45.66	52.53	38.08	52.68	37.56	38.87	40.56	38.89	46.76	37.97	1.33	0.57	45.35	94.05	65.33	41.68	55.31	44.81	49.2	49.61	52.14	54.4	54.23	58.46	58.46	56.91	31.89	48.58	25.61	52.29	20.33	29.55	33.8	31.53	34.23	39.25	67.7	68.52	120.21	49.53	63.28	31.78	15.64	7.6	17.96
OG0003110	39.06	33.23	54.62	23.97	34.63	43.85	29.3	46.17	36.3	39.4	34.34	36.75	60.05	36.31	6.02	2.57	4.79	34.73	35.96	28.45	27.67	35.85	32.9	30.74	33.45	31.39	19.34	35.34	35.34	15.04	29.98	14.84	28.34	15.58	23.99	25.1	23.59	24.25	20.95	16.49	22.25	18.38	21.67	21.8	19.21	30.45	37.16	21.4	40.38
OG0003111	7.49	15.36	9.38	18.62	19.31	2.27	6.91	10.1	3.24	4.71	6.93	5.24	5.55	4.38	0.27	0.22	5.52	11.04	9.09	0.93	6.61	8.56	5.78	6.97	9.57	10.97	8.77	14.98	14.98	11.35	5.1	9.84	3.91	7.63	2.01	1.51	1.45	1.1	1.0	0.89	0.77	0.82	0.87	0.73	1.14	0.67	0.52	0.82	1.08
OG0003114	48.16	50.82	38.95	44.09	62.43	25.76	24.58	39.12	20.83	21.84	22.23	23.22	67.83	23.04	1.44	0.78	15.29	67.82	45.99	18.0	31.02	34.67	30.37	32.41	37.37	46.92	32.15	62.55	62.55	30.34	25.44	25.93	20.43	33.51	16.77	21.27	18.25	19.07	17.76	21.1	22.51	32.51	33.53	34.83	36.5	1448.4	2319.79	1664.64	866.38
OG0003115	79.88	33.67	64.7	97.46	31.76	68.82	24.64	77.86	49.2	43.51	41.91	43.28	29.14	44.5	1.68	1.89	6.55	15.54	12.54	17.81	12.97	15.6	12.62	13.79	15.98	15.48	16.14	15.55	15.55	12.14	16.83	17.2	16.53	15.7	14.77	16.94	18.78	14.82	13.49	13.81	13.97	12.35	14.68	13.09	15.59	14.39	12.95	15.39	12.11
OG0003120	54.33	57.05	63.44	49.58	61.79	30.79	64.22	64.11	23.47	27.29	26.3	29.4	44.97	28.35	4.65	3.97	8.76	65.58	36.51	26.53	31.81	38.52	38.31	43.52	49.66	42.57	16.83	37.92	37.92	15.32	28.85	16.58	23.52	21.51	19.96	21.38	19.85	19.92	20.07	23.28	25.24	27.96	35.4	28.56	40.7	21.67	23.73	14.03	15.85
OG0003121	18.52	49.15	38.62	53.71	61.64	29.52	12.61	24.75	62.55	73.69	70.43	73.56	78.38	73.29	4.68	2.28	14.03	95.02	66.07	40.2	71.04	106.13	93.57	87.35	67.44	55.25	47.14	52.9	52.9	21.67	72.18	28.28	78.26	30.46	90.88	65.28	56.76	60.13	46.75	58.13	44.39	56.14	43.89	35.43	44.74	48.38	26.82	49.09	17.81
OG0003125	41.1	34.76	45.81	32.39	35.27	42.96	32.09	44.09	32.45	32.67	36.28	33.68	92.48	32.42	7.08	3.56	5.64	48.07	40.79	30.62	24.36	30.79	27.86	29.39	34.82	36.21	22.35	38.86	38.86	19.89	26.11	22.38	22.96	23.02	21.55	23.26	19.02	19.57	17.96	19.56	17.9	20.89	19.46	22.03	21.58	15.82	12.6	10.5	17.02
OG0003127	139.02	256.8	183.49	219.77	320.07	186.37	83.93	108.9	164.4	181.96	192.72	181.38	275.49	178.37	8.77	8.84	83.45	384.32	288.62	120.8	126.25	144.1	126.14	138.64	143.93	139.32	115.19	144.24	144.24	130.88	124.78	109.91	133.4	122.37	129.82	102.4	100.86	94.95	98.81	98.4	105.28	103.19	128.63	78.86	99.94	132.17	128.64	164.29	139.06
OG0003129	5.76	59.43	36.47	58.18	25.88	29.28	9.92	8.47	5.67	9.71	6.02	6.27	23.83	6.98	0.04	0.0	1.03	31.07	22.49	2.4	4.22	8.82	10.9	7.38	4.1	3.62	3.14	1.61	1.61	1.76	0.95	0.34	1.17	0.27	2.36	0.71	1.07	1.77	1.55	4.66	2.51	5.43	2.94	3.51	3.41	0.19	0.91	0.22	2.42
OG0003130	16.01	17.32	14.95	12.14	21.17	8.47	18.45	29.48	4.21	4.4	6.6	5.12	20.37	4.5	0.09	0.04	5.95	24.35	29.72	1.78	10.1	13.17	15.32	23.7	19.69	18.64	20.49	37.35	37.35	32.67	12.08	17.66	9.03	12.57	7.97	3.87	3.68	3.08	1.99	2.57	2.23	2.63	2.18	1.3	1.96	2.33	2.18	1.23	0.59
OG0003131	26.55	27.09	28.17	14.57	28.8	17.87	11.57	19.26	37.86	39.3	33.86	37.69	85.36	39.25	8.65	3.48	4.05	63.42	39.24	34.12	26.52	41.68	40.55	32.71	30.84	25.89	8.21	21.36	21.36	8.48	27.78	12.24	27.43	12.0	24.13	22.37	21.38	18.43	18.76	15.81	15.72	13.81	16.07	13.85	14.29	18.58	13.46	20.79	30.26
OG0003133	27.23	27.25	29.29	16.26	32.86	42.19	15.3	22.3	7.94	12.02	7.58	10.33	27.73	9.66	9.41	4.69	1.51	16.58	20.82	13.43	15.42	15.89	12.33	10.62	10.29	8.87	7.42	10.85	10.85	2.96	8.99	6.05	7.53	5.38	12.82	15.17	10.89	9.84	10.67	10.87	10.93	18.21	14.58	11.74	8.3	5.37	13.81	6.96	25.94
OG0003134	0.45	7.95	7.09	0.7	33.94	0.61	29.32	21.51	6.76	17.53	4.84	21.97	2.67	17.5	0.3	0.08	4.33	234.4	158.85	5.11	2.67	2.45	0.68	1.31	3.06	3.73	2.46	1.36	1.36	0.25	0.35	0.11	0.12	0.03	0.13	2.63	2.9	4.83	3.53	5.25	4.88	7.86	11.41	6.78	14.55	1.99	1.31	0.09	1.81
OG0003135	16.11	11.63	29.37	18.78	15.67	12.61	12.33	15.49	25.41	23.72	28.16	24.88	49.37	23.01	2.32	0.36	6.41	37.11	32.9	14.67	17.09	23.64	24.84	20.51	19.17	19.5	17.24	26.86	26.86	18.15	16.8	17.02	15.18	19.27	14.39	45.76	47.69	36.99	41.75	23.88	26.79	29.31	34.52	30.02	33.66	29.76	15.37	11.67	13.06
OG0003138	19.03	31.24	13.44	19.13	32.72	14.31	5.49	12.67	16.47	14.4	16.06	13.61	44.17	13.4	0.74	0.36	3.55	15.51	15.81	16.77	11.28	14.32	13.9	16.86	16.25	15.34	11.59	16.65	16.65	7.37	13.14	9.76	12.74	9.97	11.2	16.57	16.95	20.27	19.29	25.48	27.26	36.58	32.46	33.0	28.72	10.26	8.12	9.08	8.33
OG0003143	40.2	85.87	160.74	77.42	98.36	37.84	10.6	30.17	25.57	31.86	25.46	28.58	44.26	33.27	7.0	1.84	12.75	35.67	49.06	41.54	38.66	36.7	35.62	31.55	22.55	27.55	45.26	43.35	43.35	22.16	25.22	30.24	17.65	29.03	26.33	26.02	21.2	31.91	31.58	66.06	53.48	64.13	51.32	30.99	23.15	12.47	11.03	7.02	12.77
OG0003144	144.57	77.94	229.02	50.15	92.05	82.02	44.65	129.67	5.29	4.63	5.54	4.69	18.01	4.55	1.57	0.84	0.94	13.84	9.25	4.24	3.39	5.34	6.59	7.78	8.22	6.17	2.76	5.47	5.47	3.36	7.27	3.37	5.8	3.36	4.47	7.04	6.46	3.74	4.28	3.35	3.54	4.0	4.29	4.81	4.99	4.14	2.64	4.21	5.1
OG0003145	9.67	10.98	9.9	8.89	9.89	1.81	2.72	4.58	1.53	2.01	1.78	2.01	4.47	1.93	0.13	0.24	1.02	2.39	2.7	2.3	3.41	4.59	3.97	4.63	4.64	3.33	1.96	2.13	2.13	1.36	2.01	0.8	3.16	1.29	3.9	1.34	1.5	0.66	0.68	0.44	0.42	0.29	0.48	0.55	0.44	0.89	0.42	0.33	0.25
OG0003146	1.93	8.62	2.6	0.67	5.86	1.97	0.0	6.2	0.22	0.16	0.3	0.29	0.0	0.27	0.02	0.0	0.11	1.19	2.26	0.74	1.85	1.5	1.84	1.02	2.12	1.58	0.38	0.19	0.19	2.64	1.63	0.94	1.53	0.41	1.42	0.38	0.37	0.11	0.2	0.21	0.2	0.24	0.14	0.13	0.23	0.11	0.11	0.0	0.04
OG0003147	7.1	7.01	4.59	4.86	10.22	1.23	3.3	4.59	5.72	5.75	7.77	6.37	16.04	5.62	0.83	0.3	2.9	10.48	14.31	2.22	5.69	6.6	5.4	6.71	9.14	11.36	6.8	12.06	12.06	5.98	3.7	6.01	3.38	5.41	2.94	4.8	4.51	2.57	2.88	1.58	1.4	1.97	2.58	2.23	3.54	3.13	2.23	1.77	2.26
OG0003149	47.07	6.76	93.32	11.83	6.87	30.08	19.19	47.3	89.15	59.16	84.29	52.98	104.17	50.37	3.88	3.52	15.33	12.74	15.01	72.66	53.36	56.05	45.52	49.95	48.31	53.65	62.75	59.53	59.53	22.11	78.9	24.78	62.68	22.97	65.93	765.95	658.88	272.7	317.9	134.22	125.13	104.28	132.09	122.83	172.46	732.22	383.09	504.42	92.27
OG0003151	41.61	0.69	16.61	1.75	0.6	1.89	0.56	9.56	4.5	4.89	4.08	5.05	9.37	4.98	0.9	0.6	0.73	15.2	12.96	5.94	6.8	9.85	9.79	8.18	6.3	4.43	2.51	4.65	4.65	2.59	4.88	4.44	3.48	3.71	2.38	4.39	4.37	3.84	3.97	5.03	5.88	6.91	6.59	6.78	5.1	1.93	1.87	2.7	4.25
OG0003152	41.8	21.17	51.5	16.73	24.97	36.51	21.82	33.32	14.01	13.99	16.46	16.56	15.36	13.67	0.87	0.42	4.28	12.98	12.29	13.61	13.07	14.86	12.08	14.88	17.88	18.56	15.87	28.46	28.46	13.6	12.84	15.26	11.43	13.31	8.85	9.15	8.7	6.67	6.5	6.19	7.71	7.08	7.85	8.3	8.85	9.0	5.68	7.96	9.13
OG0003153	13.63	13.51	22.61	22.42	8.4	24.21	8.96	11.09	23.31	25.46	21.49	25.26	28.61	25.74	3.2	1.31	6.24	15.7	14.3	21.23	16.05	19.35	17.21	18.84	20.82	21.99	16.72	27.08	27.08	9.89	22.03	10.06	17.77	11.06	15.83	18.07	15.43	33.88	33.24	53.44	53.0	32.04	26.53	30.5	22.67	18.27	37.23	54.66	74.06
OG0003155	57.85	68.69	63.18	44.91	85.71	57.81	134.49	167.13	24.36	24.74	25.87	26.12	32.51	24.8	0.44	0.1	7.33	84.06	50.98	18.16	20.63	23.42	20.94	29.23	33.76	34.39	21.82	35.27	35.27	23.67	22.81	26.9	18.66	22.69	16.37	16.72	19.27	12.58	15.13	11.01	13.73	10.87	16.9	13.06	17.81	11.35	6.86	6.08	6.93
OG0003156	139.19	412.83	80.76	247.88	186.32	2614.57	16.06	18.5	158.44	126.5	142.2	107.16	416.1	106.23	1.79	0.18	36.05	394.75	346.32	125.67	66.21	72.09	77.94	122.3	139.11	161.77	99.08	130.99	130.99	132.36	81.8	177.54	80.81	174.01	80.27	380.0	306.01	363.4	323.76	406.93	364.88	162.36	222.55	104.6	138.22	293.1	246.52	179.2	125.17
OG0003158	40.21	30.77	32.75	44.18	33.01	28.5	17.46	39.88	25.26	26.2	27.74	26.76	77.81	26.03	1.5	0.81	9.04	31.77	23.03	21.72	23.49	25.89	23.72	24.39	26.89	28.61	27.84	31.33	31.33	17.61	22.63	16.58	21.42	19.34	18.24	24.19	22.05	19.38	19.17	18.34	17.97	19.76	21.5	22.1	23.26	22.09	21.43	13.18	26.07
OG0003159	15.51	19.16	24.36	17.7	20.63	9.57	16.95	19.41	18.04	15.46	15.46	14.55	9.66	16.76	1.6	1.45	2.66	17.04	14.61	10.07	6.64	9.43	8.91	9.94	11.11	10.6	6.47	12.11	12.11	7.16	11.37	9.64	10.73	9.11	9.2	9.7	8.78	7.74	7.82	8.5	11.05	10.01	10.04	8.3	8.43	5.62	4.46	5.39	5.8
OG0003160	20.34	12.53	41.6	17.52	15.96	44.82	42.15	47.23	39.28	47.53	44.65	47.3	109.81	46.14	3.06	1.58	4.56	16.26	18.44	84.32	23.13	24.97	16.49	16.19	16.62	15.94	14.11	20.73	20.73	11.12	37.32	18.58	26.46	12.68	25.38	10.36	12.55	14.54	14.19	28.73	32.91	28.23	18.32	32.75	17.16	4.73	7.44	16.35	53.48
OG0003161	3.94	4.03	7.17	4.1	3.07	2.99	2.38	2.09	7.52	7.92	9.14	8.37	22.71	7.89	4.8	2.89	1.43	13.4	9.88	7.59	6.38	9.46	8.43	8.07	10.53	11.11	3.88	14.03	14.03	3.73	7.46	4.96	6.19	4.9	4.33	6.71	7.09	5.83	4.96	6.44	6.15	7.14	7.64	7.67	7.97	3.51	3.66	1.57	4.65
OG0003165	5.5	3.25	5.45	3.75	5.09	5.75	4.31	5.69	7.4	7.29	10.71	7.34	29.0	7.55	0.24	0.07	5.79	7.19	9.76	1.92	5.12	6.14	4.9	4.97	5.54	6.67	9.18	10.64	10.64	7.09	2.45	5.26	2.82	4.99	3.42	2.35	2.59	1.64	1.43	1.52	1.01	1.04	2.0	1.26	2.58	3.47	2.15	3.89	1.17
OG0003167	10.22	12.28	12.84	9.16	17.02	15.27	3.42	5.94	53.39	62.03	60.18	59.65	47.67	58.41	1.93	0.52	28.08	229.18	151.81	30.42	35.86	41.67	43.75	45.62	47.52	43.94	27.79	36.53	36.53	27.83	32.16	25.59	28.59	25.17	26.71	47.99	41.76	41.67	40.52	38.16	35.68	38.59	39.27	38.25	40.13	37.86	30.06	33.13	28.06
OG0003168	23.77	9.49	14.38	12.92	6.88	10.17	8.95	16.83	12.99	15.32	16.09	12.09	36.15	14.87	1.5	1.24	2.33	24.01	27.72	25.2	18.68	19.22	21.63	22.81	23.14	19.28	19.33	15.59	15.59	16.0	24.53	22.26	18.26	19.12	23.31	64.34	54.14	55.11	38.97	47.13	36.35	34.22	21.77	38.46	30.04	24.67	26.04	28.21	9.14
OG0003169	29.91	27.74	45.32	21.2	32.98	19.22	22.39	29.12	7.87	8.34	10.35	9.72	18.62	9.5	3.06	1.33	8.45	23.64	32.28	12.11	24.13	26.24	21.33	24.18	27.86	27.25	16.65	36.02	36.02	15.53	14.76	17.71	14.73	16.35	14.98	16.72	11.58	11.89	11.84	15.01	12.51	15.62	15.55	13.71	12.3	6.82	7.18	6.72	41.11
OG0003173	42.43	7.72	12.81	7.05	11.67	9.22	10.73	26.54	12.31	10.33	11.69	11.05	14.41	10.87	0.19	0.15	7.32	29.76	22.36	5.18	7.67	8.05	8.69	8.03	8.59	11.28	9.2	15.44	15.44	10.23	6.57	8.15	6.08	9.91	5.62	6.1	6.98	9.4	12.83	15.04	18.27	21.17	21.69	11.67	14.64	7.72	3.83	4.02	4.24
OG0003176	3.97	32.16	11.85	138.76	25.73	46.46	11.86	29.13	85.51	178.51	66.51	165.24	72.5	161.11	8.77	6.6	3.84	20.65	96.19	68.08	14.65	10.63	5.06	4.42	4.75	5.51	2.53	7.5	7.5	2.48	7.69	3.68	3.55	2.22	4.66	214.66	269.26	123.81	147.02	68.27	106.54	112.0	351.74	137.31	112.23	200.47	148.38	92.24	19.47
OG0003180	57.58	41.7	51.92	82.58	43.5	71.48	40.94	49.53	47.96	48.47	48.72	48.93	59.67	46.98	2.66	0.48	20.29	38.58	27.79	21.99	27.2	25.09	27.16	34.54	35.94	34.95	39.95	41.83	41.83	44.11	35.27	26.4	28.76	26.21	30.0	33.49	34.36	39.13	30.63	28.86	27.81	27.53	29.85	34.53	30.18	28.8	23.21	21.87	24.49
OG0003181	42.48	33.64	68.74	28.91	35.98	51.17	13.08	24.13	32.35	40.32	31.63	41.31	88.03	42.11	3.97	2.5	6.6	21.1	19.4	22.03	22.6	33.85	37.06	38.1	35.36	30.91	19.45	28.22	28.22	8.74	23.28	14.89	22.36	17.87	21.8	26.43	19.49	36.91	39.75	32.45	27.73	28.98	20.79	18.92	22.89	14.0	12.0	11.48	3.83
OG0003182	43.97	33.96	35.89	38.67	34.04	26.56	19.39	37.58	13.38	14.9	16.86	16.95	178.76	17.15	1.46	0.71	7.99	20.73	19.32	18.0	14.29	15.73	14.66	16.95	14.72	15.6	20.57	19.5	19.5	21.39	12.3	18.26	8.82	22.06	9.13	6.82	6.79	11.71	8.24	12.86	12.69	14.88	13.02	15.38	12.27	7.07	3.29	7.92	3.43
OG0003183	13.06	2.43	10.12	3.74	4.1	24.13	22.37	14.08	1.95	1.84	1.8	1.61	2.26	1.51	0.95	0.52	0.36	0.75	0.76	2.46	1.64	1.64	1.67	2.13	3.2	3.26	1.9	6.34	6.34	0.94	0.48	1.2	0.69	1.8	1.14	34.04	22.2	37.61	60.03	72.36	68.6	88.17	43.57	25.44	20.38	32.74	65.77	33.87	39.97
OG0003188	2.05	4.76	465.5	0.75	13.39	28.31	754.48	528.65	40.46	36.0	47.23	36.1	38.66	37.2	2.12	2.94	37.37	93.27	105.37	106.47	102.8	107.07	117.38	96.81	126.46	195.97	199.44	652.74	652.74	26.9	73.04	54.78	76.85	55.47	97.51	110.53	84.01	241.49	532.03	926.61	1010.49	1444.81	564.68	350.22	160.57	86.0	119.11	58.92	103.46
OG0003189	9.81	36.36	50.14	17.36	42.27	35.46	9.56	8.87	32.97	30.41	37.69	29.53	113.18	30.75	3.89	1.89	9.8	25.51	19.78	19.15	33.68	33.39	27.14	29.59	31.63	39.41	39.79	59.28	59.28	16.43	24.26	16.52	21.78	13.94	21.67	75.8	62.19	57.35	53.35	49.36	50.77	50.56	43.51	46.76	47.66	31.02	34.45	22.52	37.36
OG0003190	6.11	3.81	14.21	3.7	3.16	2.86	4.04	3.65	1.14	1.21	2.42	1.61	2.25	2.11	0.08	0.0	1.33	2.32	2.72	0.97	2.52	2.84	2.03	2.54	3.08	3.37	3.84	7.8	7.8	2.38	1.18	2.57	1.04	2.89	0.9	0.47	0.43	0.93	0.83	1.06	1.13	1.07	0.99	1.27	1.41	0.27	0.14	0.58	0.39
OG0003192	35.46	86.91	81.54	348.8	45.89	101.06	11.84	21.74	713.66	656.68	592.84	627.18	2359.58	646.19	3.0	0.94	55.23	70.58	49.23	318.79	145.58	149.38	148.66	172.08	178.94	175.98	132.52	159.67	159.67	39.07	597.23	35.5	558.91	36.12	548.97	1425.25	1393.1	1314.19	1236.7	1127.4	1364.38	1196.36	1238.12	1016.14	898.93	1092.21	1250.73	761.44	910.79
OG0003195	16.19	13.42	20.78	8.22	16.71	10.47	4.8	10.58	13.99	14.97	13.3	14.93	22.8	15.83	4.03	3.91	3.05	17.4	16.26	14.51	11.15	11.56	10.29	9.55	10.27	9.81	7.95	10.55	10.55	5.62	11.03	7.73	8.26	7.18	6.76	7.48	7.74	9.71	8.83	11.22	10.41	14.46	20.82	25.51	27.02	7.72	5.52	4.88	8.2
OG0003196	6.46	8.78	9.21	8.0	8.9	6.23	4.92	9.77	1.77	2.03	2.95	2.28	8.92	2.15	0.27	0.22	1.76	3.36	2.54	1.49	2.66	2.73	2.71	3.03	2.71	3.12	1.99	3.5	3.5	2.23	1.18	1.61	1.07	2.07	1.12	1.05	0.85	0.96	0.99	1.07	1.52	1.36	1.83	2.67	2.7	0.79	0.37	0.27	0.12
OG0003197	37.7	24.74	54.4	32.67	27.11	36.28	14.21	22.06	12.76	16.53	14.52	16.11	15.96	15.51	1.64	0.56	3.17	15.82	18.12	7.89	9.23	11.73	10.49	13.35	17.02	18.38	14.43	21.43	21.43	8.63	9.43	8.05	7.54	7.47	8.3	7.83	8.81	6.03	6.08	6.06	6.64	6.51	6.7	7.12	8.39	6.63	4.54	5.87	9.45
OG0003199	35.72	35.62	37.68	41.86	40.0	52.04	22.58	25.05	12.18	15.01	15.24	16.07	25.52	14.86	1.18	0.63	5.18	38.33	27.69	9.82	15.57	18.73	15.54	17.06	20.57	22.99	9.99	24.93	24.93	14.07	11.62	12.04	9.46	14.19	7.33	10.94	12.82	9.41	10.2	8.96	11.57	11.33	14.68	12.23	18.2	13.21	6.4	9.63	5.07
OG0003200	28.44	24.85	36.47	14.72	26.03	12.32	6.25	11.25	24.51	21.29	24.6	23.17	35.25	19.64	2.9	2.34	10.31	40.64	38.62	19.18	17.09	18.04	19.17	24.11	23.48	22.29	18.41	23.21	23.21	15.18	34.07	17.45	29.12	18.01	18.95	15.79	14.45	17.87	14.46	11.09	8.37	8.14	10.9	12.29	11.24	9.16	8.3	2.34	9.0
OG0003203	25.99	21.44	52.09	14.98	29.95	29.04	18.46	33.43	64.63	77.13	81.8	87.79	176.25	83.66	5.83	2.87	45.04	122.42	113.05	89.44	71.45	84.96	85.2	85.53	86.03	91.28	100.73	84.56	84.56	93.89	122.46	118.96	94.98	109.88	83.94	60.74	54.37	47.38	39.48	47.83	36.26	43.44	36.57	58.74	48.32	41.07	28.82	34.23	42.37
OG0003204	21.1	14.9	20.34	10.96	18.08	11.34	4.62	14.36	11.43	12.78	14.62	13.18	49.1	14.35	1.39	0.55	2.83	19.4	21.35	18.87	15.23	16.64	16.34	13.1	12.84	12.43	15.46	16.34	16.34	9.9	17.7	13.31	14.95	11.51	13.41	10.6	8.75	7.96	7.74	8.65	7.22	8.35	9.0	11.68	8.78	7.51	7.92	3.86	12.64
OG0003205	43.91	40.23	71.82	41.34	43.45	50.7	58.39	42.05	11.73	12.74	14.8	14.15	26.2	13.68	1.74	0.94	3.87	28.11	17.5	12.6	15.59	22.28	18.07	19.0	25.42	27.86	8.39	32.45	32.45	9.14	14.01	10.94	11.18	11.38	7.49	10.25	10.93	8.08	8.46	8.15	9.16	9.45	12.57	11.58	14.2	8.21	6.17	6.8	6.44
OG0003211	8.44	77.63	130.35	38.67	106.83	11.52	8.56	8.39	2.37	2.98	4.26	4.54	4.95	4.71	0.05	0.06	1.52	37.23	31.24	6.27	6.01	7.73	8.54	6.54	6.64	6.47	4.13	8.06	8.06	0.82	8.05	0.91	4.92	1.19	3.67	3.02	2.04	2.83	1.53	2.22	1.08	1.73	1.3	1.31	1.8	1.28	1.43	0.39	1.2
OG0003212	74.22	114.05	123.99	90.6	104.59	149.88	59.67	71.98	40.98	40.34	46.75	40.55	49.81	39.37	2.77	1.45	11.37	88.91	51.27	22.73	30.82	41.73	38.13	38.87	43.21	39.16	18.04	44.57	44.57	24.24	22.4	21.71	22.71	28.41	16.51	23.95	24.32	26.27	29.04	25.07	37.66	35.82	52.71	35.38	58.96	33.84	18.59	31.39	16.55
OG0003214	11.95	10.73	18.59	12.28	12.45	12.95	17.9	17.16	17.12	19.84	15.47	19.01	42.75	17.72	2.56	1.43	1.21	8.85	9.69	20.46	7.71	11.52	10.62	10.58	10.41	10.43	6.28	10.71	10.71	3.42	12.43	4.87	10.59	3.99	10.33	14.42	12.83	7.21	6.35	6.14	6.41	7.57	9.2	9.9	6.13	8.64	12.76	6.78	19.91
OG0003215	33.46	89.24	42.93	34.15	140.12	71.06	10.97	18.42	13.94	11.52	17.15	12.54	47.87	11.01	1.97	1.0	1.96	11.54	21.57	18.24	11.36	10.85	9.36	10.62	12.5	12.61	6.94	11.9	11.9	3.71	16.06	5.53	14.13	7.53	15.55	16.42	15.92	9.52	10.12	7.77	8.42	8.78	12.59	17.4	17.88	7.74	4.41	5.67	7.87
OG0003216	15.3	10.51	22.22	20.27	12.48	16.45	20.98	20.43	10.05	9.6	11.07	11.64	13.77	10.43	0.59	0.13	4.43	19.12	16.62	8.58	11.28	9.95	9.58	11.81	13.24	14.54	16.22	20.63	20.63	11.53	7.88	13.12	7.66	15.58	7.32	8.02	7.66	7.68	7.08	6.64	8.18	7.3	9.99	8.13	10.37	4.43	2.97	1.7	4.14
OG0003217	32.85	22.5	148.25	39.86	32.4	82.03	389.75	111.17	37.99	33.55	33.89	34.71	61.88	33.79	4.0	1.8	15.36	69.56	59.13	41.55	35.0	30.56	28.2	33.1	37.21	36.89	30.81	41.95	41.95	27.76	30.2	24.43	22.63	21.72	22.86	46.53	43.33	33.48	37.66	32.91	36.5	28.24	30.28	31.61	34.95	37.57	33.04	17.46	70.57
OG0003219	2.21	7.04	8.96	12.29	15.25	20.37	1.01	1.46	8.65	9.05	15.2	8.27	20.02	7.38	0.0	0.0	1.33	0.85	3.48	2.41	23.93	24.72	21.22	26.02	39.2	46.08	33.66	60.8	60.8	0.3	2.05	0.43	2.45	0.55	2.61	2.73	2.05	4.22	4.3	3.97	3.66	3.52	3.28	3.03	2.7	0.54	0.33	0.13	0.17
OG0003222	13.23	15.77	20.01	36.57	29.04	24.41	10.15	12.36	7.56	4.79	7.62	5.13	73.39	5.73	0.38	0.16	1.32	3.76	3.68	6.83	2.85	2.46	2.39	2.56	2.93	3.68	7.19	6.83	6.83	0.54	2.19	0.71	1.88	0.42	1.99	8.78	9.63	5.43	5.47	3.5	4.54	5.33	5.8	6.97	7.03	4.21	1.74	2.7	3.17
OG0003223	7.96	12.06	32.05	16.34	9.82	18.13	8.81	16.19	13.13	11.29	12.05	11.21	23.85	11.25	3.59	3.14	2.82	15.52	11.0	8.52	9.83	12.3	12.26	11.48	11.69	9.66	7.27	11.0	11.0	6.01	9.04	6.94	9.0	6.98	10.72	16.33	14.08	10.38	11.75	7.83	9.28	10.7	11.06	14.61	14.67	7.05	11.24	9.43	9.41
OG0003227	28.05	14.95	22.61	8.53	20.13	11.77	4.26	20.7	12.04	12.24	15.17	12.86	67.15	11.61	1.36	0.65	5.15	33.44	26.0	10.79	19.4	23.4	23.16	23.62	24.95	27.31	24.19	28.24	28.24	12.85	13.11	14.34	9.93	11.79	10.66	10.68	9.85	7.27	6.25	6.4	6.36	7.64	8.58	10.65	12.07	4.84	3.88	3.27	7.6
OG0003230	4.08	7.5	6.6	9.85	9.57	1.31	4.88	6.3	1.61	2.4	3.72	2.54	9.81	2.19	0.01	0.0	2.75	4.91	4.81	0.2	3.69	4.48	3.63	4.5	6.03	7.89	5.58	12.54	12.54	6.58	1.56	4.14	1.29	4.22	0.7	0.49	0.72	0.51	0.37	0.33	0.31	0.28	0.38	0.22	0.38	0.44	0.28	0.18	0.08
OG0003235	14.27	11.62	18.99	10.99	15.7	11.86	2.79	6.76	67.36	62.67	57.07	62.78	54.23	54.66	0.6	0.19	10.02	19.13	15.48	15.26	12.96	12.3	13.27	19.55	18.66	16.99	17.78	19.22	19.22	6.49	27.89	8.72	27.67	8.16	36.3	177.63	173.62	150.89	156.0	111.54	132.28	103.08	100.82	78.76	80.21	85.69	70.57	39.35	24.53
OG0003236	19.56	7.53	37.71	6.6	8.29	29.72	15.92	15.21	8.43	7.25	9.22	8.22	33.45	7.39	1.03	0.52	4.38	12.72	11.39	9.2	13.78	16.4	18.11	22.32	26.33	25.23	12.72	31.21	31.21	11.99	9.78	11.24	9.16	14.56	7.83	10.67	7.35	8.42	7.5	9.02	7.22	9.6	11.41	9.91	8.02	6.96	6.24	10.09	10.54
OG0003237	13.96	9.34	19.48	6.52	10.69	13.88	5.55	11.12	3.74	3.8	3.65	4.17	4.55	4.04	0.76	0.37	0.63	8.18	5.16	3.01	2.19	2.8	3.44	3.65	4.83	3.86	1.48	3.96	3.96	2.1	2.39	2.22	2.16	2.07	1.97	3.24	3.04	2.77	2.71	2.97	2.89	2.81	2.82	2.66	2.78	1.86	1.86	1.13	3.02
OG0003238	27.85	15.14	31.07	14.83	14.49	17.99	13.37	21.15	8.95	10.81	10.08	11.39	16.05	10.98	2.62	1.72	1.23	7.51	7.23	9.97	6.22	8.64	7.17	8.0	8.97	9.11	5.89	11.19	11.19	3.15	6.05	4.45	5.29	5.59	5.08	6.98	5.93	6.21	5.2	8.72	8.75	10.27	9.89	9.32	7.99	4.18	5.22	3.71	6.8
OG0003240	8.6	7.22	14.56	5.88	9.57	15.84	5.75	8.73	5.05	5.0	6.0	4.98	14.77	4.97	0.5	0.53	3.39	6.09	6.67	3.68	4.61	5.4	4.58	5.62	6.02	7.8	8.21	11.46	11.46	9.87	5.97	8.43	5.84	8.48	4.67	3.5	3.44	3.0	3.35	3.08	3.91	3.83	4.45	4.21	4.6	3.96	1.77	3.44	1.86
OG0003242	10.94	10.97	8.23	7.84	12.77	6.77	7.08	12.1	8.19	7.22	9.33	7.87	7.43	8.42	0.3	0.2	3.29	10.43	10.8	1.99	1.38	1.5	1.99	2.68	2.83	4.16	2.92	4.88	4.88	1.35	3.89	2.27	3.73	3.1	4.05	3.85	5.58	5.21	4.32	4.03	3.26	1.97	1.87	0.96	2.51	2.81	2.72	1.66	2.33
OG0003244	1.85	1.65	2.77	1.86	1.82	1.62	1.46	1.34	2.0	1.85	2.48	1.84	5.77	1.78	0.64	0.41	0.52	3.84	2.61	2.06	2.04	2.52	2.17	2.17	2.92	2.98	2.2	4.25	4.25	0.88	1.1	0.73	1.0	0.96	0.93	1.18	1.35	0.53	0.48	0.54	0.48	1.01	1.54	1.21	1.98	1.87	2.28	2.96	4.5
OG0003245	48.33	38.33	41.35	35.74	30.44	38.73	18.66	33.47	23.29	25.06	31.25	26.96	72.25	27.28	1.42	0.85	9.57	44.78	39.09	31.91	35.65	28.86	28.19	31.05	29.38	26.46	24.0	46.97	46.97	20.7	27.29	32.08	22.11	31.14	20.7	15.58	13.11	16.08	11.45	17.37	11.62	12.13	12.19	16.72	16.73	10.23	11.65	5.09	12.58
OG0003249	5.42	69.59	19.72	19.67	106.37	38.85	4.21	8.97	5.24	4.72	5.01	4.66	24.51	5.1	0.89	0.36	0.73	10.13	15.84	5.56	4.9	6.73	6.57	7.8	8.04	7.47	3.49	7.38	7.38	1.07	4.6	2.39	5.3	3.27	6.38	4.19	3.73	3.89	2.89	3.61	3.34	2.75	4.45	2.88	2.54	1.85	1.6	2.07	2.46
OG0003250	18.21	17.5	16.96	9.92	19.68	14.32	10.44	13.29	38.15	47.06	38.49	45.21	50.63	48.02	3.07	1.46	5.09	67.59	54.03	27.21	24.1	35.32	31.81	32.95	35.25	36.71	16.88	35.12	35.12	18.89	43.95	30.1	36.51	28.96	28.92	31.19	31.95	35.39	32.08	30.87	31.0	37.63	34.64	26.56	26.39	25.33	19.69	27.71	30.17
OG0003253	12.79	12.76	16.56	10.03	14.42	13.49	12.3	12.83	15.17	15.8	17.84	16.77	38.81	17.55	1.82	0.92	4.89	20.12	13.88	12.14	12.6	11.75	11.57	13.05	14.27	16.04	8.99	16.78	16.78	10.59	16.45	10.71	12.86	10.48	10.29	15.84	13.33	13.12	12.8	12.58	13.69	13.63	14.58	15.9	15.02	11.77	12.27	4.32	6.84
OG0003254	6.84	5.89	10.05	4.95	0.07	1.38	0.14	2.95	42.38	32.39	42.02	32.81	125.7	31.37	0.9	0.15	14.04	7.98	8.54	10.89	45.77	50.37	63.07	88.32	80.33	60.16	31.86	42.71	42.71	5.84	24.04	16.99	26.14	11.88	27.51	28.78	35.86	31.33	27.38	36.28	24.7	28.95	23.52	22.64	33.32	19.11	10.37	8.77	10.06
OG0003260	59.46	40.48	79.85	29.2	34.24	41.8	7.45	30.04	58.27	53.77	66.96	54.42	202.09	62.8	3.13	1.89	17.55	53.9	75.61	109.04	35.05	31.46	40.71	50.85	37.09	33.18	28.29	41.04	41.04	24.96	37.9	27.4	35.97	27.5	31.0	109.8	64.03	88.72	60.93	96.78	50.19	66.62	47.35	52.11	67.19	58.72	46.24	35.47	21.44
OG0003261	134.66	203.59	205.69	269.35	157.81	240.85	84.0	143.09	248.73	246.4	242.29	238.77	582.63	240.52	6.2	4.4	70.86	129.37	106.12	155.51	141.25	165.25	128.74	139.85	147.96	154.66	143.4	155.29	155.29	90.94	169.43	91.04	158.42	95.65	173.46	243.83	266.53	227.54	241.9	199.55	226.12	199.51	245.94	229.59	256.42	281.11	238.66	304.36	195.72
OG0003262	13.29	13.48	27.36	16.46	14.72	22.48	11.87	12.57	13.32	13.56	14.61	13.35	35.3	13.34	1.83	0.88	2.36	10.31	11.24	14.38	12.57	14.72	13.16	14.28	16.53	17.84	13.03	24.72	24.72	9.86	12.02	12.85	11.76	14.62	10.03	10.49	9.16	10.78	9.72	10.44	9.78	11.2	10.27	11.22	9.74	7.55	5.9	9.8	12.07
OG0003263	28.87	31.63	39.81	29.41	28.49	32.89	11.06	30.39	37.68	41.49	40.28	41.62	79.58	44.97	6.45	2.76	7.44	44.35	45.96	39.7	25.27	26.3	26.17	27.98	31.78	33.34	18.49	36.06	36.06	13.19	32.6	18.57	27.52	18.11	23.2	29.61	26.35	22.51	24.44	24.17	26.15	27.98	29.5	26.69	22.85	18.14	13.18	12.57	31.62
OG0003264	1.06	10.19	8.59	1.82	14.48	3.42	0.22	4.44	1.62	1.04	1.75	1.46	8.44	1.66	0.14	0.01	0.37	3.85	6.36	2.21	4.66	4.46	3.08	2.05	7.63	22.91	14.37	1.33	1.33	0.35	3.07	0.44	2.21	0.49	2.76	3.09	2.39	2.11	2.58	1.66	2.13	1.86	2.89	1.16	1.96	1.84	1.33	0.3	0.87
OG0003265	19.52	10.98	25.31	12.3	14.92	12.61	13.28	18.29	5.73	6.58	7.31	6.32	23.35	5.67	0.26	0.24	5.46	9.44	8.22	4.14	5.48	7.05	5.81	6.72	7.58	8.5	7.48	13.65	13.65	4.95	5.03	6.34	5.14	5.71	5.12	5.61	5.2	6.81	4.8	5.2	4.65	2.62	3.28	3.15	3.75	3.03	2.63	2.11	2.42
OG0003267	39.27	109.09	76.44	114.62	231.7	17.45	61.09	74.76	70.68	90.56	101.83	90.81	202.48	85.8	2.28	0.95	74.75	97.32	109.55	57.85	86.27	79.4	71.28	79.53	90.16	99.31	142.65	129.75	129.75	95.65	86.43	83.3	70.42	74.44	66.15	51.81	55.16	37.63	41.71	26.2	33.7	32.16	43.9	52.77	40.94	45.69	24.35	16.67	129.26
OG0003269	50.54	40.29	45.77	38.52	41.48	31.24	24.59	40.87	15.41	14.54	13.3	14.16	62.46	13.52	4.87	3.42	2.54	8.59	10.55	26.69	17.04	15.81	12.36	9.44	12.81	20.1	14.33	13.77	13.77	9.8	16.73	11.96	11.54	8.21	10.83	20.85	17.68	13.81	12.47	9.88	9.85	12.56	15.76	21.72	16.1	9.78	15.12	7.32	28.1
OG0003272	10.4	3.32	13.11	9.87	5.42	6.97	5.05	7.14	9.38	5.8	8.74	6.99	15.57	5.73	0.82	0.6	0.33	9.41	11.43	8.68	6.91	8.03	5.4	4.84	6.37	5.48	6.28	10.39	10.39	8.81	5.49	12.19	3.76	11.35	5.74	93.45	117.64	81.86	100.58	72.93	56.45	80.24	62.92	126.88	183.03	59.56	29.6	23.08	12.99
OG0003278	120.09	124.01	90.45	112.19	123.21	79.39	45.98	61.59	171.22	157.08	146.93	150.01	386.2	152.61	9.14	5.44	29.27	265.98	153.28	103.1	90.5	124.0	135.96	151.8	165.5	155.76	74.23	126.47	126.47	55.16	149.09	79.19	140.77	83.11	112.71	133.63	121.87	127.23	127.64	129.88	142.92	155.03	160.75	149.18	167.19	125.14	121.03	80.0	97.03
OG0003279	24.87	22.58	26.64	10.39	23.25	20.7	7.32	12.6	9.02	9.78	10.5	11.19	19.11	10.73	2.1	0.36	2.39	20.44	21.73	8.06	9.37	10.38	9.5	10.22	12.03	11.66	7.78	22.74	22.74	5.03	8.89	6.16	8.18	5.77	8.52	9.75	6.77	8.56	6.63	8.06	6.5	6.36	6.66	6.22	7.27	4.12	3.3	2.8	4.1
OG0003280	32.23	27.04	30.22	52.98	37.17	26.58	29.13	38.92	41.02	35.79	41.11	35.66	62.07	33.15	2.2	0.82	20.48	55.21	41.47	28.9	26.96	26.39	20.7	27.5	31.84	31.54	28.0	33.03	33.03	28.07	19.45	20.8	14.36	24.33	16.21	22.05	23.95	18.32	20.47	22.31	26.74	33.51	43.13	36.72	51.54	24.64	16.64	18.86	14.98
OG0003282	57.39	37.48	70.13	42.79	40.92	62.33	41.99	56.74	5.41	4.64	6.43	5.08	8.72	4.11	0.67	0.5	3.21	5.87	9.3	9.08	7.43	6.78	9.27	9.29	10.04	8.5	4.95	12.55	12.55	3.65	7.96	8.82	6.41	6.6	3.96	4.76	2.23	2.92	2.0	3.21	1.23	1.42	1.02	2.06	2.04	2.31	2.9	0.52	2.93
OG0003283	7.26	4.41	11.22	11.0	3.6	6.9	3.81	6.04	57.24	58.08	57.02	62.63	88.48	51.18	0.68	0.25	29.8	13.21	12.91	26.5	33.41	28.42	23.06	29.5	31.59	35.05	35.44	40.77	40.77	36.22	30.39	16.92	23.65	18.73	27.21	35.48	45.5	32.35	39.69	24.03	36.63	30.27	44.23	37.82	50.12	57.47	36.45	36.35	18.38
OG0003285	10.85	8.07	10.37	3.29	10.19	10.2	4.87	8.68	7.72	6.12	8.75	6.65	6.19	6.6	1.2	0.61	1.79	6.13	6.55	8.09	6.09	7.34	7.49	7.82	10.32	6.71	5.42	7.98	7.98	2.99	5.82	4.94	5.44	6.98	4.17	6.57	5.29	3.69	3.42	2.97	3.0	3.94	3.95	4.32	5.39	3.2	2.65	0.85	5.74
OG0003286	62.58	7.89	31.88	34.92	9.8	34.64	35.88	151.06	35.1	43.16	37.37	44.13	67.46	45.23	3.91	1.75	10.69	7.75	12.52	23.08	17.42	16.12	11.71	16.1	21.49	19.24	17.72	22.98	22.98	4.06	21.88	6.48	18.05	6.46	21.11	16.17	19.73	13.52	15.57	13.16	13.7	12.18	14.98	13.59	14.82	19.38	16.67	22.13	61.24
OG0003287	32.32	24.62	47.28	16.06	30.73	20.77	21.81	31.71	18.45	20.56	19.07	18.18	36.82	18.38	2.17	0.96	2.87	38.74	26.43	19.83	13.69	18.69	24.51	25.93	28.2	22.42	12.49	22.42	22.42	15.48	20.75	18.19	18.51	14.87	14.69	19.06	16.84	16.26	13.7	17.71	16.22	19.21	16.9	18.26	14.14	11.05	6.86	6.69	16.16
OG0003288	15.6	34.95	33.53	31.76	57.07	25.82	19.29	22.4	24.59	30.61	21.18	29.9	36.83	28.56	1.24	0.41	4.98	15.25	17.2	19.38	11.79	12.41	11.1	12.87	15.06	16.24	12.01	19.0	19.0	6.25	12.59	8.55	11.62	8.0	11.75	13.83	12.75	13.64	13.04	11.09	11.31	10.9	13.99	13.09	13.9	8.52	6.11	5.85	15.71
OG0003289	11.18	6.55	16.24	8.65	6.45	8.59	9.05	10.11	8.08	10.03	9.91	9.57	25.35	9.52	3.86	3.3	1.27	8.08	7.28	9.2	6.1	8.24	7.15	7.5	9.21	9.54	3.16	11.09	11.09	3.27	5.54	3.3	5.37	3.66	4.44	8.29	7.59	8.75	8.49	10.83	12.76	11.61	9.6	6.85	7.09	4.51	6.02	6.34	12.86
OG0003290	4.06	0.0	0.24	0.0	0.0	0.01	0.02	3.21	0.01	0.0	0.0	0.0	0.0	0.0	0.0	0.0	0.0	0.0	0.0	0.0	0.04	0.02	0.0	0.02	0.01	0.0	0.0	0.04	0.04	0.03	0.03	0.05	0.03	0.04	0.0	0.0	0.0	0.0	0.0	0.0	0.0	0.0	0.0	0.0	0.0	0.01	0.0	0.0	0.0
OG0003293	19.41	20.87	15.56	8.83	29.95	4.47	44.11	64.95	4.76	4.07	8.15	4.9	11.97	4.66	0.06	0.06	4.48	19.66	14.07	1.02	9.25	11.18	9.52	9.89	14.23	15.37	9.83	20.72	20.72	15.42	4.29	9.9	3.48	6.71	2.9	0.69	0.6	0.49	0.58	0.68	0.53	0.48	0.67	0.41	1.08	0.2	0.07	0.05	0.22
OG0003297	143.86	79.81	116.17	55.95	77.75	98.71	38.53	93.48	68.69	82.73	67.7	83.02	91.46	87.29	7.95	7.8	10.77	84.86	87.53	101.55	72.56	72.45	56.18	57.5	66.14	66.35	56.76	76.3	76.3	51.63	94.09	76.72	64.54	57.65	54.53	58.51	60.01	51.94	45.62	56.16	53.41	63.96	62.25	68.63	64.78	29.87	34.59	19.08	69.84
OG0003298	62.19	39.55	78.97	35.75	37.77	61.34	61.08	70.73	9.56	10.5	11.73	10.33	33.1	10.26	2.19	1.59	1.93	18.6	14.89	10.76	11.43	16.57	16.31	18.59	23.21	23.04	4.84	26.6	26.6	7.31	10.89	9.66	9.16	10.43	6.57	10.38	8.59	9.4	7.89	8.61	8.57	8.97	9.39	8.18	7.9	7.38	12.65	10.13	12.16
OG0003300	15.42	7.35	27.49	2.44	11.56	7.61	118.31	90.56	4.25	4.87	7.16	5.04	6.71	5.19	0.24	0.2	1.89	24.08	28.44	2.08	7.1	9.84	10.21	16.31	19.26	16.04	10.57	19.99	19.99	6.45	4.17	5.23	3.46	6.15	3.31	2.84	2.55	3.2	3.28	5.87	3.78	4.98	3.46	2.4	3.24	2.09	0.95	1.53	0.97
OG0003306	23.64	39.94	42.73	20.68	28.76	26.37	14.13	19.04	29.54	35.41	42.2	35.76	184.02	36.3	1.1	0.34	59.49	57.63	65.31	41.67	56.3	60.85	47.79	48.57	47.51	55.54	70.5	64.28	64.28	71.18	37.53	56.98	28.73	57.99	25.29	26.05	28.99	27.4	25.55	26.57	28.03	29.8	39.96	41.65	54.62	48.87	25.16	67.4	26.7
OG0003310	15.41	29.52	32.84	9.22	44.84	21.02	26.13	26.61	3.89	2.63	3.8	2.88	1.17	2.82	0.31	0.13	1.01	2.58	6.25	5.14	2.44	2.38	2.37	2.53	2.35	2.55	1.81	2.99	2.99	0.73	2.98	1.53	2.2	1.93	2.17	3.76	2.77	2.49	2.43	2.6	2.89	3.91	4.49	5.67	5.84	2.63	2.44	2.16	2.24
OG0003311	31.25	1.83	6.63	14.05	1.9	48.62	0.5	1.21	15.73	46.14	14.04	37.91	23.19	35.92	4.48	1.0	0.2	0.95	0.58	38.2	1.71	3.12	2.28	2.82	2.82	3.92	3.23	4.36	4.36	3.09	19.35	11.94	16.19	3.66	12.08	27.95	24.06	38.58	28.33	13.22	9.11	44.02	53.2	47.96	35.1	19.5	14.88	13.48	12.31
OG0003312	3.3	12.19	9.4	7.28	23.92	11.75	6.53	7.88	10.44	11.22	11.1	11.65	22.8	10.36	0.38	0.55	1.88	17.37	11.15	3.28	11.25	9.86	7.23	8.05	7.91	6.91	7.89	7.75	7.75	6.22	4.66	6.08	3.57	5.69	4.11	4.46	3.04	8.73	4.94	15.39	11.77	12.41	9.23	10.71	8.84	2.52	2.48	2.05	1.33
OG0003314	27.37	29.37	40.18	16.85	33.3	23.31	11.82	26.0	10.1	10.06	9.91	10.18	25.44	10.63	0.85	0.41	2.36	16.66	13.07	6.97	6.87	8.87	9.87	12.98	15.08	12.98	5.42	13.59	13.59	7.18	10.26	6.98	9.33	6.34	6.5	6.74	6.4	6.82	6.1	7.26	7.45	7.82	9.23	8.45	9.18	5.81	3.97	4.15	5.26
OG0003315	51.16	31.59	51.76	49.22	32.97	32.56	37.79	55.52	19.44	21.64	26.57	22.07	27.77	21.25	1.75	0.73	18.04	33.81	24.67	12.66	30.69	33.83	25.68	31.37	36.62	40.78	33.15	53.84	53.84	33.54	15.85	25.81	13.52	27.42	10.38	12.02	14.31	11.97	12.22	11.5	12.19	12.25	14.51	15.63	19.36	12.66	8.42	12.16	4.75
OG0003317	26.55	15.61	21.78	9.52	17.91	13.45	5.65	12.5	9.1	8.18	10.93	8.26	37.36	8.31	0.91	0.42	1.12	2.69	4.39	6.04	6.38	7.58	7.83	8.53	10.84	11.47	7.36	12.84	12.84	6.3	8.38	7.0	8.32	6.75	8.75	7.16	5.8	4.42	4.27	3.44	3.37	2.77	3.25	1.73	2.6	3.51	3.46	2.27	3.87
OG0003323	16.08	11.86	23.45	10.56	12.26	32.0	6.2	9.74	9.12	8.83	10.11	9.86	42.56	9.44	2.83	1.94	2.7	10.75	12.24	10.85	9.9	13.07	10.83	13.4	15.94	15.46	10.58	19.21	19.21	7.76	10.62	9.37	9.21	10.27	8.68	9.16	7.31	6.72	5.51	7.82	6.94	8.97	8.57	9.95	7.48	4.99	5.75	6.46	11.99
OG0003324	18.05	9.49	19.81	11.83	10.73	15.92	13.18	15.59	8.15	7.33	8.88	7.7	11.79	7.61	3.63	2.0	1.44	7.59	6.88	8.44	4.67	5.47	5.94	6.25	7.6	7.79	4.84	10.45	10.45	4.14	4.81	4.36	4.89	3.98	3.7	6.59	4.42	5.62	5.11	5.57	7.59	7.6	9.47	6.14	6.83	3.65	3.53	3.02	9.84
OG0003325	21.46	14.37	21.11	10.54	22.54	13.06	7.18	14.93	7.81	11.51	8.17	10.7	28.76	11.82	1.29	0.91	1.04	33.06	16.88	0.8	11.96	19.88	18.8	15.06	13.18	11.08	4.71	12.5	12.5	3.56	3.92	4.04	4.56	4.18	6.97	6.22	5.95	7.41	8.87	3.91	4.04	1.66	2.02	1.42	2.62	2.37	4.52	1.88	2.33
OG0003326	186.19	123.16	126.0	133.02	190.99	69.8	75.86	152.53	72.52	86.42	92.09	99.25	99.19	85.78	5.71	1.81	30.21	234.87	157.96	33.28	67.08	94.16	118.08	147.41	150.14	146.71	80.64	131.33	131.33	67.01	48.08	96.63	47.89	111.39	49.31	35.73	26.46	25.77	24.17	22.18	20.49	20.9	26.27	23.34	39.17	54.28	66.13	65.5	28.01
OG0003329	162.29	197.37	220.09	135.9	279.35	83.18	87.99	149.35	318.23	331.03	337.02	326.1	199.12	309.24	15.7	8.32	241.3	483.58	391.18	140.67	391.19	377.49	396.79	428.91	457.84	411.81	419.27	298.57	298.57	275.7	270.23	295.03	230.68	350.0	242.49	249.71	255.9	236.96	239.11	206.15	176.1	244.17	236.36	296.18	337.18	363.64	465.01	284.69	413.32
OG0003333	7.63	11.22	5.82	8.7	15.77	3.5	5.39	7.65	3.29	5.66	6.91	6.38	13.38	5.49	0.16	0.01	4.21	13.27	14.54	0.88	6.04	6.97	5.27	6.41	8.27	10.54	7.12	12.57	12.57	10.73	3.39	9.69	3.75	9.13	2.14	1.84	1.58	1.39	1.22	1.7	1.17	1.66	1.29	0.7	1.21	1.19	0.63	0.79	0.25
OG0003334	16.2	13.51	26.38	13.63	13.29	17.89	18.93	18.26	11.84	11.41	15.08	12.3	81.36	12.18	1.17	0.66	6.66	20.84	19.0	14.1	12.68	16.11	12.53	14.73	16.42	19.15	14.0	25.4	25.4	11.56	12.32	11.14	10.54	12.05	8.68	11.85	11.47	9.54	7.92	10.45	8.91	9.43	10.33	11.38	11.56	10.13	20.29	18.83	11.53
OG0003335	35.37	55.12	36.21	28.93	73.07	39.67	24.11	30.56	10.83	10.96	10.94	11.09	26.65	11.5	2.1	0.98	1.81	14.9	10.25	7.45	7.0	10.33	9.76	9.64	12.59	13.11	4.39	13.22	13.22	5.21	9.57	6.18	9.04	5.28	7.37	9.38	9.72	6.98	7.02	5.74	6.07	5.19	5.96	6.0	7.44	6.52	6.19	3.59	4.36
OG0003336	82.26	38.6	70.86	17.46	32.02	56.26	34.23	61.8	18.74	25.03	18.57	25.53	34.1	26.42	11.66	4.72	1.71	11.41	13.83	44.47	13.05	11.9	8.01	9.42	9.67	10.0	7.79	11.56	11.56	4.79	22.77	9.34	17.27	9.2	12.21	18.59	19.36	7.62	7.19	6.47	5.64	7.34	7.36	17.63	9.56	13.96	18.89	11.76	43.67
OG0003338	47.32	36.34	82.99	25.7	45.09	62.42	25.13	40.73	85.63	97.6	87.45	96.63	76.54	93.74	7.69	4.31	69.17	196.08	171.95	84.45	136.22	121.0	134.44	124.85	118.79	148.39	186.6	160.73	160.73	116.64	97.78	107.18	82.33	150.68	75.29	95.4	91.13	86.4	74.63	71.96	67.51	91.39	79.41	112.6	101.27	96.65	413.21	238.76	451.61
OG0003339	13.1	7.69	19.75	11.74	7.14	14.3	18.24	16.42	20.08	19.88	13.61	18.69	44.33	16.35	4.82	1.78	2.03	12.45	12.35	12.47	5.12	6.21	6.22	7.25	8.85	8.74	2.92	11.6	11.6	2.27	13.31	2.68	11.03	2.96	8.37	11.0	15.95	6.09	7.98	4.93	6.12	5.92	7.64	7.91	6.98	6.44	9.31	7.24	12.38
OG0003343	133.76	133.73	201.21	90.15	139.95	248.75	67.83	125.38	53.02	57.79	68.77	62.27	79.81	58.91	3.6	0.77	126.82	102.34	115.37	62.53	109.53	121.59	119.43	118.36	113.36	142.39	177.75	202.98	202.98	112.71	79.07	128.09	79.09	137.62	74.17	74.83	84.26	78.38	67.5	59.96	59.65	57.7	55.95	65.55	55.7	67.66	91.69	96.37	274.59
OG0003344	12.75	12.17	10.33	8.19	14.32	6.28	4.52	8.06	24.42	23.07	23.57	21.03	45.17	22.31	3.39	1.84	1.87	26.43	19.25	12.82	9.61	17.07	17.58	18.6	19.67	21.17	6.3	19.27	19.27	6.69	15.25	10.66	14.76	12.84	14.39	13.99	13.25	16.33	13.99	23.2	24.37	14.96	12.68	12.59	15.29	8.94	4.73	5.25	3.11
OG0003350	29.11	42.55	49.69	30.74	51.22	55.84	14.69	27.19	42.61	47.79	45.1	48.01	49.95	45.76	2.44	2.23	17.19	125.06	77.3	40.71	40.33	42.87	43.98	46.7	53.33	54.3	32.01	52.38	52.38	35.82	40.08	32.12	34.61	35.22	28.77	50.87	54.16	39.44	45.79	30.8	38.43	33.38	44.1	46.24	62.18	50.71	41.48	19.46	29.15
OG0003351	6.31	3.98	7.45	4.52	3.54	2.73	5.24	7.65	0.94	1.48	0.89	1.49	0.7	2.02	0.68	0.22	0.11	4.14	3.67	0.67	0.78	1.01	0.69	0.51	0.49	0.69	0.24	1.08	1.08	0.33	0.76	0.76	1.36	1.29	4.21	1.14	0.89	0.59	0.59	0.45	0.41	0.27	1.39	0.26	0.26	0.55	0.92	0.23	0.42
OG0003352	111.39	31.86	34.19	25.23	37.38	17.07	87.07	86.15	133.38	78.46	111.29	71.32	196.67	66.34	2.26	1.92	17.08	109.93	186.56	143.99	40.82	42.0	42.25	42.25	42.69	43.27	24.99	51.91	51.91	21.72	73.33	27.07	56.33	35.01	57.22	289.68	227.93	200.73	223.38	116.12	122.38	85.86	167.91	111.71	179.49	406.79	416.95	270.14	37.5
OG0003353	32.8	38.61	47.74	43.76	38.56	46.92	35.62	42.03	20.77	24.33	24.55	25.42	56.68	25.06	1.66	0.81	9.15	45.94	32.49	17.32	22.56	26.64	24.31	25.0	31.63	33.87	24.25	46.45	46.45	21.91	17.5	16.55	14.17	19.22	12.12	12.85	13.38	15.6	14.78	20.22	24.45	26.21	29.25	22.24	25.6	10.63	7.99	4.62	19.32
OG0003354	39.05	28.28	34.02	26.0	26.36	34.65	35.48	51.14	29.86	25.93	25.61	26.79	40.54	25.74	1.05	0.1	6.02	23.18	16.57	18.18	16.86	15.45	16.45	19.58	22.2	29.17	20.9	25.51	25.51	17.09	31.68	18.05	27.34	20.8	21.09	32.25	22.78	28.4	24.72	25.49	23.17	29.26	26.16	36.76	31.67	32.78	56.08	8.73	26.2
OG0003358	11.84	9.19	13.97	10.44	12.33	13.62	11.8	14.1	8.58	9.6	10.74	10.4	24.58	10.6	0.85	0.82	7.92	27.89	21.28	6.71	10.3	11.1	10.31	11.55	11.88	12.71	9.8	19.4	19.4	13.53	7.47	10.1	6.36	11.7	5.18	5.97	6.83	5.69	5.15	6.2	6.08	7.3	8.37	8.45	10.27	5.91	1.91	4.02	2.12
OG0003360	8.75	24.82	34.49	26.73	26.29	18.21	4.33	5.77	8.45	6.29	5.95	5.44	12.05	4.92	0.39	0.09	0.5	4.2	10.78	1.01	4.11	2.52	1.75	1.77	1.63	1.49	1.5	1.95	1.95	0.25	5.5	0.39	4.36	0.83	3.79	37.87	58.08	16.09	34.57	6.79	10.78	18.42	26.78	8.88	11.24	26.54	12.9	14.64	20.31
OG0003364	28.23	49.7	67.27	34.61	63.36	47.24	45.83	26.94	15.19	32.91	18.58	26.76	41.73	28.35	3.06	1.47	6.81	18.03	24.22	8.27	17.63	29.8	25.07	27.57	27.09	26.35	19.1	25.0	25.0	8.2	17.5	9.09	17.05	9.02	26.48	55.03	43.66	49.9	68.98	21.67	11.62	13.66	7.9	16.23	18.6	9.64	12.17	8.24	7.75
OG0003365	11.02	11.67	43.35	13.61	14.84	14.92	8.16	13.25	71.21	72.25	76.95	77.45	100.57	73.41	2.59	1.02	34.61	21.06	29.8	36.72	44.95	40.48	42.03	48.46	48.7	56.53	69.94	68.13	68.13	28.57	38.06	35.1	36.76	27.87	38.77	69.12	78.49	43.88	42.79	25.17	25.85	22.89	26.38	49.73	31.54	94.16	94.17	50.97	188.42
OG0003368	33.93	24.51	40.8	20.45	25.99	42.98	15.24	23.65	7.35	8.32	8.19	9.03	25.92	8.88	3.37	1.23	1.78	8.87	9.08	11.61	7.82	7.88	6.83	8.15	8.95	9.25	8.21	12.02	12.02	5.18	8.76	6.58	7.31	7.41	5.94	7.49	6.05	6.55	5.04	8.11	7.99	10.09	9.54	10.18	7.78	5.05	7.42	4.37	13.51
OG0003369	21.37	29.96	17.44	9.37	50.26	22.74	3.45	14.57	9.87	8.89	11.37	10.09	15.89	9.06	0.08	0.11	2.69	12.74	16.68	4.11	9.69	9.05	8.95	9.16	10.69	12.88	14.82	15.97	15.97	2.52	7.71	4.66	6.93	5.91	7.3	8.93	9.47	5.12	5.14	4.15	2.69	4.07	2.85	5.65	5.11	10.91	13.37	8.77	30.36
OG0003370	55.69	18.89	79.4	18.28	28.38	72.3	64.77	36.8	18.98	15.58	16.61	17.42	32.07	17.68	0.77	0.31	3.48	23.01	22.76	15.57	9.9	7.78	7.79	10.77	14.47	12.11	12.8	23.43	23.43	12.57	16.72	14.74	13.93	9.73	10.95	14.17	13.07	9.68	9.33	7.56	6.41	7.18	6.19	9.14	8.8	13.16	36.05	11.81	69.82
OG0003371	14.32	25.44	21.86	15.74	26.16	30.56	6.3	11.16	18.46	19.6	21.58	19.97	55.09	17.96	1.53	0.76	7.77	19.17	19.43	12.81	24.15	38.78	32.78	26.0	22.7	22.17	18.72	26.53	26.53	14.55	15.58	13.44	13.57	12.05	14.19	11.16	10.79	10.68	9.14	11.06	11.25	11.4	13.27	13.7	13.31	9.01	7.21	6.51	7.51
OG0003373	5.87	9.25	13.51	16.8	8.9	17.88	0.81	2.04	18.15	13.56	18.94	13.91	35.53	13.86	4.69	2.33	2.41	15.94	11.95	17.22	11.8	14.99	14.55	15.11	17.86	18.86	8.4	24.82	24.82	6.76	12.55	7.42	12.11	8.25	11.01	27.99	22.75	17.72	16.99	14.66	14.43	13.18	15.08	18.16	16.94	16.87	9.67	12.49	7.44
OG0003377	0.18	5.66	11.84	63.18	1.45	13.31	0.35	0.44	58.65	43.07	46.51	40.33	60.7	40.11	0.12	0.1	4.39	0.26	0.16	19.03	11.34	11.23	11.85	14.85	17.6	17.92	11.01	20.19	20.19	6.1	36.52	5.77	39.49	5.36	40.76	313.64	265.03	243.82	238.67	175.73	194.24	171.52	134.94	129.32	106.69	150.52	151.5	72.97	127.84
OG0003378	196.82	507.22	154.27	151.49	442.24	146.81	55.64	137.83	377.38	358.8	318.09	353.04	346.13	374.18	3.18	2.32	28.51	209.65	175.77	100.19	91.28	161.61	162.79	169.0	202.71	184.59	104.2	128.15	128.15	145.04	802.01	321.01	613.22	205.32	414.77	192.53	219.53	200.63	255.66	234.46	271.64	232.24	239.53	118.78	149.31	190.46	151.45	115.23	123.33
OG0003380	29.11	59.93	33.34	26.03	43.48	28.75	25.02	39.64	0.0	0.06	0.0	0.0	0.0	0.0	0.0	0.0	0.0	0.0	0.0	0.0	0.54	3.34	8.05	2.47	0.03	0.0	0.0	0.14	0.14	0.0	0.02	0.0	0.0	0.0	0.0	0.0	0.0	0.0	0.0	0.0	0.0	0.03	0.0	0.0	0.0	0.07	0.0	0.0	0.0
OG0003382	106.96	77.02	120.28	52.46	95.99	82.31	28.2	88.24	92.38	90.88	97.42	106.25	80.08	101.78	0.66	0.37	78.94	139.02	133.37	89.86	107.4	91.5	98.89	103.35	102.33	118.76	139.9	139.36	139.36	143.25	96.84	164.28	80.02	193.83	71.85	46.03	53.43	73.34	63.48	95.0	90.98	106.48	107.42	132.26	113.87	43.75	32.86	17.92	42.49
OG0003383	23.4	17.4	26.32	13.9	17.88	13.93	13.73	36.65	16.75	17.24	19.6	17.36	42.77	16.45	0.71	0.58	5.96	22.71	20.83	12.64	14.16	14.17	12.48	14.85	16.76	17.99	18.58	23.52	23.52	20.65	18.28	25.48	13.57	20.73	12.12	14.83	14.83	13.83	12.96	10.05	11.44	12.68	13.06	12.31	14.56	10.04	7.77	7.72	15.19
OG0003384	69.28	87.8	60.16	63.42	98.52	82.15	32.1	50.63	52.59	58.45	50.9	59.3	133.66	57.57	2.11	0.71	21.2	92.56	60.19	60.76	43.56	45.03	50.78	50.95	57.22	56.28	33.86	54.52	54.52	41.52	66.64	44.73	49.08	44.06	38.41	32.56	28.7	33.82	33.85	48.88	48.73	69.87	58.63	61.49	49.57	32.74	24.86	18.75	45.06
OG0003386	11.11	32.37	7.77	23.77	22.04	16.12	7.72	32.48	42.45	66.21	39.9	42.86	189.19	45.79	7.3	9.08	5.62	16.5	25.39	31.05	43.89	30.79	30.04	32.6	40.23	57.17	44.72	70.79	70.79	8.63	20.58	9.2	26.33	8.86	62.62	28.56	24.32	156.42	103.84	74.99	73.84	14.64	12.77	24.98	25.32	79.16	93.58	16.22	67.03
OG0003388	37.89	30.53	47.61	41.64	34.5	35.24	49.0	43.95	11.99	12.73	14.01	14.04	16.68	12.99	1.26	0.63	3.58	21.04	16.15	9.25	12.63	15.85	12.13	13.52	17.3	17.58	11.84	25.48	25.48	11.71	11.34	11.27	8.95	9.12	8.1	7.0	7.02	6.02	6.29	6.53	7.92	7.97	11.51	11.59	11.86	7.42	7.53	4.82	7.74
OG0003389	31.28	32.59	35.95	33.96	45.13	54.79	33.51	35.57	42.52	60.33	41.65	66.41	77.02	69.84	13.32	3.02	15.7	38.16	29.91	42.07	34.43	31.78	34.2	37.21	40.6	43.47	30.18	47.81	47.81	25.33	40.36	23.78	41.24	26.85	37.2	24.96	28.0	25.22	27.05	23.03	24.88	22.31	30.8	21.72	29.44	35.14	40.98	28.29	185.7
OG0003392	11.52	9.3	16.23	10.22	11.11	13.59	8.42	9.11	17.47	19.33	17.36	19.07	23.35	19.15	3.5	1.73	1.48	22.85	17.58	13.16	8.33	13.93	15.51	14.54	16.44	16.24	4.05	17.62	17.62	6.15	11.86	7.42	10.34	6.2	7.38	14.99	12.64	11.89	12.44	11.88	13.61	14.14	16.3	15.28	14.55	9.69	8.62	8.19	10.48
OG0003394	68.22	31.76	56.47	25.81	37.21	41.35	15.55	198.13	34.92	34.31	36.24	33.21	48.27	33.98	2.26	1.4	9.66	36.13	33.74	25.37	22.53	21.99	21.1	24.38	32.7	43.52	43.07	50.87	50.87	34.56	34.87	32.57	25.22	29.54	23.77	25.79	24.47	23.6	19.72	22.11	20.78	27.82	30.2	30.69	27.71	16.09	13.77	17.77	25.0
OG0003395	51.07	40.7	73.37	25.63	54.56	69.75	35.75	47.39	20.52	20.0	23.74	20.6	63.04	19.77	4.71	1.96	2.22	13.51	13.75	16.28	12.74	15.3	13.95	14.65	16.68	17.53	16.62	22.35	22.35	9.93	14.9	12.61	12.73	12.01	12.44	11.11	9.1	10.4	8.76	11.61	11.59	13.33	14.53	16.16	14.39	6.17	5.47	4.31	4.95
OG0003396	3.79	0.05	1.56	20.8	0.1	5.02	5.73	6.26	0.99	1.24	1.84	1.43	0.0	1.02	0.01	0.0	1.43	0.04	0.0	0.01	0.0	0.05	0.06	0.03	0.03	0.1	0.0	0.17	0.17	2.03	0.2	0.68	0.19	0.62	0.1	0.0	0.04	0.0	0.0	0.02	0.0	0.03	0.01	0.02	0.01	0.0	0.0	0.0	0.2
OG0003398	2.0	10.35	5.56	8.39	15.95	10.87	4.76	5.24	7.77	6.19	10.39	7.98	21.97	7.24	0.11	0.06	2.11	19.9	47.76	6.06	8.43	7.91	5.6	8.63	11.08	13.28	9.09	13.75	13.75	3.78	8.26	2.16	6.59	3.52	8.12	14.96	12.94	12.97	9.21	14.73	10.61	9.63	8.38	7.3	10.83	4.67	4.39	1.77	4.84
OG0003399	6.99	18.08	17.27	6.81	22.24	12.56	4.09	3.67	6.06	7.81	5.61	8.92	3.99	7.85	4.84	2.52	1.57	6.33	7.39	30.87	15.93	31.27	21.61	6.95	5.43	4.38	4.07	7.34	7.34	3.84	13.33	10.15	13.14	7.76	13.65	14.01	12.33	31.96	35.79	68.31	54.55	52.6	40.55	36.22	25.74	2.53	2.72	4.43	5.43
OG0003400	7.62	4.2	8.6	2.41	4.94	4.64	4.65	6.59	5.85	6.21	6.98	6.7	12.21	6.66	0.78	0.37	0.63	4.75	4.28	5.64	4.39	5.7	5.38	4.72	6.45	7.45	3.74	9.15	9.15	2.53	4.33	3.59	3.42	4.21	3.2	4.19	3.94	2.42	2.71	2.4	2.71	2.33	2.74	3.03	3.12	2.75	3.27	3.37	9.15
OG0003401	3.94	0.52	12.31	0.15	1.11	0.0	2.54	4.42	60.61	56.36	61.08	58.67	97.47	56.71	0.21	0.1	44.06	83.63	55.85	8.76	39.9	50.74	54.25	82.68	90.38	86.05	61.79	112.88	112.88	167.32	62.91	90.62	45.62	74.24	32.81	21.39	30.75	18.18	24.04	14.79	12.81	12.88	18.46	8.32	18.47	37.64	18.74	20.29	7.38
OG0003404	11.85	13.87	11.76	4.74	17.1	4.51	2.87	5.9	1.22	1.64	2.75	1.66	0.0	1.72	0.03	0.0	2.06	3.25	5.77	0.27	2.81	3.35	2.93	3.68	4.13	5.88	5.91	11.34	11.34	6.64	2.3	10.78	2.33	7.85	1.02	3.76	3.11	2.09	2.31	0.95	0.9	0.47	0.69	0.38	0.65	1.91	0.82	1.27	0.11
OG0003406	9.01	12.32	10.98	7.54	15.02	7.63	6.78	10.61	26.56	31.62	28.18	31.07	62.5	31.17	4.61	2.01	2.67	19.34	19.25	31.19	20.9	27.37	23.72	21.77	22.51	18.56	10.88	13.39	13.39	16.79	16.69	20.98	15.42	12.65	16.97	12.37	10.96	14.66	16.91	17.06	21.23	16.74	15.8	15.06	11.08	4.79	2.29	4.07	11.26
OG0003407	44.34	58.76	60.78	42.89	57.84	46.67	27.19	38.36	43.09	54.93	45.33	56.11	97.22	56.89	4.94	1.75	12.48	115.62	80.4	47.56	41.95	52.39	43.31	46.48	50.94	47.04	37.82	54.53	54.53	44.1	47.16	51.53	35.21	49.0	30.83	26.28	24.69	24.84	22.16	25.36	24.48	28.95	29.69	30.38	24.91	21.27	22.89	33.21	67.73
OG0003408	122.99	201.51	93.16	92.97	229.76	93.15	35.53	75.24	21.71	23.5	27.29	23.64	119.65	27.55	0.9	0.37	15.71	62.24	61.74	12.65	19.44	24.34	31.49	37.67	36.97	36.21	22.43	29.69	29.69	39.21	98.41	47.35	73.69	34.18	58.39	24.9	24.73	20.2	17.35	19.39	15.66	13.81	13.51	9.78	15.67	9.47	5.05	5.38	4.58
OG0003412	11.1	16.11	9.56	8.53	23.38	8.45	4.02	11.19	0.27	0.22	0.39	0.23	0.0	0.39	0.0	0.0	0.09	1.33	2.32	0.2	0.35	0.68	0.62	0.66	0.76	0.54	0.49	0.66	0.66	0.0	0.04	0.0	0.23	0.0	1.02	1.19	0.68	0.7	0.83	0.53	0.76	0.5	0.75	0.47	0.89	0.36	0.74	0.27	0.7
OG0003413	23.62	9.71	25.48	9.62	11.2	18.68	12.78	17.46	17.18	25.65	24.59	27.41	69.98	26.93	0.92	0.31	7.73	27.28	30.17	27.99	20.71	25.53	21.07	21.13	23.04	24.68	19.77	34.88	34.88	15.1	24.65	19.0	19.88	17.45	17.89	10.9	11.66	12.87	9.08	14.87	15.52	17.69	17.4	18.25	14.96	11.71	11.66	23.59	36.24
OG0003415	13.09	15.83	14.46	104.54	12.45	16.04	2.96	5.4	318.82	280.9	242.13	258.03	1415.53	261.93	2.65	0.99	19.78	15.48	15.91	104.31	62.39	58.19	68.39	85.07	95.62	97.6	51.56	88.17	88.17	17.32	221.84	21.6	247.65	23.59	241.14	494.24	496.43	403.65	400.24	318.62	395.94	307.94	307.26	191.55	200.14	376.37	369.19	137.22	192.12
OG0003416	1.46	4.43	5.81	1.14	9.87	3.29	0.43	0.72	2.86	2.64	4.42	2.92	10.86	2.63	0.1	0.15	0.6	11.8	12.32	2.92	9.32	15.39	12.36	8.07	6.31	5.39	3.4	4.34	4.34	2.66	7.63	4.59	6.94	4.57	6.26	1.84	1.72	3.8	4.32	8.92	7.27	32.98	19.5	20.26	9.92	1.59	1.43	1.54	2.7
OG0003418	9.69	8.26	19.95	4.66	5.43	10.25	7.98	6.97	15.48	19.58	20.51	22.26	17.65	19.25	1.04	0.68	8.06	40.58	44.34	16.93	16.02	13.61	11.3	12.0	15.72	20.39	35.88	34.07	34.07	8.7	11.15	18.73	13.11	19.83	20.86	13.22	9.98	13.63	10.1	30.74	18.09	13.98	9.75	6.7	6.19	1.76	0.89	1.38	3.78
OG0003419	6.94	10.21	21.41	7.0	9.46	7.15	5.21	6.11	15.17	14.74	12.14	13.53	36.46	14.25	1.64	0.94	1.31	18.19	12.89	12.81	9.56	10.22	9.35	11.44	13.15	12.13	8.94	12.27	12.27	7.01	15.07	8.84	10.59	4.72	8.05	12.34	11.81	10.71	10.27	9.21	9.32	9.16	10.57	10.61	11.05	6.75	4.67	4.24	7.77
OG0003421	177.61	179.26	185.26	113.03	152.87	262.66	47.99	111.68	8.73	9.47	11.37	10.27	15.96	9.16	0.49	0.25	2.51	13.34	12.36	11.06	11.19	13.75	11.95	13.85	17.13	17.72	13.18	22.34	22.34	9.08	14.7	12.72	10.4	14.63	8.88	7.85	6.58	6.22	5.8	7.28	7.38	11.0	11.82	13.52	13.03	6.12	4.59	4.01	6.07
OG0003425	125.0	3.57	23.32	3.51	3.94	8.29	60.84	108.68	10.97	17.79	10.19	17.4	14.01	17.43	2.23	0.57	2.64	26.18	15.72	22.43	13.76	16.86	19.08	25.46	22.15	14.67	3.79	16.53	16.53	17.71	19.98	20.14	7.51	14.28	4.79	6.5	5.21	8.44	4.91	8.69	3.61	5.65	8.33	4.97	5.56	3.54	2.25	4.51	5.6
OG0003427	94.43	63.92	85.59	32.7	110.46	51.9	74.84	85.94	65.75	60.62	61.52	64.52	139.05	61.91	1.65	0.91	18.31	122.39	72.61	16.34	42.13	68.35	78.07	92.37	115.77	119.76	63.1	170.11	170.11	66.03	63.78	87.85	74.31	73.73	66.43	50.44	53.13	37.17	42.51	32.58	38.55	37.93	36.65	44.59	52.92	45.93	29.84	22.52	21.4
OG0003429	106.32	68.54	51.81	94.33	32.93	53.75	8.33	90.62	95.08	88.02	78.24	87.48	250.02	88.14	0.21	0.11	31.38	12.13	10.8	47.39	46.24	42.44	42.6	53.47	64.02	69.43	42.16	74.94	74.94	45.75	94.13	40.4	79.57	54.37	70.11	155.71	147.1	140.42	136.1	136.15	156.61	152.32	159.93	145.01	152.19	112.82	152.97	35.51	97.36
OG0003430	5.25	9.0	20.66	11.52	11.99	34.3	1.93	4.71	16.06	13.2	15.62	12.51	19.05	12.33	1.07	0.68	2.59	8.13	9.91	13.23	11.56	13.52	13.95	10.82	11.13	11.61	9.23	13.06	13.06	6.66	11.28	8.14	10.43	9.06	12.13	22.23	23.58	16.28	19.09	10.35	12.34	9.15	10.83	10.83	11.34	22.32	12.2	15.18	16.41
OG0003432	182.78	4.65	107.73	1.08	117.51	59.78	40.96	42.28	9.86	10.49	9.84	9.84	66.44	13.39	0.5	0.3	13.1	0.47	0.73	18.43	196.28	169.39	146.79	103.39	69.18	69.75	87.46	92.49	92.49	39.83	125.86	56.69	81.89	26.6	60.14	44.0	30.41	33.83	26.69	48.41	20.05	95.95	44.61	57.84	45.55	19.89	20.9	16.78	41.57
OG0003436	136.14	50.37	97.14	30.72	121.81	24.15	620.05	646.56	77.81	48.25	62.22	46.78	103.42	45.11	0.62	0.75	5.76	83.89	70.25	50.11	46.84	34.28	40.09	61.25	63.94	60.47	42.65	53.27	53.27	108.71	79.54	119.14	82.73	170.6	81.24	503.16	366.42	280.52	316.39	273.11	240.35	464.7	440.32	463.24	514.79	890.23	2151.81	930.19	486.72
OG0003438	70.03	18.56	13.46	9.71	23.56	10.51	7.12	11.66	9.31	8.34	10.75	8.71	10.76	9.01	1.86	0.87	2.36	4.44	5.44	4.57	13.03	11.61	9.46	10.7	10.82	10.6	9.09	14.06	14.06	2.97	5.12	4.99	5.9	4.91	6.96	4.09	4.36	3.06	3.75	5.33	4.25	5.35	4.15	2.4	3.87	2.48	2.89	0.76	1.09
OG0003439	18.82	36.57	37.18	47.12	26.79	35.39	17.76	16.6	11.41	13.94	13.76	14.99	28.17	13.08	5.94	3.71	5.41	8.16	8.76	6.04	40.98	41.92	47.9	53.05	53.09	70.23	105.29	59.2	59.2	7.08	10.56	8.03	15.31	10.2	30.09	12.73	10.9	11.23	7.48	10.24	7.27	7.82	9.13	6.13	7.56	3.43	5.8	2.5	6.36
OG0003441	29.25	56.27	34.68	30.69	69.48	49.82	20.26	25.72	18.84	21.22	22.44	22.61	35.42	21.42	2.09	1.11	10.76	49.22	34.61	12.32	23.06	26.7	24.23	25.91	28.73	33.75	19.15	40.01	40.01	28.68	17.12	21.52	14.69	26.26	11.69	12.42	13.66	11.36	10.34	13.9	16.0	27.01	22.72	18.95	23.21	16.23	10.59	9.86	8.19
OG0003442	4.53	1.93	5.27	5.65	1.96	3.0	2.79	2.86	1.08	1.6	1.85	1.43	3.64	1.17	0.05	0.05	0.59	3.22	2.71	0.41	1.67	2.3	2.13	2.32	2.93	3.37	1.36	5.24	5.24	1.69	0.74	1.64	0.79	2.05	0.58	0.66	0.65	0.43	0.45	0.41	0.2	0.29	0.38	0.47	1.04	0.93	0.34	0.5	0.17
OG0003451	66.98	28.82	63.24	157.2	28.1	49.3	40.76	72.72	399.74	336.13	379.22	330.39	702.47	337.54	2.33	3.53	95.63	2.94	1.62	172.37	86.57	86.86	87.1	126.6	133.78	143.71	161.59	163.76	163.76	94.56	208.35	48.44	176.45	44.81	196.38	297.38	376.1	281.11	272.37	246.6	256.55	224.83	270.13	226.85	270.01	261.38	193.6	140.4	98.18
OG0003456	126.95	82.57	193.33	113.66	97.54	184.09	112.11	144.06	75.04	79.37	89.36	86.42	142.53	85.8	1.96	0.75	21.24	111.2	99.79	121.21	86.86	98.25	96.64	109.92	140.71	149.43	72.59	195.94	195.94	54.68	110.72	68.82	92.36	62.13	71.47	77.34	60.34	58.94	62.99	71.94	77.38	116.82	128.28	117.65	99.62	42.8	38.25	24.61	63.67
OG0003459	50.07	34.42	79.28	43.12	39.92	78.55	70.1	68.74	4.73	4.69	4.87	4.25	5.86	4.96	0.79	0.37	0.91	2.85	3.53	5.29	8.22	11.11	13.35	12.94	15.42	14.44	4.84	16.53	16.53	8.08	5.56	7.92	5.6	10.13	3.71	3.02	2.0	2.22	2.39	1.92	2.2	1.6	2.42	1.96	2.24	1.58	2.45	1.07	1.07
OG0003465	9.06	13.68	15.63	13.49	13.37	17.9	5.99	7.39	21.55	25.63	21.57	26.23	46.29	26.12	6.29	5.38	3.18	28.95	25.14	24.93	15.6	20.61	19.77	19.01	24.18	23.86	11.67	27.56	27.56	8.23	17.83	11.38	15.99	12.41	15.35	12.56	11.11	12.84	11.7	11.79	12.43	11.95	13.41	14.63	13.75	7.62	6.73	3.42	10.99
OG0003466	5.28	7.08	4.2	2.55	7.73	3.8	0.29	1.64	8.45	10.43	9.11	11.93	7.78	11.86	1.05	0.93	0.83	12.8	9.45	4.93	3.27	4.51	3.55	3.62	3.43	3.15	1.9	3.71	3.71	2.67	6.79	2.93	5.5	2.48	2.68	2.01	1.52	3.9	2.79	5.04	4.81	4.45	3.64	2.56	2.79	1.07	1.0	2.34	3.03
OG0003467	11.38	12.94	26.66	9.04	13.93	7.31	6.83	11.39	12.19	12.3	15.59	12.9	33.61	12.24	1.31	0.56	3.28	11.96	13.13	20.21	15.74	16.19	13.42	14.02	15.38	18.89	21.75	37.03	37.03	9.09	10.91	10.94	10.48	12.72	10.22	10.49	11.04	8.44	8.86	8.01	7.89	7.77	11.92	9.27	10.55	10.32	5.93	3.81	14.21
OG0003469	54.48	63.13	60.95	55.72	72.27	59.31	33.38	53.01	40.18	43.24	49.6	44.91	45.88	44.34	1.15	0.29	24.21	59.45	35.97	21.51	39.75	46.79	40.91	37.91	46.4	53.29	43.46	64.5	64.5	37.34	26.31	37.39	27.38	42.27	23.63	21.9	17.65	22.31	23.29	30.51	32.34	42.29	44.29	40.17	39.18	16.19	12.43	16.13	16.09
OG0003471	37.38	81.64	27.22	57.44	44.66	28.02	9.64	19.18	23.15	30.4	24.23	28.0	32.42	31.6	3.82	2.64	5.96	75.0	49.7	13.18	12.74	20.4	20.25	22.96	22.08	20.81	10.65	20.13	20.13	7.31	17.0	9.02	19.86	8.8	26.64	18.17	17.8	22.29	20.66	26.1	21.25	14.48	13.05	8.38	10.03	5.29	3.74	7.41	3.82
OG0003474	14.55	4.44	20.78	13.61	6.53	11.94	8.99	8.66	4.96	3.51	4.66	3.4	13.92	2.86	0.14	0.05	0.17	3.16	1.1	0.66	0.27	0.34	1.1	4.24	9.16	7.9	6.01	5.94	5.94	0.28	2.06	0.18	2.93	0.09	3.33	3.3	3.59	0.41	0.57	0.09	0.12	0.07	0.06	0.02	0.01	1.42	0.84	0.54	3.47
OG0003475	51.71	2.14	4.18	6.12	5.13	2.56	1.47	19.01	35.66	32.71	27.2	27.08	49.69	30.72	8.28	2.64	0.17	30.03	11.63	59.31	20.87	15.31	10.13	5.84	4.15	3.51	2.75	12.23	12.23	6.2	24.26	11.21	15.06	3.1	7.67	13.34	17.66	11.27	18.88	14.54	25.77	15.7	26.45	13.27	10.64	5.29	4.36	3.65	36.19
OG0003480	49.91	35.29	42.72	40.28	35.49	36.96	45.46	61.54	24.64	23.94	30.02	25.19	58.44	23.47	0.35	0.43	12.81	54.53	41.32	14.92	24.75	24.33	26.64	30.88	36.74	38.47	23.87	41.51	41.51	30.42	24.24	22.52	24.57	28.71	21.96	30.68	25.12	25.62	28.17	22.78	22.26	24.26	26.24	20.87	33.33	34.24	27.01	20.23	7.86
OG0003482	18.65	12.91	23.21	12.38	15.83	19.22	16.21	17.68	9.92	11.38	13.02	11.89	23.49	11.58	0.71	0.27	10.31	37.61	23.69	6.79	16.58	17.33	16.41	18.37	22.43	24.81	14.56	24.18	24.18	15.25	6.46	11.58	6.75	17.6	5.83	5.2	4.94	4.15	4.79	3.44	5.08	7.11	7.97	8.68	11.54	7.85	3.79	4.0	3.32
OG0003483	63.82	51.93	61.48	43.81	58.52	40.1	38.3	50.19	17.83	18.18	19.51	18.57	48.83	18.83	1.64	0.77	4.42	25.3	19.73	11.99	13.54	15.59	14.64	18.06	19.32	18.54	11.66	22.14	22.14	11.66	15.58	13.42	12.81	11.85	11.84	13.18	12.31	10.82	11.4	9.93	11.12	11.05	13.44	12.76	12.95	9.78	5.53	7.75	6.47
OG0003484	4.72	6.45	4.24	4.25	8.92	2.3	2.08	3.67	12.2	12.09	14.0	12.75	16.81	14.0	0.34	0.33	1.88	24.07	14.49	6.57	7.26	9.47	9.84	11.72	12.96	11.32	10.49	16.84	16.84	8.42	8.74	9.64	7.56	8.02	7.65	5.04	4.19	3.52	3.28	3.96	4.15	5.33	4.62	4.9	4.16	3.02	2.5	4.65	2.89
OG0003485	50.22	34.89	56.71	81.84	31.55	48.37	19.39	38.94	84.61	79.62	69.52	74.96	114.33	72.86	1.94	1.27	7.16	14.26	15.7	61.9	36.93	42.51	37.62	37.45	36.91	43.99	48.83	46.45	46.45	16.01	78.02	21.39	58.39	21.57	56.14	124.18	143.24	100.91	96.17	79.25	95.97	74.09	76.28	83.87	77.69	91.03	84.97	55.83	95.41
OG0003486	9.67	6.33	37.68	4.05	3.08	13.46	4.5	18.25	3.94	4.66	6.87	4.88	3.6	5.14	0.19	0.06	0.86	0.07	0.17	5.45	8.8	8.24	6.9	7.66	10.0	9.59	6.84	10.94	10.94	2.21	6.91	3.71	5.74	2.83	5.41	2.61	1.79	2.48	2.23	3.86	3.14	3.29	2.76	1.9	1.86	1.79	0.88	0.89	1.58
OG0003491	0.11	0.54	2.41	0.39	0.3	0.49	0.49	0.42	1.01	1.05	2.02	1.26	2.28	1.17	0.0	0.0	0.41	11.54	10.09	0.26	1.02	1.67	2.02	2.08	2.32	2.06	1.19	3.06	3.06	0.01	0.11	0.0	0.16	0.0	0.1	0.01	0.04	0.01	0.03	0.02	0.0	0.01	0.01	0.0	0.01	0.0	0.0	0.04	0.0
OG0003492	0.93	0.0	1.29	0.0	0.0	0.0	0.05	17.63	0.05	0.89	0.06	2.4	0.0	1.33	0.06	0.02	0.0	1.17	9.37	0.05	0.04	0.0	0.05	0.0	0.0	0.0	0.0	0.02	0.02	0.02	0.03	0.0	0.0	0.0	0.0	0.0	0.0	0.0	0.0	0.01	0.0	0.0	0.0	0.0	0.0	0.0	0.0	0.03	0.0
OG0003496	18.58	37.86	40.74	30.51	30.49	25.63	9.2	12.91	10.25	14.81	9.97	14.31	9.85	15.52	3.21	0.89	1.23	7.99	10.25	13.43	4.5	4.57	3.51	3.87	3.69	3.95	2.59	3.91	3.91	1.09	5.64	2.01	4.43	2.22	4.7	22.99	20.24	15.82	13.98	12.37	10.81	9.71	9.13	8.54	6.9	5.3	2.59	5.66	4.66
OG0003500	21.36	13.66	28.41	51.19	11.23	19.18	13.33	17.63	10.94	14.95	15.22	16.8	17.98	12.88	0.21	0.0	10.79	5.48	5.09	5.35	13.0	9.62	7.8	10.21	10.14	12.1	12.45	15.53	15.53	12.49	4.57	7.48	5.11	8.3	4.33	11.31	12.4	10.87	11.14	6.06	8.49	8.74	12.45	10.15	17.2	19.48	17.29	6.43	7.06
OG0003501	53.19	36.32	66.68	35.72	42.3	39.93	77.08	73.55	9.29	8.64	10.17	9.09	13.91	9.81	1.04	0.52	1.85	16.04	17.64	14.66	15.32	19.05	22.61	22.0	25.95	24.41	5.85	29.54	29.54	11.68	13.92	16.26	15.11	18.15	15.16	13.69	9.61	8.18	6.75	12.11	8.85	9.76	10.18	8.0	7.37	7.8	12.11	9.2	10.88
OG0003502	12.01	26.8	34.31	128.3	12.5	51.58	7.87	11.12	137.18	119.03	127.59	122.55	341.73	121.9	2.18	0.8	41.35	7.96	9.2	54.74	47.79	39.35	37.1	46.48	51.98	55.2	52.71	64.0	64.0	37.22	64.43	21.37	64.38	20.58	74.01	93.24	119.75	86.64	99.1	63.31	83.52	59.88	91.0	60.78	83.56	112.82	90.47	54.38	67.52
OG0003505	40.87	55.67	43.84	32.29	62.14	37.55	21.88	43.5	17.82	18.03	20.52	17.45	46.73	19.25	4.58	3.42	5.48	22.78	28.49	21.74	37.08	35.84	39.38	41.57	34.47	35.93	28.63	34.83	34.83	18.97	24.81	22.97	20.57	21.76	18.25	10.0	7.09	8.31	6.78	19.29	15.12	32.63	15.21	21.26	13.68	5.27	6.56	5.5	15.58
OG0003510	38.47	61.18	38.09	29.01	46.04	27.35	10.49	26.37	10.59	9.38	10.68	10.0	37.32	10.59	0.29	0.18	4.68	21.53	17.44	4.26	7.3	9.04	8.6	9.77	9.79	10.93	6.64	11.47	11.47	5.16	8.23	5.74	8.54	5.87	7.46	9.9	10.3	7.14	6.64	5.83	5.3	5.35	5.53	7.72	9.08	8.47	5.15	5.85	1.53
OG0003512	131.61	53.57	67.56	50.54	39.5	27.76	7.2	41.71	46.64	121.45	43.13	89.23	191.32	92.47	15.42	7.18	13.75	19.34	39.1	49.4	81.5	92.22	55.98	50.47	43.81	45.15	41.96	53.86	53.86	3.94	34.72	9.87	49.58	12.1	93.1	38.06	35.4	62.93	51.91	32.66	28.77	27.25	31.86	37.08	61.15	9.15	56.01	49.08	164.93
OG0003513	27.22	17.52	23.8	12.21	18.64	23.72	14.05	18.92	10.94	13.57	11.94	14.93	20.31	15.47	1.5	0.89	2.1	9.41	9.47	9.73	3.86	5.11	4.67	6.15	6.91	7.85	5.78	11.81	11.81	3.92	5.09	4.26	4.37	3.82	3.36	5.92	4.73	8.54	5.14	10.19	9.98	9.74	9.27	6.35	7.94	4.7	4.19	2.82	4.28
OG0003514	267.14	301.43	298.77	367.25	317.6	199.23	215.64	322.87	229.88	235.6	217.84	245.34	191.76	235.82	3.66	2.84	168.24	401.34	423.96	330.41	292.47	288.13	278.09	285.75	358.35	357.24	341.89	371.42	371.42	379.44	351.59	473.6	326.18	435.38	302.98	355.43	358.29	329.06	335.65	360.21	314.28	363.0	343.27	439.38	412.71	299.81	237.98	220.79	293.22
OG0003522	42.1	26.45	53.62	19.38	28.43	25.1	22.25	39.88	9.22	11.67	11.02	10.2	5.66	12.93	0.44	0.09	2.1	13.83	12.8	6.88	8.35	9.35	10.69	11.38	12.54	11.81	7.98	11.76	11.76	7.61	8.46	8.41	7.97	7.01	7.24	4.69	3.69	5.03	4.34	5.08	5.52	4.95	4.66	3.93	4.86	3.65	2.23	3.25	3.79
OG0003523	118.34	104.85	81.39	57.41	136.42	43.22	24.43	43.15	69.14	65.43	77.79	67.22	71.08	68.35	0.98	0.33	48.35	175.73	130.23	39.59	75.21	87.77	108.03	142.07	150.7	142.6	122.09	163.35	163.35	84.47	92.92	109.64	83.98	99.31	68.8	49.42	45.3	41.06	39.86	34.37	32.72	36.04	41.13	29.21	41.13	50.73	32.52	41.95	23.71
OG0003524	3.08	2.46	3.94	1.64	1.81	1.78	2.21	2.58	3.4	5.12	4.15	4.96	12.82	5.42	1.0	0.26	0.72	3.97	4.78	4.83	2.94	3.8	3.36	3.14	3.9	3.88	1.81	4.41	4.41	1.75	3.77	2.35	2.9	2.8	2.21	3.43	2.55	3.43	2.82	3.27	3.51	4.79	5.41	3.92	3.08	1.96	1.83	2.88	3.05
OG0003526	3.21	3.03	3.96	1.94	3.9	3.21	1.77	1.62	23.29	35.58	24.96	37.83	74.79	44.25	15.73	5.45	3.53	23.95	25.02	19.96	16.27	15.74	10.57	9.84	10.25	11.11	8.48	11.21	11.21	2.55	8.8	3.72	8.3	5.53	17.4	24.56	19.47	20.05	13.66	15.22	12.01	13.88	27.93	10.35	11.53	16.41	19.25	10.47	3.94
OG0003527	18.17	14.76	26.75	11.49	18.14	18.9	8.6	11.57	21.27	18.86	20.46	20.79	38.88	20.95	2.25	1.29	3.63	32.06	37.73	17.55	37.53	67.69	53.7	32.68	23.93	16.7	7.75	16.5	16.5	9.43	17.82	17.24	17.62	14.21	16.4	25.99	16.83	20.83	8.97	38.06	9.16	12.73	10.16	8.79	10.18	6.76	4.72	6.49	10.81
OG0003528	22.63	8.08	14.36	11.3	6.99	16.56	6.72	11.18	29.33	35.87	31.01	34.76	88.51	33.32	2.13	0.93	6.72	20.82	21.02	10.03	9.43	8.9	8.46	9.38	9.71	9.49	11.41	14.21	14.21	7.34	12.22	6.21	10.77	5.25	11.3	21.34	25.4	19.84	20.99	18.57	19.39	16.33	18.69	13.58	16.37	20.14	20.46	10.54	17.6
OG0003531	14.67	5.82	8.21	2.71	7.89	4.7	3.64	9.51	8.34	9.44	7.75	9.1	14.42	9.93	0.86	0.33	2.79	21.54	15.9	5.64	4.92	6.08	5.98	6.13	5.48	5.93	4.56	7.71	7.71	9.93	7.65	9.46	6.41	6.37	5.75	5.18	4.6	5.62	5.7	4.19	5.28	4.66	5.36	3.56	4.02	3.78	3.0	3.36	3.22
OG0003532	42.48	36.65	48.8	34.67	40.87	61.82	38.95	40.87	21.05	25.19	30.1	29.39	54.74	26.52	1.06	0.66	17.77	77.13	57.28	19.2	31.19	33.78	28.46	32.13	37.47	42.74	31.64	51.4	51.4	32.56	18.0	21.32	14.3	28.7	10.34	9.9	13.23	10.05	11.5	10.41	15.57	18.09	29.93	18.89	30.51	28.64	12.18	33.71	11.07
OG0003533	38.47	75.84	67.4	56.32	66.86	40.24	28.98	29.34	10.98	14.49	11.72	14.35	23.01	16.81	6.74	2.24	3.06	18.34	19.83	15.68	10.09	10.81	7.85	7.96	8.77	8.34	7.58	10.25	10.25	4.94	15.11	4.96	14.72	5.76	19.05	22.22	24.3	11.55	9.7	6.33	6.79	5.66	12.71	8.2	8.19	11.14	6.53	6.24	7.16
OG0003534	9.53	9.46	14.47	6.11	13.41	11.3	8.83	9.57	9.93	7.68	8.92	7.16	17.16	7.79	1.66	0.44	1.22	14.17	12.45	10.19	4.14	5.74	4.53	5.2	5.85	5.89	3.34	11.55	11.55	2.2	7.79	2.06	6.51	1.83	5.41	19.16	16.16	8.78	8.82	7.85	8.01	12.95	12.21	12.48	11.63	8.61	6.1	8.71	8.1
OG0003535	8.4	6.38	5.91	3.29	6.66	3.8	1.54	4.75	9.9	13.14	10.0	12.32	35.99	12.47	3.25	1.62	1.55	9.17	8.52	8.56	7.41	11.58	10.12	8.61	8.56	8.3	5.51	13.3	13.3	5.37	8.97	7.22	8.03	6.38	8.04	10.82	9.67	11.86	10.4	11.97	11.95	10.33	8.58	7.33	6.23	5.35	4.89	5.57	8.58
OG0003536	41.79	106.43	32.01	44.82	85.12	34.49	3.33	16.73	43.74	47.64	42.02	46.75	44.63	48.23	2.65	1.41	7.9	115.12	90.53	25.38	23.51	32.55	30.28	31.14	31.53	27.63	12.86	23.81	23.81	8.99	29.48	16.33	31.06	18.35	30.98	27.73	24.58	26.72	25.3	27.55	25.91	34.74	31.33	33.99	29.0	17.66	16.06	23.13	15.77
OG0003537	3.41	1.74	5.81	0.98	1.3	1.94	1.29	2.44	9.07	8.8	11.33	8.44	65.86	8.77	2.75	1.33	0.87	9.31	10.09	17.92	7.67	11.26	7.48	9.26	10.49	10.08	6.35	11.61	11.61	4.17	14.88	5.25	12.16	6.8	9.36	13.75	11.89	10.59	8.83	12.86	13.41	15.21	15.04	16.01	13.22	8.54	13.08	12.6	19.46
OG0003538	2.99	23.92	18.75	42.6	1.56	13.9	1.06	1.01	1.54	1.29	2.48	1.38	3.94	1.83	0.08	0.05	1.06	0.67	4.43	0.68	10.74	17.55	18.5	29.45	29.96	37.83	26.82	13.63	13.63	1.21	3.31	1.82	6.17	2.17	10.87	0.89	0.94	0.43	0.68	0.51	0.78	0.36	0.48	0.83	0.75	0.59	0.72	0.49	1.44
OG0003539	23.57	31.23	64.49	26.51	39.36	16.58	19.95	25.62	4.41	5.09	9.04	6.39	12.97	6.52	0.02	0.0	10.53	11.08	13.71	0.61	7.02	7.56	6.91	8.12	10.83	14.03	11.46	21.23	21.23	7.21	1.48	7.44	1.79	6.25	1.16	1.5	1.58	1.15	0.96	0.82	0.54	0.8	1.19	0.79	1.42	1.97	1.13	0.8	0.67
OG0003540	12.51	9.66	18.26	6.2	12.58	9.53	9.29	13.71	10.0	10.83	9.34	10.3	28.63	10.36	3.28	2.04	1.02	15.75	12.13	16.36	9.66	10.47	8.29	8.03	9.32	9.44	3.02	10.63	10.63	4.07	13.12	6.12	10.65	4.97	6.6	14.81	12.5	10.74	10.01	11.38	11.88	13.26	12.07	14.62	9.92	6.91	4.11	5.34	14.01
OG0003541	0.4	0.3	0.11	0.0	0.9	0.39	0.0	0.11	0.07	0.22	0.0	0.0	0.0	0.0	0.05	0.0	0.13	25.42	16.39	0.0	0.04	0.0	0.05	0.0	0.05	0.0	0.0	0.1	0.1	0.03	0.09	0.0	0.04	0.0	0.13	0.31	0.26	0.04	0.24	0.14	0.09	0.1	0.36	0.08	0.02	0.0	0.0	0.0	0.0
OG0003542	14.12	139.98	178.75	179.89	4.69	447.37	3.42	5.52	378.05	272.76	309.55	231.17	416.11	229.63	7.37	4.91	3.04	0.34	0.36	464.15	133.37	126.35	95.62	59.51	42.86	39.51	30.65	22.16	22.16	1.24	110.11	2.38	75.97	3.21	62.29	4.54	3.85	146.52	73.27	432.79	634.93	297.86	242.05	790.97	319.17	0.89	0.61	7.39	81.3
OG0003543	16.87	19.03	19.33	14.22	16.95	16.88	8.78	13.55	17.97	25.68	22.07	29.4	41.73	29.73	7.65	4.4	2.83	36.79	37.08	21.62	15.55	14.55	14.19	12.39	15.92	16.71	13.33	20.15	20.15	10.16	15.61	12.4	11.4	12.88	15.76	18.48	13.72	18.17	15.25	22.56	17.6	33.05	25.7	30.61	25.47	10.9	12.04	7.66	15.38
OG0003544	4.14	4.66	8.87	5.74	5.03	4.87	0.41	18.72	5.59	5.62	6.42	5.17	10.67	5.3	1.0	0.41	0.61	7.04	7.64	6.0	7.39	6.35	4.43	5.34	6.24	5.46	3.22	6.94	6.94	1.78	6.28	3.46	5.28	2.76	5.02	4.9	3.9	3.14	2.73	3.11	2.95	3.4	3.85	3.51	3.31	2.82	5.09	4.57	9.48
OG0003545	77.13	33.81	76.69	25.15	44.51	113.32	68.8	81.17	10.76	11.77	12.31	12.27	21.62	12.15	3.05	1.43	2.63	22.63	20.96	15.34	15.35	18.76	17.45	18.09	21.34	21.1	12.61	25.77	25.77	11.35	12.69	14.97	13.42	15.04	17.2	12.19	8.58	6.45	5.61	10.35	8.78	14.03	12.67	12.81	11.91	16.35	26.45	16.12	26.99
OG0003546	6.89	6.23	8.75	5.1	6.6	6.89	3.5	3.95	7.72	8.08	8.71	8.48	29.35	7.86	0.42	0.2	2.61	22.79	14.36	4.78	4.85	6.18	5.79	6.67	7.63	9.24	3.83	8.92	8.92	5.55	6.43	5.11	5.64	5.25	4.63	4.25	5.94	4.51	4.81	4.54	5.35	4.8	6.17	4.92	7.48	5.06	2.68	2.37	2.27
OG0003547	30.9	27.12	37.99	35.81	26.25	23.25	18.75	25.46	10.02	10.84	10.7	10.87	8.3	10.77	1.03	0.57	2.5	14.37	12.34	11.09	11.61	11.94	9.73	9.98	9.32	8.67	8.86	10.51	10.51	8.52	13.57	10.11	10.93	9.02	8.09	10.59	11.01	10.67	9.87	10.87	10.96	14.77	13.1	12.98	11.18	10.39	7.74	7.98	11.55
OG0003548	39.12	35.73	42.1	20.73	42.13	35.37	18.46	28.21	22.48	26.0	22.65	23.68	53.97	24.38	1.57	0.72	3.42	36.2	26.11	24.55	16.31	22.14	20.27	21.75	21.92	22.38	16.7	23.9	23.9	12.21	20.8	13.41	16.27	11.69	13.76	17.73	16.33	14.24	12.77	15.86	16.29	17.01	15.39	19.09	16.74	11.27	7.25	7.97	11.11
OG0003549	1126.39	1285.33	2792.3	348.82	1647.29	2333.83	837.02	2259.39	390.33	561.4	565.76	657.3	319.23	569.46	92.0	34.14	2021.53	3464.26	3887.07	917.58	2299.27	1723.63	2890.95	2987.27	2411.05	2615.63	4248.8	2806.55	2806.55	2505.3	1490.34	2865.82	1260.77	3061.77	1832.42	779.5	775.39	938.14	695.86	704.57	544.13	558.52	464.05	683.78	733.18	1010.51	1339.87	529.61	889.09
OG0003550	3.79	2.59	9.17	3.86	3.66	4.56	6.16	5.48	12.27	13.67	14.76	14.94	1.59	14.76	0.25	0.19	5.12	10.07	11.53	8.74	10.2	9.99	8.11	10.73	12.49	13.36	16.03	30.61	30.61	12.33	6.22	7.81	5.86	7.13	5.33	6.08	6.27	6.36	5.63	4.9	5.52	6.2	6.87	6.39	7.03	8.83	2.93	4.99	9.83
OG0003551	20.04	14.89	24.6	13.25	21.43	13.67	12.32	17.34	0.32	0.35	0.59	0.42	2.37	0.56	0.02	0.0	0.47	1.65	1.95	0.05	0.75	0.76	0.68	0.82	1.31	1.43	0.72	1.7	1.7	0.83	0.22	1.15	0.34	1.37	0.16	0.1	0.12	0.1	0.11	0.1	0.05	0.13	0.17	0.06	0.09	0.18	0.14	0.05	0.35
OG0003552	12.58	9.24	16.01	5.6	9.93	8.37	4.7	7.8	10.1	13.6	9.82	14.27	37.52	16.8	2.56	1.93	1.15	14.61	14.22	16.12	10.47	12.14	10.11	10.85	12.83	12.84	8.71	14.56	14.56	8.32	11.72	10.39	9.44	9.04	7.59	9.3	7.09	11.87	9.16	14.71	13.5	16.69	12.66	11.83	9.04	4.46	4.49	3.44	8.85
OG0003553	6.3	5.91	10.58	7.3	6.87	10.99	7.26	9.02	2.15	2.22	2.27	2.95	16.89	2.89	0.57	0.41	1.08	5.29	5.26	4.26	3.0	2.98	2.05	2.49	1.84	2.0	1.77	3.78	3.78	1.77	2.7	2.3	1.65	2.38	1.91	1.13	1.21	1.83	1.05	2.0	1.72	2.59	3.09	2.77	2.24	1.31	0.61	0.99	2.33
OG0003554	0.32	39.61	6.63	1.95	16.79	12.62	1.63	0.84	0.19	0.12	0.2	0.17	0.0	0.37	0.0	0.02	0.02	2.97	10.07	0.32	1.61	0.92	0.51	2.55	7.09	9.73	23.4	39.24	39.24	0.41	31.76	0.86	21.53	0.69	12.03	0.2	0.28	0.22	0.18	0.24	0.14	0.1	0.12	0.1	0.12	0.1	0.13	0.03	0.49
OG0003559	4.24	57.93	56.36	30.92	54.59	19.53	1.84	1.9	65.08	42.91	62.39	47.2	117.48	53.06	5.03	2.47	8.34	102.42	59.94	33.13	37.59	63.1	70.94	54.26	49.24	45.64	21.18	38.31	38.31	8.78	37.36	16.32	45.45	14.66	63.12	8.82	8.94	47.35	30.51	146.2	143.4	53.44	51.73	21.01	36.02	4.07	4.61	2.92	6.41
OG0003560	145.61	39.81	106.1	49.64	48.29	80.54	44.14	165.9	19.03	17.38	23.67	18.73	62.54	17.62	1.89	1.29	7.24	25.35	23.86	16.46	18.62	18.48	19.5	23.17	26.53	27.32	23.72	35.63	35.63	15.74	13.21	12.61	11.57	15.85	11.18	9.87	9.6	12.78	11.71	11.09	14.0	13.73	17.36	14.63	20.09	14.39	5.19	9.36	7.07
OG0003561	24.12	12.01	22.53	6.79	13.77	25.62	25.63	38.99	1.41	1.41	2.36	2.3	1.97	1.87	0.01	0.01	0.29	3.86	2.06	0.57	4.41	2.76	2.5	2.78	4.27	3.77	1.59	4.28	4.28	3.3	0.88	1.49	0.77	1.45	1.03	0.17	0.15	0.15	0.11	0.12	0.08	0.03	0.16	0.09	0.19	0.52	0.14	0.21	0.56
OG0003562	21.62	13.51	23.19	11.85	15.39	25.06	13.16	17.43	19.26	22.86	24.49	23.32	38.18	23.5	3.13	1.49	5.02	31.2	27.85	18.87	15.64	18.74	19.0	22.17	27.47	29.28	13.67	35.16	35.16	12.7	19.28	12.07	17.67	12.47	15.16	13.5	11.53	11.54	10.43	11.92	13.0	16.93	19.17	16.89	15.96	11.64	10.26	8.69	21.44
OG0003563	319.78	184.9	203.8	133.91	247.4	100.93	134.33	292.5	160.68	174.08	194.6	191.32	466.61	191.24	3.92	0.96	110.81	322.62	316.01	115.15	182.13	201.34	242.94	261.04	266.47	264.26	222.12	273.7	273.7	146.43	158.28	276.77	156.11	320.41	179.68	78.25	68.82	77.4	73.98	73.26	63.8	85.68	92.48	102.01	102.1	86.0	74.18	79.95	74.14
OG0003564	299.88	144.12	78.38	40.17	111.15	83.96	72.36	187.72	26.15	43.89	29.53	43.23	34.41	43.5	8.66	1.33	2.92	53.06	39.55	34.66	20.83	21.79	20.61	27.06	30.27	19.9	12.44	23.68	23.68	6.99	10.97	12.31	9.81	19.04	11.67	34.44	44.85	47.77	47.94	23.41	24.94	12.25	17.72	10.39	12.13	48.55	22.43	48.74	32.05
OG0003565	28.87	21.15	30.77	15.46	22.6	15.18	13.26	25.62	20.76	23.54	18.05	21.93	26.65	23.23	4.45	2.12	1.6	19.53	18.57	23.7	15.12	18.87	19.3	22.08	28.3	24.08	8.57	26.29	26.29	8.24	26.46	12.77	23.97	12.55	14.27	13.61	10.75	11.22	12.72	12.09	15.13	15.49	16.59	14.16	13.5	10.22	11.9	5.4	22.56
OG0003567	17.84	14.75	9.36	7.4	26.35	5.55	7.21	16.98	5.07	7.21	6.62	7.84	5.72	8.59	0.58	0.17	1.99	22.29	28.14	2.82	8.03	6.78	6.9	6.57	6.15	3.9	4.27	2.96	2.96	3.37	5.66	3.96	4.42	4.97	3.39	0.85	0.62	0.85	0.26	0.61	0.58	1.81	5.9	1.71	3.17	1.71	0.78	1.03	0.58
OG0003568	8.32	8.17	14.6	27.17	7.1	14.74	5.39	6.7	30.54	26.21	26.19	25.4	34.22	24.72	1.55	1.36	4.92	6.62	5.29	10.83	9.61	10.66	11.84	13.68	16.57	16.61	6.94	17.58	17.58	10.14	13.51	7.82	16.71	8.86	16.55	36.39	32.32	29.91	32.48	21.63	28.64	22.37	29.99	20.27	26.3	34.24	27.32	20.43	13.3
OG0003570	49.99	45.58	82.69	20.7	50.68	67.19	25.78	43.22	36.33	37.66	36.56	37.47	108.52	40.67	11.18	5.61	6.14	33.97	36.31	39.37	34.11	51.11	48.65	46.16	45.74	46.09	25.28	50.07	50.07	9.39	43.03	13.69	40.87	15.01	49.95	59.18	59.22	42.52	46.28	34.74	32.83	28.19	27.78	24.8	22.96	27.44	24.55	19.42	21.7
OG0003571	509.89	720.75	225.81	340.28	752.48	473.34	86.03	230.86	163.2	172.56	191.21	177.93	225.36	168.85	1.52	0.81	118.86	463.95	290.19	52.58	123.2	175.64	176.83	201.06	206.91	198.61	178.06	162.66	162.66	100.0	153.77	97.36	142.1	103.22	129.85	92.61	131.12	100.18	104.67	85.39	84.06	80.64	102.58	72.67	131.89	169.27	117.65	114.53	46.78
OG0003572	70.59	48.7	83.31	100.93	45.09	52.18	38.22	66.41	58.84	59.3	62.04	58.82	104.49	53.22	0.52	0.29	39.64	18.97	17.05	27.44	34.43	31.13	23.05	27.54	27.5	34.13	41.12	43.16	43.16	31.7	30.9	25.33	26.66	25.32	33.22	35.45	44.91	30.36	34.56	25.59	29.42	27.28	37.62	27.87	41.04	46.9	33.34	33.01	34.74
OG0003574	46.48	16.62	44.89	11.27	25.71	5.1	5.6	19.99	18.6	20.21	22.42	21.09	36.81	20.24	1.21	0.48	9.22	4.77	4.16	8.47	42.76	48.63	39.13	48.15	56.75	52.62	23.52	34.89	34.89	16.93	25.1	21.87	27.24	28.1	35.43	11.4	13.08	12.2	13.51	10.68	11.17	9.5	13.91	10.67	13.85	10.11	7.67	4.32	4.91
OG0003575	56.96	59.6	49.82	54.94	63.51	44.79	26.37	38.78	29.39	34.38	34.82	36.04	59.23	33.66	0.89	0.58	18.79	100.77	65.78	18.22	30.17	32.01	26.28	29.34	33.32	34.22	28.0	38.7	38.7	35.15	24.61	28.27	20.04	31.36	19.63	20.34	23.92	18.63	23.28	17.63	21.17	21.35	30.14	22.74	33.87	34.73	19.73	25.24	13.28
OG0003576	36.13	50.74	68.69	46.65	59.4	38.07	20.89	35.65	40.1	40.92	39.81	42.2	82.78	42.6	1.99	1.09	10.29	52.55	38.78	29.91	32.07	29.48	28.05	30.88	34.02	33.1	31.18	37.05	37.05	21.97	39.36	29.11	33.88	22.57	28.63	29.57	23.89	29.8	31.43	45.28	52.15	61.62	48.56	40.05	33.1	18.87	22.49	16.36	20.17
OG0003577	3.38	1.86	4.69	4.46	2.02	3.4	1.87	2.93	6.92	7.28	8.49	8.12	34.13	7.74	0.23	0.2	4.14	4.31	3.76	4.62	6.83	6.42	5.96	6.77	8.26	9.9	5.18	12.67	12.67	8.11	4.65	5.96	3.6	7.67	2.49	8.44	7.46	5.78	8.2	3.53	5.58	4.96	7.88	5.63	9.38	11.15	6.61	7.93	2.11
OG0003578	9.0	5.89	15.77	6.84	4.01	13.24	7.84	8.31	0.24	0.13	0.37	0.2	0.0	0.24	0.0	0.0	0.0	0.34	0.4	0.23	3.82	5.78	6.96	1.83	0.46	0.36	0.17	0.27	0.27	0.24	0.28	0.28	0.21	0.44	0.21	0.15	0.15	0.07	0.19	0.07	0.08	0.18	0.16	0.13	0.16	0.11	0.06	0.08	0.06
OG0003579	5.77	4.85	8.14	2.75	6.16	9.95	2.69	3.88	8.54	10.19	9.58	9.61	8.58	10.93	1.13	0.38	1.85	17.97	15.06	6.35	4.79	5.62	5.19	6.41	6.91	6.77	3.2	9.02	9.02	4.74	12.91	7.34	11.89	3.54	8.62	6.89	7.09	6.26	4.75	5.75	4.63	5.34	5.66	5.61	6.16	3.49	3.4	2.61	6.77
OG0003580	10.96	24.8	19.77	27.39	14.47	18.87	8.46	12.08	31.72	37.58	33.44	37.54	88.52	39.46	6.38	3.55	4.72	27.8	20.97	38.2	26.89	30.47	30.15	36.3	42.78	35.53	19.97	30.75	30.75	12.54	32.53	16.99	26.27	16.85	19.95	17.06	11.38	14.58	11.71	18.45	17.6	24.54	25.74	29.45	29.33	12.6	14.71	8.18	20.21
OG0003581	14.82	12.89	23.39	13.07	13.09	15.03	9.49	11.37	11.93	10.44	11.11	11.18	21.88	10.71	4.26	2.73	1.23	14.69	10.35	11.65	7.48	9.48	9.16	9.39	12.15	11.38	2.97	13.61	13.61	3.29	10.46	5.27	9.04	5.4	6.99	11.8	10.74	8.47	7.99	9.23	9.83	12.48	13.45	10.42	9.99	7.25	5.75	4.5	6.35
OG0003582	87.8	57.95	196.48	59.86	77.9	187.53	63.5	102.75	10.98	11.8	12.67	12.93	46.52	12.09	1.56	1.05	4.4	16.55	15.84	11.69	13.3	16.83	18.8	21.65	26.16	26.94	14.19	34.76	34.76	11.81	13.25	13.01	12.58	14.04	9.35	5.81	4.97	6.63	5.19	8.32	9.38	12.08	11.76	11.05	9.67	5.38	5.14	3.78	6.75
OG0003584	41.55	33.4	31.98	19.04	33.32	23.15	20.29	36.39	21.84	20.17	24.1	21.05	66.62	20.25	1.04	0.47	6.47	39.07	25.59	19.72	22.86	26.18	25.17	28.5	31.48	29.36	21.27	40.64	40.64	24.93	22.18	30.8	18.17	33.74	16.2	15.27	13.99	13.89	14.24	14.97	15.73	18.54	19.76	18.83	18.81	12.33	7.52	9.95	10.77
OG0003585	24.6	24.8	56.49	19.79	28.92	21.78	15.81	29.57	1.58	2.34	2.91	1.8	6.33	1.94	0.24	0.07	2.27	2.37	4.35	2.11	2.47	2.68	1.74	2.18	2.6	2.88	1.32	2.82	2.82	3.09	3.54	2.91	3.94	1.72	5.06	3.69	3.01	3.34	3.17	3.28	2.97	2.79	3.39	1.92	1.48	2.37	1.93	0.94	1.29
OG0003586	10.71	7.79	6.69	5.75	11.56	1.34	2.55	3.86	28.56	36.48	35.13	39.79	38.97	35.99	1.26	0.47	21.47	15.48	19.64	12.69	20.71	18.52	14.76	19.63	22.27	23.14	25.1	28.93	28.93	37.48	14.02	20.1	10.45	17.81	9.36	16.14	18.37	12.58	11.13	10.06	11.15	12.13	19.53	14.77	21.24	16.66	9.0	7.63	8.23
OG0003597	3.55	2.74	8.92	4.56	3.74	3.64	5.24	5.84	1.24	1.53	2.04	1.29	6.14	1.31	3.08	1.75	0.44	9.86	7.47	0.36	5.43	10.31	9.33	6.4	5.82	4.13	2.6	7.29	7.29	2.89	1.62	2.13	2.36	1.98	3.56	5.24	4.64	1.72	2.09	1.55	1.34	1.85	2.21	1.4	1.51	1.46	2.86	1.63	1.3
OG0003599	43.39	46.36	38.35	37.16	54.48	47.02	29.79	35.81	45.36	42.58	49.68	46.31	65.19	40.87	1.24	0.85	30.84	105.03	56.64	22.85	45.33	46.6	45.39	49.43	58.86	63.83	43.2	66.44	66.44	58.56	35.65	44.88	30.32	61.08	25.22	26.43	28.9	25.92	29.77	26.27	33.56	38.6	59.25	48.25	66.56	45.14	45.77	35.89	23.89
OG0003600	96.51	138.97	268.79	117.23	106.72	111.48	3.67	80.04	97.01	98.72	104.85	98.04	225.94	100.05	17.82	9.94	24.79	122.51	115.19	230.58	152.55	134.77	96.03	84.88	81.9	79.22	67.56	83.02	83.02	81.05	204.12	116.31	131.95	87.47	111.23	61.33	46.33	54.07	40.51	68.83	60.5	57.81	55.66	69.85	49.58	23.19	26.27	25.66	112.78
OG0003601	58.86	33.45	14.28	7.74	36.58	15.86	10.02	26.71	3.76	3.22	5.39	3.54	8.12	3.11	0.15	0.21	3.23	13.2	10.72	0.29	10.09	6.87	4.45	3.98	5.05	4.69	4.77	10.56	10.56	9.47	9.88	9.95	7.34	17.39	8.7	3.8	4.18	1.85	2.52	1.03	1.58	0.72	1.03	0.32	0.92	2.6	1.34	0.44	1.78
OG0003603	66.56	40.16	60.15	31.38	52.85	46.06	25.77	40.72	41.01	51.22	56.28	58.59	125.57	52.98	1.04	1.02	50.35	59.68	64.55	44.0	74.77	60.63	60.04	60.42	62.69	85.11	87.56	94.71	94.71	67.36	59.3	64.3	43.71	59.72	41.46	44.87	46.86	39.79	42.7	39.08	40.16	44.6	48.15	50.85	58.96	55.67	56.32	30.9	68.17
OG0003605	29.96	10.6	34.24	13.99	13.84	10.04	4.69	16.44	13.28	14.09	13.46	13.87	20.6	14.89	4.29	1.97	3.06	8.76	9.56	11.89	14.5	16.08	13.38	16.56	16.97	13.65	12.39	27.62	27.62	7.35	15.29	8.17	13.44	7.89	11.61	9.77	7.11	9.37	5.58	11.91	8.82	13.36	8.93	12.73	9.13	4.24	5.52	2.76	3.71
OG0003606	3.94	4.53	7.53	7.12	0.19	4.38	0.29	0.38	20.47	53.26	17.68	48.23	50.97	37.97	0.93	1.05	0.53	0.03	0.0	0.37	6.5	4.27	4.74	5.68	4.12	5.31	5.17	11.43	11.43	0.25	104.27	2.66	85.91	2.21	78.93	47.98	34.37	20.97	23.23	4.78	3.51	1.02	0.96	1.41	3.8	7.85	13.51	1.74	13.75
OG0003608	30.82	23.58	49.73	22.4	25.58	33.27	16.18	21.43	6.51	8.32	6.45	7.42	25.07	7.63	3.59	1.57	0.9	6.7	6.52	9.13	8.03	9.09	8.7	8.8	11.5	11.55	4.3	14.43	14.43	3.82	7.25	4.75	6.82	5.07	7.02	7.42	6.24	6.74	5.72	7.47	7.17	8.89	7.79	7.06	5.48	3.36	4.08	2.39	7.23
OG0003609	28.72	20.36	40.44	19.43	24.78	27.14	16.03	20.35	13.14	13.73	16.14	14.2	22.4	14.04	16.2	7.59	14.17	44.72	30.79	7.31	16.6	19.04	16.0	19.43	22.86	25.37	20.29	31.52	31.52	24.06	10.87	19.11	8.57	21.69	7.09	8.18	8.13	8.18	7.68	8.61	10.97	11.14	14.09	13.38	17.49	10.55	4.23	9.34	2.98
OG0003610	30.12	27.38	27.81	15.53	30.88	23.76	10.58	20.32	15.44	14.3	15.23	15.46	71.01	16.05	2.1	1.25	2.04	38.1	29.77	13.79	13.84	16.45	17.19	17.21	20.04	27.66	28.2	22.31	22.31	10.87	22.35	13.63	19.76	12.26	16.65	16.87	17.5	14.06	14.2	14.76	13.2	14.59	14.69	14.0	19.77	9.29	7.06	4.48	7.78
OG0003611	40.31	32.8	38.97	24.39	41.68	23.81	17.13	29.15	28.0	27.11	27.26	27.62	37.34	27.28	3.9	3.01	6.93	52.07	31.24	16.4	18.9	24.52	27.23	29.8	35.07	29.38	18.0	27.44	27.44	19.46	22.25	18.09	17.86	17.49	15.46	20.79	19.45	19.7	20.92	20.45	23.93	26.63	27.67	24.88	27.36	13.31	7.94	7.67	7.29
OG0003612	77.26	30.52	77.43	25.82	34.12	55.48	20.21	72.39	38.54	28.27	31.0	24.6	44.08	25.57	0.99	0.31	4.59	23.22	14.58	21.61	13.7	16.92	16.8	10.41	11.29	8.93	9.6	7.34	7.34	9.89	12.81	13.48	11.59	16.89	10.24	24.05	17.0	13.65	13.67	9.42	7.6	7.02	10.58	6.78	7.29	11.65	5.7	7.73	10.01
OG0003613	33.49	28.07	22.4	18.17	45.15	14.67	6.03	20.17	74.65	75.83	87.03	83.56	114.08	85.23	1.92	0.98	20.12	74.07	67.44	65.2	44.67	66.73	52.38	67.6	64.15	55.45	67.66	48.17	48.17	24.18	74.43	52.12	71.47	40.73	78.84	70.61	75.15	67.82	72.23	74.47	79.31	66.14	70.0	58.06	61.26	57.41	35.56	61.95	36.45
OG0003614	121.23	84.89	109.65	115.53	110.09	47.88	89.22	119.45	219.91	264.0	243.05	253.64	109.28	261.86	6.34	2.34	106.56	328.9	341.9	154.26	209.83	228.99	258.0	265.08	260.71	270.99	300.06	340.78	340.78	229.81	207.88	405.67	193.65	352.17	199.76	112.28	91.24	101.72	83.25	92.17	74.84	79.71	85.86	103.4	102.33	94.72	71.57	64.64	111.42
OG0003615	79.9	43.22	83.37	109.66	44.08	87.67	75.29	83.5	529.4	442.22	406.15	403.66	675.76	416.88	11.19	8.58	26.52	38.91	34.58	267.84	68.37	72.78	70.77	98.62	118.82	102.8	74.66	91.61	91.61	18.39	329.8	32.63	314.74	35.69	274.87	917.19	841.12	771.71	712.04	633.72	758.22	573.66	563.36	510.79	389.55	633.86	672.34	655.17	655.11
OG0003616	7.15	4.75	5.28	0.6	4.26	1.27	0.58	20.62	0.02	0.02	0.02	0.03	0.0	0.03	0.07	0.09	0.0	0.0	0.02	0.0	3.31	4.67	3.2	1.35	0.23	0.01	0.0	0.34	0.34	0.01	0.0	0.01	0.0	0.02	0.03	0.02	0.0	0.0	0.0	0.0	0.0	0.0	0.01	0.0	0.0	0.0	0.0	0.0	0.0
OG0003617	75.34	45.03	29.8	36.27	61.97	15.68	24.0	60.02	44.76	56.29	49.81	50.91	62.1	51.3	4.8	2.16	14.03	94.75	66.95	22.04	27.55	39.02	40.44	45.71	49.24	46.51	35.08	50.14	50.14	13.05	32.88	15.86	35.03	11.55	60.5	27.31	26.64	26.62	24.87	29.79	24.53	20.47	17.55	11.88	15.44	8.42	7.16	13.34	12.08
OG0003618	0.0	0.0	0.0	0.0	1.34	0.0	0.0	0.0	9.29	16.46	5.68	14.81	13.0	13.85	66.11	40.8	2.55	14.86	88.68	62.16	77.6	35.32	20.24	17.19	7.9	12.19	18.95	12.62	12.62	1.71	18.95	1.38	15.53	0.0	19.29	8.76	5.01	11.34	5.04	33.13	10.32	9.35	27.88	5.49	6.34	0.0	6.72	11.23	25.34
OG0003619	5.8	3.61	17.6	7.1	7.28	11.29	0.97	5.24	9.58	36.26	15.09	44.75	19.83	42.65	12.37	3.55	0.09	0.14	1.08	28.8	1.34	0.6	0.61	0.6	0.75	0.58	1.78	0.95	0.95	0.09	1.35	0.18	2.43	0.09	4.24	36.03	17.04	2.92	1.43	3.39	2.13	9.22	11.37	6.6	4.86	2.32	6.11	1.22	4.28
OG0003621	0.0	0.0	0.0	0.0	0.0	0.0	0.0	0.0	156.76	169.96	155.9	177.59	414.3	188.82	5.72	3.55	25.25	13.52	13.1	156.66	47.42	42.62	39.43	43.74	44.24	48.33	36.83	50.7	50.7	12.97	86.67	20.41	77.62	21.86	81.83	17.83	16.07	38.01	39.9	100.8	115.85	119.1	113.65	62.97	36.66	18.38	15.79	9.38	91.97
OG0003625	73.74	129.57	132.25	71.73	129.65	115.17	70.87	82.09	45.34	49.85	48.23	51.28	84.68	54.96	5.05	2.61	8.58	85.15	60.66	26.1	30.61	46.11	52.68	51.89	56.89	50.51	26.32	52.88	52.88	21.11	31.88	26.41	35.28	31.2	37.0	33.58	29.42	33.21	29.14	27.73	30.87	27.93	29.71	19.95	21.97	23.85	24.13	37.11	22.87
OG0003626	23.91	44.02	100.26	87.41	16.84	32.9	22.47	26.49	77.7	85.16	65.03	73.47	253.47	70.74	1.08	0.14	6.04	20.65	16.81	15.3	53.56	100.45	98.1	92.58	98.47	84.9	41.15	37.72	37.72	0.63	28.52	1.51	42.79	3.74	61.25	11.7	15.17	45.36	31.81	20.45	23.31	6.67	7.21	5.81	8.62	8.01	2.98	2.92	9.93
OG0003627	0.04	0.04	0.28	0.0	0.13	0.04	0.0	0.0	0.0	0.0	0.0	0.0	0.0	0.0	0.0	0.0	0.1	111.22	43.4	0.0	0.0	0.0	0.03	0.0	0.0	0.0	0.0	0.0	0.0	0.1	0.0	0.0	0.0	0.0	0.0	0.0	0.0	0.0	0.02	0.0	0.0	0.0	0.0	0.0	0.0	0.0	0.0	0.0	0.0
OG0003628	12.1	15.49	13.37	11.87	15.77	7.98	7.41	10.02	16.86	17.28	21.44	17.11	50.9	16.62	0.73	0.16	13.14	48.65	34.9	9.76	22.06	21.12	19.52	21.54	24.41	26.39	25.13	30.61	30.61	23.84	13.79	16.61	12.11	17.23	10.81	12.04	10.72	8.38	8.59	6.77	6.94	7.83	9.86	8.49	11.91	10.91	5.31	8.76	4.76
OG0003629	56.83	59.11	40.69	33.39	63.46	34.81	25.88	43.08	30.19	31.82	34.83	36.11	102.79	35.35	3.12	1.53	11.89	117.18	66.8	20.59	27.05	40.53	41.81	51.27	56.12	51.98	21.04	50.46	50.46	29.19	37.24	30.15	33.78	29.33	25.68	21.86	24.03	22.46	19.26	24.56	23.88	27.76	28.4	26.2	29.9	19.57	10.93	15.3	10.04
OG0003631	150.96	123.63	163.51	73.19	161.12	142.51	73.94	130.8	79.22	89.69	99.22	93.05	154.33	92.58	1.66	0.79	88.63	113.42	92.58	58.49	97.55	96.84	87.11	88.31	97.48	111.68	123.78	113.97	113.97	102.72	78.61	94.11	62.91	113.57	61.6	57.53	52.57	50.69	49.53	56.14	47.56	60.56	56.03	80.01	79.46	60.08	49.4	41.32	37.86
OG0003632	118.66	130.02	218.73	489.08	99.77	181.68	88.88	115.4	418.21	398.69	475.74	448.12	613.95	398.27	0.96	0.21	277.85	112.31	82.03	81.78	229.17	200.43	178.87	202.69	211.06	255.81	273.42	328.66	328.66	216.13	112.38	110.69	123.97	136.04	164.24	266.84	315.67	203.5	298.03	134.79	214.19	182.43	288.57	148.43	318.84	637.57	461.81	438.71	398.18
OG0003633	3.84	48.87	38.83	16.62	2.88	6.47	0.0	0.0	0.23	1.17	0.0	1.48	0.0	1.56	0.15	0.0	0.0	5.62	7.37	0.0	0.15	0.0	0.0	0.0	0.0	0.0	0.0	0.0	0.0	0.0	0.0	0.12	0.0	0.0	0.0	0.0	0.0	0.0	0.0	0.0	0.0	0.0	0.0	0.0	0.08	0.0	0.0	0.0	0.0
OG0003634	100.85	59.2	72.33	44.82	80.94	58.33	96.22	141.22	34.66	37.64	38.65	38.5	62.3	39.98	8.71	4.16	10.77	120.12	67.42	41.22	39.68	58.46	62.72	52.88	53.16	52.3	32.5	52.6	52.6	32.67	42.51	35.15	36.37	41.24	31.74	27.17	23.19	29.54	22.72	37.53	35.67	46.41	45.11	43.01	37.74	19.41	15.49	15.96	16.39
OG0003636	120.45	70.39	57.65	59.81	88.02	44.34	48.48	69.79	37.98	44.57	43.69	47.02	64.14	49.93	7.2	4.19	13.47	167.02	96.11	45.7	39.47	45.29	46.88	57.46	64.75	84.32	68.35	81.76	81.76	38.89	36.83	51.62	30.76	45.3	28.18	23.67	18.78	22.22	16.69	23.53	20.32	29.17	29.35	30.08	30.0	15.62	10.88	11.25	9.28
OG0003638	173.06	128.57	72.88	83.49	106.9	165.75	40.93	91.96	68.13	73.0	71.65	70.75	92.31	75.04	8.48	7.44	18.83	85.63	60.41	55.34	54.29	62.19	58.69	62.35	61.8	59.5	49.73	70.52	70.52	35.67	76.39	50.18	68.08	46.73	61.28	51.1	40.75	38.04	33.03	43.27	35.1	38.65	36.54	38.34	35.52	42.7	51.94	40.69	56.07
OG0003639	87.94	27.29	33.52	15.29	26.9	30.82	16.69	27.05	19.37	23.82	20.66	23.32	23.28	24.35	1.6	0.38	2.92	23.99	16.93	18.31	10.74	11.8	11.81	14.11	14.52	16.27	12.3	23.39	23.39	9.36	23.06	17.48	18.22	15.78	15.66	18.46	17.32	10.67	11.16	6.33	6.89	8.02	11.67	12.82	11.42	12.52	15.06	5.85	10.4
OG0003640	8.24	9.1	17.52	4.49	9.24	10.61	3.5	4.78	14.71	10.12	12.75	8.85	54.64	10.21	4.98	3.06	1.37	8.45	7.68	22.49	8.54	11.04	7.81	6.49	4.64	4.29	3.45	7.06	7.06	1.57	11.53	1.82	9.09	1.92	9.1	77.71	64.33	42.66	54.7	58.65	72.96	47.6	32.52	30.44	29.18	39.08	46.14	17.69	19.09
OG0003641	271.57	239.51	517.85	241.71	367.28	593.93	125.13	224.57	1003.89	1116.55	1258.91	1186.03	1864.96	1170.98	2.88	2.08	1028.7	1583.85	1928.78	3142.42	1307.08	1526.13	1270.58	1568.99	1579.08	1540.87	1859.95	1784.83	1784.83	689.09	2252.33	705.08	1386.41	627.48	1169.73	840.18	1185.46	671.53	693.83	634.84	596.98	473.32	467.57	447.36	545.74	1261.86	950.51	1774.99	1227.52
OG0003642	14.59	16.91	23.21	27.64	21.63	19.94	25.19	22.09	12.37	11.61	12.36	11.51	23.9	10.72	1.39	0.6	2.94	11.61	12.85	11.66	10.59	11.12	10.35	12.92	15.69	16.02	9.61	26.76	26.76	12.04	9.64	11.14	9.77	12.14	9.24	8.58	6.86	6.26	7.24	3.44	3.84	6.0	7.02	6.06	6.15	5.48	6.83	4.09	8.8
OG0003643	4.7	4.29	5.01	4.65	3.35	2.89	1.54	2.61	16.56	15.91	17.05	15.34	35.99	14.93	2.99	1.58	2.07	14.13	12.85	27.89	15.15	15.53	14.36	19.1	24.89	23.78	12.84	18.07	18.07	5.79	15.95	11.15	12.04	12.05	10.77	12.16	9.19	10.54	8.84	12.77	12.36	17.57	14.32	20.16	15.94	4.88	3.72	2.25	4.17
OG0003644	2.72	0.18	81.44	0.05	0.09	0.06	0.5	2.59	0.0	0.0	0.0	0.0	0.0	0.02	0.0	0.0	0.0	0.0	0.01	0.06	47.7	95.79	55.56	7.69	1.63	0.21	0.09	0.1	0.1	0.13	0.55	0.56	1.32	0.81	1.08	0.01	0.0	0.01	0.0	0.0	0.0	0.0	0.0	0.01	0.0	0.01	0.01	0.0	0.0
OG0003645	18.65	82.65	28.66	37.78	109.31	95.74	32.65	40.42	2.99	2.65	3.28	2.73	7.39	3.12	0.05	0.01	0.76	3.86	2.03	0.81	2.33	2.77	2.79	3.5	4.51	5.12	4.38	7.65	7.65	1.59	12.55	2.58	12.08	1.5	5.27	2.76	2.58	1.75	1.6	1.52	0.96	0.91	0.93	1.2	1.43	1.14	0.41	0.45	0.27
OG0003648	114.06	78.41	130.92	58.93	98.55	85.25	109.48	163.36	41.19	47.06	49.08	56.34	126.13	50.63	1.49	0.27	42.48	120.72	95.71	36.63	56.39	53.99	61.52	74.16	70.94	62.89	92.82	64.81	64.81	72.9	40.74	96.31	29.95	85.63	31.48	27.42	25.34	27.43	23.04	21.98	20.32	25.41	24.83	33.92	33.03	19.55	28.91	11.77	41.67
OG0003649	170.13	169.29	173.33	267.48	193.37	85.97	146.47	194.48	70.96	79.54	87.49	83.75	94.92	78.07	1.47	1.33	34.95	48.59	54.65	53.36	75.6	68.13	58.2	61.58	68.73	74.24	102.82	88.39	88.39	74.47	53.27	78.41	44.84	89.71	45.3	40.98	41.62	32.33	33.75	33.12	35.37	35.18	38.32	41.67	45.62	49.98	35.08	17.5	41.99
OG0003650	8.14	8.52	36.06	8.71	6.57	11.23	18.56	7.71	9.02	15.22	9.81	11.54	14.23	9.4	1.6	1.22	1.3	2.31	4.58	18.09	17.72	17.5	10.7	11.01	11.43	15.05	14.46	20.68	20.68	11.56	23.68	22.7	22.77	17.43	27.92	19.7	16.93	3.86	6.36	8.63	6.92	21.22	9.16	16.16	8.24	3.16	8.44	5.9	15.02
OG0003651	28.05	27.3	30.53	25.71	27.57	43.64	13.96	21.84	27.06	28.3	32.03	28.18	21.11	28.56	1.38	0.64	3.68	29.13	26.37	16.31	15.43	17.52	17.65	21.31	24.76	25.25	18.64	30.83	30.83	17.18	20.63	23.13	17.21	19.31	18.47	25.73	22.11	15.25	16.14	16.91	15.5	17.77	15.99	17.46	17.73	18.31	24.7	14.14	32.48
OG0003652	0.9	0.22	15.38	0.78	0.46	0.09	1.15	1.76	0.07	0.0	0.0	0.07	0.0	0.0	0.0	0.0	0.02	2.18	1.24	0.08	7.26	20.88	28.7	15.09	6.66	2.32	6.46	4.47	4.47	3.23	3.75	1.73	1.55	0.7	0.35	0.15	0.22	0.05	0.22	0.4	0.09	0.29	0.17	0.0	0.04	0.43	0.0	0.0	0.0
OG0003653	54.96	53.16	66.27	36.64	46.62	102.25	21.71	27.92	108.87	127.64	132.37	132.02	247.59	124.89	3.92	0.47	26.35	118.08	131.95	130.33	79.53	95.95	71.99	77.01	76.46	76.89	79.94	92.85	92.85	40.78	66.06	64.21	61.87	61.02	62.89	29.94	32.14	28.98	22.47	35.38	36.31	32.29	34.64	27.37	27.38	20.71	23.84	50.13	76.49
OG0003654	17.2	15.52	13.44	17.27	17.97	7.72	4.73	10.55	8.31	7.41	7.75	8.69	17.92	7.64	0.76	0.59	2.35	14.54	11.21	6.64	6.24	6.98	5.75	4.95	5.56	6.59	5.04	6.55	6.55	5.41	8.61	5.31	6.58	5.33	6.14	10.9	8.5	8.27	6.46	7.31	7.22	6.61	5.88	5.63	4.33	5.76	4.72	2.56	2.88
OG0003655	0.0	0.0	0.0	0.0	0.0	0.0	0.0	0.0	24.09	17.68	29.33	18.74	45.13	17.13	5.22	4.55	3.33	6.77	10.33	24.46	13.52	16.03	20.39	22.77	31.29	31.12	21.37	40.23	40.23	10.12	29.88	17.16	28.47	16.59	27.18	27.99	28.14	13.65	13.35	6.08	5.41	6.15	8.11	9.89	9.24	29.8	16.43	23.36	18.22
OG0003656	0.0	0.0	0.0	0.0	0.0	0.0	0.0	0.0	3.34	3.02	3.44	3.23	2.14	3.2	0.93	0.48	0.22	7.07	6.23	2.54	0.74	1.66	1.96	1.95	1.42	1.63	0.88	1.46	1.46	0.08	1.45	0.08	0.84	0.04	0.99	1.96	1.67	1.38	1.03	1.79	0.96	1.12	1.57	1.56	1.48	1.19	0.37	0.86	0.15
OG0003657	0.0	0.0	0.0	0.0	0.0	0.0	0.0	0.0	2.55	2.42	2.43	2.76	63.85	1.99	0.05	0.0	0.2	9.99	7.38	0.85	2.31	2.62	2.24	2.57	1.46	0.65	1.51	0.22	0.22	0.0	2.59	0.29	2.17	0.32	1.8	0.19	0.25	2.73	1.3	4.91	4.78	0.47	0.17	0.0	0.12	0.15	0.0	0.0	0.89
OG0003662	5.39	22.88	11.81	5.55	22.19	10.95	1.18	3.04	5.6	12.18	8.24	13.38	15.03	9.82	12.96	6.29	1.61	19.24	24.7	14.88	16.46	25.41	26.41	23.2	26.1	25.8	12.12	28.07	28.07	3.31	10.91	5.62	11.45	4.53	15.42	17.73	15.28	22.32	27.48	22.27	16.5	23.95	19.56	12.1	7.61	3.64	3.99	5.88	9.92
OG0003663	40.84	28.91	46.53	13.74	24.88	38.81	6.88	22.41	20.99	22.29	21.53	18.95	23.76	21.05	0.84	0.55	4.16	9.44	10.15	12.71	14.96	17.31	12.49	14.25	15.52	19.9	14.39	19.45	19.45	10.44	13.82	14.88	14.27	17.41	13.4	17.29	16.53	14.78	16.68	12.86	16.24	16.97	22.26	20.17	24.28	18.76	10.96	22.77	9.54
OG0003664	3.77	7.66	7.65	4.18	10.7	12.48	0.82	16.02	0.23	0.19	0.16	0.16	0.0	0.15	0.02	0.0	0.0	0.9	2.97	0.45	1.08	1.15	0.73	0.68	0.7	0.58	0.71	0.67	0.67	0.03	0.18	0.13	0.24	0.18	1.05	1.4	0.64	0.34	0.4	0.13	0.1	0.08	0.39	0.14	0.32	0.39	0.7	0.33	0.48
OG0003666	6.32	13.48	25.06	12.0	4.93	12.06	1.71	2.31	3.64	4.27	3.0	3.97	2.95	3.91	50.43	25.55	0.75	0.3	2.54	4.56	34.8	23.24	24.6	32.38	24.52	18.99	9.39	26.48	26.48	4.28	1.87	4.87	4.02	4.81	27.6	30.16	21.24	7.08	4.75	3.96	8.63	1.39	2.23	0.93	1.42	2.11	3.06	1.56	0.95
OG0003667	52.31	48.05	44.57	38.13	44.4	33.01	22.22	37.16	38.64	43.38	39.77	44.03	87.15	43.42	1.79	0.32	10.65	43.46	34.77	25.84	28.46	33.93	26.98	27.71	31.32	32.56	26.36	35.45	35.45	23.29	28.37	26.42	24.45	24.95	23.06	25.71	25.27	25.08	21.83	28.43	28.83	31.47	30.26	34.77	32.68	18.44	17.89	12.34	19.35
OG0003668	124.19	135.95	185.34	125.6	163.1	123.35	75.35	115.5	198.05	230.38	279.6	264.75	252.32	246.54	5.79	5.1	407.69	433.89	432.1	200.68	363.72	390.48	344.35	388.4	422.51	511.89	569.97	629.86	629.86	438.11	253.51	401.07	210.01	456.34	179.76	135.59	148.17	130.58	140.98	131.4	139.13	177.87	204.19	230.38	265.15	223.93	145.65	375.71	177.16
OG0003670	19.64	18.33	13.05	17.24	21.75	15.92	11.47	15.15	18.61	16.61	21.83	18.53	35.07	17.31	1.14	0.54	7.52	45.1	29.14	9.99	13.58	14.39	14.31	16.08	18.99	19.05	13.94	21.39	21.39	14.2	12.04	11.18	10.41	13.63	8.61	11.19	10.49	10.79	12.91	9.96	12.37	12.26	18.69	14.33	19.19	11.14	7.4	10.44	11.2
OG0003671	5.8	4.16	8.23	1.86	5.97	4.73	3.96	6.78	18.78	28.09	22.09	25.2	74.51	26.07	2.65	0.83	3.54	33.15	36.02	68.29	19.68	23.76	18.94	20.4	20.56	16.39	7.84	11.94	11.94	14.45	31.19	14.5	16.97	14.96	8.0	16.82	15.59	11.81	12.32	10.96	12.93	16.65	13.17	16.39	11.68	7.94	2.55	5.77	76.24
OG0003672	18.07	16.87	25.28	12.48	15.37	18.37	10.54	17.03	7.42	9.29	9.27	8.92	17.84	8.8	2.43	0.9	0.91	8.16	9.34	12.75	6.03	8.56	8.12	7.04	8.2	9.42	3.58	10.21	10.21	3.57	6.84	4.74	5.89	5.0	5.09	6.95	5.53	4.42	4.4	7.11	7.12	7.69	7.55	6.36	5.0	2.07	1.69	3.05	7.8
OG0003673	7.17	5.6	15.59	7.8	5.61	7.69	4.95	6.33	42.19	37.41	55.44	38.79	91.45	38.22	1.01	0.83	8.92	20.07	34.44	71.49	26.05	29.42	33.08	39.2	35.07	30.45	20.54	36.69	36.69	11.23	43.45	18.28	30.89	21.38	22.25	89.07	45.14	42.47	33.74	35.5	26.18	24.62	24.19	39.41	42.73	39.11	27.14	21.07	27.7
OG0003674	56.51	44.02	29.62	32.86	45.4	26.87	18.34	32.7	50.33	54.67	57.11	51.66	94.89	54.49	1.95	0.71	25.72	65.31	89.41	41.9	36.15	29.17	31.63	37.04	33.31	36.17	41.06	37.05	37.05	34.79	29.65	34.34	21.33	45.41	22.54	37.89	30.54	36.3	23.51	29.12	20.73	21.48	20.31	18.49	26.32	34.46	24.08	14.25	16.44
OG0003675	25.55	31.78	30.44	21.03	34.28	28.6	18.46	23.65	14.79	17.15	17.4	19.2	52.72	17.61	1.46	0.85	6.86	32.59	20.53	12.19	14.76	17.17	15.86	16.96	21.66	22.72	9.83	27.95	27.95	14.76	13.79	12.37	11.78	14.48	8.45	10.48	11.89	9.65	9.95	9.33	11.6	11.87	17.95	12.78	18.01	12.03	5.02	9.4	8.59
OG0003676	86.36	94.26	156.46	65.66	87.13	44.49	5.13	47.42	79.85	50.1	71.69	50.07	106.15	48.29	1.77	0.64	3.36	3.88	4.42	24.62	57.55	94.82	63.02	38.35	34.24	32.65	28.32	31.37	31.37	11.45	55.76	29.24	53.45	32.34	60.82	142.48	132.58	98.68	93.78	68.74	67.7	48.55	46.09	61.98	71.42	101.34	95.13	43.41	58.02
OG0003677	43.15	30.9	45.01	32.56	39.48	17.47	35.8	47.07	5.89	9.54	8.29	9.22	14.58	9.83	3.23	1.5	1.65	15.79	10.46	5.42	6.05	6.72	7.77	8.43	9.64	20.92	38.3	23.1	23.1	4.75	4.08	5.28	3.96	6.62	4.36	4.61	3.57	5.12	3.9	3.52	3.11	3.2	4.31	4.28	4.52	3.36	2.79	1.69	2.35
OG0003678	23.76	26.53	45.97	3.88	117.19	11.71	33.69	23.09	11.12	9.22	11.66	9.59	9.17	11.05	0.28	0.32	2.04	13.4	14.6	9.38	9.59	10.2	8.77	8.87	8.22	7.14	8.35	6.95	6.95	8.51	9.76	9.66	6.62	9.11	7.5	4.33	4.47	6.23	5.29	9.11	9.65	9.71	9.17	11.92	9.44	1.43	0.8	1.77	2.34
OG0003680	52.91	72.07	68.26	38.4	159.05	64.84	76.74	77.74	68.02	76.67	79.26	71.7	279.29	76.23	0.8	0.51	35.71	205.16	135.32	15.49	43.6	49.01	57.03	68.74	77.65	84.5	93.46	103.85	103.85	41.09	43.52	47.02	48.94	49.56	55.69	38.54	37.74	39.64	35.59	30.19	26.24	21.49	20.83	11.6	16.53	32.61	27.04	17.13	18.74
OG0003681	17.05	10.59	26.4	18.93	12.28	23.85	25.2	21.2	20.91	20.25	25.07	22.94	16.15	22.05	1.94	0.8	11.08	30.03	36.97	29.17	21.82	22.14	21.51	27.82	29.99	26.75	19.53	37.81	37.81	17.2	17.77	19.13	14.96	19.3	11.83	26.74	18.3	13.49	10.98	9.94	8.42	12.56	14.62	17.96	18.53	15.07	11.74	8.8	16.29
OG0003682	53.2	114.35	60.11	88.22	136.31	34.58	39.0	57.33	9.2	10.58	10.56	9.31	33.51	12.3	0.36	0.48	2.74	7.32	9.65	11.14	5.35	4.86	5.03	5.6	5.07	5.09	5.98	6.4	6.4	5.19	7.28	6.31	6.54	2.91	4.44	4.42	4.64	4.27	3.74	4.86	4.96	6.92	8.39	8.82	5.97	2.32	2.22	0.83	10.24
OG0003683	16.22	9.99	17.41	12.81	9.84	15.55	11.15	14.58	8.52	8.81	8.54	9.35	36.18	8.74	1.74	0.83	1.95	10.89	10.03	10.59	7.54	8.38	8.41	9.21	11.72	12.47	4.1	17.37	17.37	6.3	8.63	6.9	7.65	7.3	5.92	11.51	10.2	9.12	8.98	7.73	8.3	9.26	11.5	9.35	10.14	3.9	3.02	1.78	7.05
OG0003684	2.59	14.0	0.47	19.01	11.11	59.13	0.17	1.25	3.76	5.95	3.43	4.5	0.0	4.99	2.77	2.4	0.38	2.07	1.58	3.53	0.9	1.23	0.94	0.97	1.31	2.2	2.96	1.72	1.72	0.44	3.77	0.88	5.62	0.31	5.5	0.66	0.98	0.11	0.21	0.4	0.8	1.32	0.75	1.66	0.91	4.15	1.92	3.3	17.62
OG0003685	4.71	20.4	13.11	10.13	20.14	12.33	6.63	7.16	16.13	11.7	18.4	12.99	12.42	12.67	0.6	0.31	3.12	4.13	5.64	10.1	5.24	6.96	6.78	10.44	15.37	18.07	18.29	20.03	20.03	8.26	5.54	5.46	4.79	7.02	4.7	5.04	4.95	3.25	6.33	4.9	5.2	4.92	5.36	4.6	6.88	1.34	0.4	0.46	1.36
OG0003686	0.0	1.33	35.73	0.14	2.43	0.35	0.0	0.28	0.12	0.12	0.17	0.15	0.0	0.0	0.0	0.0	0.03	8.44	21.75	0.07	0.27	0.22	0.36	0.0	0.0	0.08	1.39	3.11	3.11	0.42	2.83	1.79	2.87	3.84	3.08	0.06	0.24	0.05	0.11	0.0	0.0	0.06	0.0	0.05	0.04	0.0	0.0	0.0	0.0
OG0003687	6.15	4.39	6.0	3.2	6.33	6.73	4.58	4.77	19.72	27.72	22.38	27.94	37.05	28.12	2.0	2.05	1.63	17.15	14.9	25.05	12.0	15.11	15.84	17.32	17.7	15.0	10.87	14.2	14.2	8.36	20.31	13.11	16.98	13.17	13.06	17.46	11.96	13.35	10.17	16.43	13.07	17.79	12.82	24.25	16.98	8.77	7.87	6.66	6.29
OG0003688	10.86	10.25	23.83	11.38	11.61	14.07	10.28	12.24	23.04	22.86	24.83	22.55	15.03	22.71	1.47	0.79	1.92	18.98	18.98	17.87	14.98	17.67	14.53	14.92	16.5	13.73	14.87	18.63	18.63	7.45	11.77	9.1	10.78	10.44	12.55	15.07	12.12	12.93	12.43	11.98	14.71	13.29	14.31	10.51	11.94	11.1	5.77	13.6	14.41
OG0003689	68.29	61.17	99.39	75.85	73.03	93.45	22.76	45.55	16.93	17.47	20.6	15.93	62.89	17.75	0.28	0.07	9.95	31.83	38.97	7.5	14.88	17.23	17.84	20.69	21.31	20.89	15.43	25.33	25.33	15.85	15.41	18.54	15.56	20.65	12.14	11.04	11.25	10.54	11.58	10.42	10.12	13.03	13.92	15.37	14.52	11.0	8.26	6.13	11.98
OG0003691	1.88	11.58	8.94	6.33	11.95	21.27	0.97	1.72	110.2	97.14	93.48	91.03	133.5	91.34	1.1	0.79	6.81	16.46	15.03	47.25	28.48	34.25	31.38	32.37	31.76	26.65	16.39	19.85	19.85	1.72	34.2	5.61	35.18	7.21	30.16	24.65	31.71	23.35	28.02	19.23	25.02	19.23	19.34	17.89	18.78	15.0	9.01	16.08	18.26
OG0003692	49.42	1.81	113.15	198.86	0.47	71.75	132.56	149.1	111.17	201.25	304.63	211.75	122.82	175.48	0.0	0.0	170.34	12.33	56.23	1.37	143.39	117.78	110.8	149.75	415.33	556.58	603.62	772.65	772.65	209.17	30.83	91.26	14.06	98.74	8.01	3.73	3.07	2.63	1.97	2.94	0.92	2.63	1.53	1.12	1.59	0.62	0.14	0.0	0.56
OG0003693	4.68	3.47	4.8	2.82	3.59	1.62	1.87	1.85	5.8	5.66	6.38	5.61	12.08	5.63	1.97	1.27	0.96	15.02	8.12	3.74	4.86	8.58	9.83	10.45	12.86	10.81	2.52	11.15	11.15	3.48	4.94	4.5	5.2	4.73	4.02	6.6	5.62	5.1	5.08	4.57	5.21	4.99	5.23	5.04	5.46	3.78	2.83	2.84	1.82
OG0003698	24.47	36.59	94.49	147.93	27.46	126.89	24.76	27.21	7.72	6.62	11.39	7.88	5.38	8.81	0.0	0.08	1.77	0.8	0.62	3.25	8.5	7.67	7.48	8.78	7.81	7.56	5.96	7.47	7.47	0.07	3.63	0.47	2.12	1.73	4.42	2.04	1.66	2.31	1.89	2.6	1.06	1.37	1.55	0.94	1.9	2.02	1.56	0.66	0.98
OG0003699	65.99	63.5	101.71	189.38	56.05	41.91	19.69	42.36	242.43	248.13	245.94	241.66	358.88	229.01	1.43	0.97	78.2	43.66	39.21	88.83	86.78	79.49	73.46	83.75	93.04	97.96	98.68	112.18	112.18	84.35	108.67	55.99	97.7	63.38	109.22	127.98	140.05	110.64	130.13	99.42	121.82	104.49	124.68	98.76	119.0	137.13	117.71	78.97	77.28
OG0003701	86.46	78.61	113.49	108.45	95.52	86.74	95.49	103.03	81.35	86.35	105.59	97.37	113.0	83.91	6.65	6.45	144.68	234.13	214.73	89.63	163.3	135.45	169.67	168.19	169.89	226.35	186.65	213.93	213.93	191.36	84.26	189.26	74.05	213.77	57.59	47.87	51.52	51.02	51.24	47.48	46.79	62.93	59.2	72.05	102.23	78.12	36.51	40.07	56.36
OG0003703	1.94	7.18	25.51	74.47	1.48	56.11	2.01	2.01	13.1	14.26	18.93	14.7	29.02	12.48	1.35	0.67	5.87	0.32	0.27	7.98	14.72	8.38	5.97	8.57	10.98	11.73	9.38	16.07	16.07	6.28	7.34	5.33	5.52	5.12	7.58	17.14	19.6	31.92	37.13	9.55	15.97	3.73	7.38	11.51	20.9	14.89	4.11	19.8	13.81
OG0003704	14.47	10.73	16.64	11.41	11.61	15.08	2.04	7.58	87.08	99.21	86.06	91.83	183.24	95.41	50.4	19.41	8.05	28.4	41.33	90.81	49.42	56.64	44.0	49.1	60.03	59.41	45.35	80.88	80.88	8.35	45.45	13.12	57.04	14.59	93.68	65.33	56.3	37.02	29.56	58.78	46.41	44.89	37.7	32.72	22.6	27.16	29.21	25.48	38.85
OG0003705	15.37	28.69	32.97	43.23	18.2	24.86	25.8	25.83	9.85	9.87	11.57	9.65	26.86	9.13	0.36	0.19	8.41	22.79	17.99	5.91	8.56	7.47	6.28	7.18	9.2	10.4	6.09	11.69	11.69	19.26	7.48	8.66	5.4	14.36	3.2	14.2	15.34	29.77	33.58	31.23	44.71	44.81	67.0	39.39	61.7	16.15	4.9	6.72	3.64
OG0003707	110.96	73.56	93.91	75.9	98.45	51.94	41.76	91.27	48.55	53.69	52.81	55.81	55.79	53.29	1.62	0.3	35.88	100.88	62.58	27.29	52.66	64.59	49.23	53.51	56.64	60.6	55.38	73.49	73.49	52.45	34.13	62.3	28.3	68.35	26.39	27.92	24.85	24.32	23.48	27.7	28.6	34.78	39.26	45.34	46.45	25.75	17.29	24.45	19.45
OG0003708	39.29	44.17	51.46	29.38	55.66	32.19	30.09	41.89	38.89	39.73	42.13	41.84	67.16	39.77	3.16	1.9	9.13	76.66	57.24	25.4	24.51	32.61	35.86	38.92	38.39	37.46	26.72	38.18	38.18	25.92	35.07	27.71	29.37	27.12	24.73	23.81	22.95	21.65	21.68	24.98	23.93	27.92	29.84	30.95	30.01	13.71	8.12	10.42	12.73
OG0003709	19.2	16.4	24.09	11.73	15.58	22.81	8.57	11.83	22.4	33.05	26.92	29.91	66.32	31.0	3.04	2.44	3.28	40.07	35.4	25.92	20.89	31.67	39.32	31.28	37.93	40.3	10.49	39.78	39.78	18.48	33.62	20.81	25.04	26.25	19.47	22.13	18.2	18.75	17.55	16.74	15.89	18.28	18.65	20.66	20.51	20.11	16.16	12.46	18.84
OG0003710	23.08	7.86	15.52	15.92	12.17	5.25	10.19	12.83	3.12	3.44	4.77	3.62	4.65	3.7	0.04	0.0	3.76	15.23	9.82	0.37	4.93	5.9	5.64	5.79	6.82	7.83	7.41	10.79	10.79	8.41	2.08	4.62	1.66	4.09	1.38	1.0	1.27	1.06	0.84	0.96	0.9	1.39	1.55	1.8	3.87	1.24	0.44	0.39	0.03
OG0003711	49.16	53.11	62.05	50.39	61.66	55.07	45.23	50.1	28.04	29.83	32.83	32.08	38.43	28.2	1.46	0.29	13.92	75.24	48.93	18.77	31.85	38.87	34.56	38.38	46.29	45.77	19.77	56.58	56.58	27.24	24.83	23.5	19.63	29.68	15.7	23.23	27.93	20.9	27.76	20.11	27.19	27.89	38.76	28.22	39.13	39.98	18.48	43.66	18.48
OG0003712	0.0	3.58	0.23	4.56	3.68	1.01	0.0	0.0	0.32	0.36	1.02	0.35	0.0	0.43	0.07	0.03	0.15	1.11	0.25	6.67	1.54	1.02	0.64	0.86	0.6	0.43	0.84	0.7	0.7	0.02	1.61	0.07	0.93	0.05	0.51	8.88	3.5	4.1	3.77	4.49	1.81	1.56	1.56	1.33	3.19	1.19	0.4	0.18	0.62
OG0003713	11.75	12.81	29.09	30.44	8.46	11.25	7.65	7.22	87.08	84.99	69.25	78.93	170.02	81.17	2.13	1.2	1.78	1.66	1.67	104.84	19.69	19.68	16.01	17.77	17.01	17.33	12.48	11.77	11.77	10.3	106.37	13.02	82.1	11.49	66.43	254.51	177.24	214.51	191.82	229.16	230.54	201.06	194.77	206.94	170.61	387.7	1009.68	388.41	1192.17
OG0003714	11.41	6.79	12.88	5.77	8.63	9.96	6.57	5.18	2.57	2.72	3.11	2.55	3.46	2.4	1.01	0.49	0.66	13.2	11.78	3.9	6.09	6.39	6.17	6.15	6.56	7.76	6.48	8.96	8.96	4.62	3.63	4.17	2.55	3.23	2.03	2.75	1.54	1.16	1.19	0.67	0.33	0.64	1.02	1.28	1.24	1.39	1.31	1.41	11.35
OG0003715	22.76	12.35	27.96	11.19	9.99	16.05	5.61	20.25	41.13	69.18	44.65	63.47	55.0	66.72	12.6	9.62	7.53	43.72	46.66	39.95	47.72	37.64	38.36	41.35	49.4	44.64	49.87	92.82	92.82	31.65	42.69	38.47	41.18	40.36	55.26	37.37	25.29	39.08	30.41	38.65	34.4	35.26	31.15	33.96	23.69	23.95	48.24	34.45	96.08
OG0003716	63.59	60.07	75.8	63.36	68.95	94.1	44.68	55.68	20.22	23.23	24.43	24.13	38.77	21.34	1.8	0.9	9.88	61.02	40.23	14.22	21.62	27.32	24.29	27.49	32.72	34.05	14.57	39.14	39.14	22.44	16.3	16.36	13.41	19.21	11.39	14.73	15.55	13.6	14.93	13.89	17.45	20.89	27.23	22.5	31.4	21.83	8.07	22.07	10.33
OG0003717	8.79	23.09	7.5	8.48	26.63	9.26	0.38	0.59	6.85	6.5	7.86	5.97	19.55	7.26	0.36	0.05	0.57	4.35	9.25	30.04	8.1	8.53	8.85	7.12	6.63	5.81	3.08	5.39	5.39	0.47	8.07	0.57	5.07	0.78	6.69	24.14	12.49	20.72	14.96	22.82	18.04	12.1	16.11	17.11	14.56	6.78	3.87	2.0	9.87
OG0003719	3.26	4.99	4.26	5.53	9.35	4.72	2.59	3.65	9.56	8.74	8.16	7.17	6.37	6.5	0.21	0.14	1.26	3.02	3.63	4.61	3.54	5.01	4.82	6.65	6.47	6.98	4.97	7.54	7.54	9.86	5.88	10.88	4.42	6.61	4.22	12.48	11.27	4.12	5.12	2.47	2.69	3.28	4.54	4.19	5.08	2.11	1.35	1.55	3.55
OG0003720	23.93	27.92	30.29	45.58	16.61	37.82	17.94	38.32	26.54	34.07	32.51	36.98	16.13	37.55	13.38	6.62	8.06	45.48	40.46	32.0	47.56	48.55	30.74	30.01	27.07	25.21	26.08	27.55	27.55	1.26	33.83	2.89	30.21	3.39	36.03	82.39	71.17	51.66	53.01	65.21	43.71	45.0	33.63	26.31	24.01	39.89	30.7	55.35	34.71
OG0003721	52.12	82.6	189.2	115.06	59.35	268.49	113.54	80.3	113.34	119.16	106.79	110.16	44.94	105.53	2.51	1.08	14.6	11.23	5.66	151.23	65.44	44.03	35.43	55.59	72.6	73.56	94.73	91.34	91.34	76.44	111.82	130.62	85.06	79.55	72.19	75.02	69.53	167.38	214.73	594.6	567.13	1088.96	549.8	668.58	255.32	559.14	1502.42	421.42	1080.11
OG0003722	18.83	33.04	21.17	9.61	21.93	21.07	4.94	11.13	8.62	15.99	8.61	14.7	51.98	11.49	0.34	0.15	2.09	18.46	17.5	6.16	4.52	4.89	4.65	6.4	6.6	6.37	3.77	5.58	5.58	20.93	67.88	28.32	47.77	15.38	27.11	4.64	5.69	5.66	5.08	3.97	3.05	1.9	2.48	2.51	3.75	5.23	2.96	6.79	2.33
OG0003725	85.08	88.82	57.01	75.32	98.86	49.65	38.33	53.63	89.26	98.32	86.63	99.2	135.08	95.63	2.54	0.69	22.53	176.84	127.52	71.3	86.2	99.57	91.47	97.88	109.14	93.34	72.76	98.57	98.57	45.84	85.78	58.9	74.79	63.63	67.5	70.78	68.81	63.65	70.93	63.54	69.76	79.8	100.18	83.24	86.27	75.17	80.12	55.69	83.14
OG0003727	74.66	19.07	82.49	4.97	35.0	13.73	5.36	34.37	18.22	15.7	37.38	26.1	0.0	25.01	0.0	0.0	59.99	57.06	47.45	0.59	48.84	38.3	36.75	32.63	28.07	39.78	31.63	49.11	49.11	4.21	11.01	9.37	26.84	9.78	72.64	1.35	2.56	2.95	2.07	2.53	0.0	0.96	1.06	1.41	0.27	4.2	0.84	0.86	13.82
OG0003731	30.57	44.63	43.21	62.31	52.36	33.38	30.23	32.5	36.51	40.47	43.38	41.52	115.82	38.91	1.77	0.66	38.89	122.39	81.95	18.75	48.36	44.93	48.49	51.18	59.34	72.78	49.65	71.67	71.67	61.9	20.69	36.33	23.14	47.29	18.6	18.45	21.84	17.19	22.28	14.84	18.94	20.5	29.64	25.01	48.78	32.72	13.8	12.77	11.33
OG0003732	124.03	236.12	333.77	441.0	85.89	300.68	49.13	190.15	286.06	252.0	299.58	260.97	154.72	266.84	1.8	1.07	37.87	20.97	54.33	180.49	153.46	150.8	151.51	145.77	161.07	152.18	124.02	120.9	120.9	73.34	122.76	86.11	157.45	67.28	156.44	72.18	80.92	55.83	71.12	43.54	57.81	32.74	76.32	43.38	37.44	80.45	72.63	40.28	138.61
OG0003733	4.17	10.05	9.51	17.47	10.36	11.88	3.39	4.0	24.65	17.97	22.3	19.14	38.7	20.66	7.86	2.31	6.74	6.1	12.65	5.19	35.53	39.2	24.04	19.5	17.08	16.25	13.71	20.86	20.86	30.8	10.5	49.39	12.95	31.64	17.56	25.85	28.75	16.28	21.28	30.04	33.94	40.13	53.05	24.81	20.97	25.38	13.86	17.98	2.95
OG0003734	46.19	34.32	35.5	28.16	38.89	35.57	14.15	24.0	18.01	18.73	18.26	17.41	24.56	16.3	0.46	0.04	5.01	9.89	11.54	20.14	14.46	14.18	12.97	16.4	15.39	15.06	19.08	20.22	20.22	15.49	18.37	17.85	14.17	17.83	10.68	12.0	11.34	11.25	9.83	10.26	11.2	11.95	10.68	13.6	10.21	10.41	9.44	10.61	14.27
OG0003735	117.37	121.02	123.12	95.01	116.69	111.1	35.16	79.2	79.63	94.32	77.4	88.41	137.25	103.01	6.55	3.9	34.64	73.0	70.62	85.38	79.36	93.22	66.18	71.57	73.67	73.71	75.55	87.66	87.66	51.39	91.11	73.7	72.67	62.52	77.38	71.92	61.94	77.39	65.03	113.77	90.52	136.5	98.9	113.96	73.78	36.73	34.72	39.72	44.15
OG0003736	89.03	33.09	29.87	36.22	28.9	15.49	9.94	75.0	47.77	60.28	50.44	59.77	111.66	58.24	5.92	1.77	9.06	43.56	29.04	21.31	18.5	25.6	25.47	26.13	26.62	27.17	18.12	24.88	24.88	12.03	31.99	13.58	28.29	12.86	25.07	25.73	35.34	23.26	24.54	21.61	25.73	18.56	22.43	21.58	22.32	25.65	20.07	13.05	55.87
OG0003737	14.89	7.08	15.52	16.38	7.35	13.57	7.34	9.3	55.64	53.86	52.13	54.75	211.31	51.75	0.46	0.32	21.42	7.74	9.22	43.96	24.26	24.73	19.79	21.46	22.04	27.57	25.06	30.3	30.3	26.65	32.98	17.74	24.14	20.3	23.74	47.75	57.6	42.32	45.02	34.52	44.58	38.34	48.28	39.49	49.13	66.04	44.43	47.19	37.76
OG0003738	104.78	197.37	87.98	148.01	181.46	101.92	77.75	97.55	131.26	134.47	141.57	131.06	177.54	123.42	3.08	1.76	69.18	350.87	237.69	55.5	138.56	151.71	203.6	223.55	246.14	240.27	154.38	252.49	252.49	235.46	116.72	195.15	129.63	219.57	112.8	78.97	72.6	74.27	78.61	66.51	70.45	82.92	92.56	79.54	103.59	98.43	83.82	60.14	55.48
OG0003739	13.33	17.86	23.55	25.72	19.33	16.63	24.57	24.73	6.64	6.4	11.03	6.92	13.13	6.46	0.13	0.05	7.89	13.24	11.13	0.62	11.97	11.85	10.56	15.5	23.49	24.97	18.81	35.43	35.43	14.5	2.63	8.41	2.28	8.26	2.78	4.39	4.53	2.66	2.68	2.66	1.82	2.27	3.11	1.18	3.11	2.17	1.13	1.01	0.5
OG0003740	28.54	36.27	58.19	20.13	30.69	50.95	65.26	33.33	5.17	5.42	6.34	5.8	35.81	6.29	2.44	1.0	2.31	14.84	14.82	12.14	7.32	8.08	5.73	6.63	7.23	7.03	5.14	10.53	10.53	4.09	7.88	5.28	5.47	4.42	6.52	8.37	6.43	9.89	10.61	17.26	15.32	24.53	20.28	20.19	14.28	2.66	6.57	8.25	14.52
OG0003741	115.68	69.42	76.09	34.37	100.62	43.31	33.42	92.94	63.67	62.02	67.29	65.59	123.58	67.46	2.62	0.44	19.86	166.14	102.23	23.95	44.21	46.24	46.37	55.59	64.98	73.8	71.19	95.38	95.38	37.82	56.39	42.3	51.11	30.07	71.55	93.77	116.81	82.79	71.02	64.95	59.29	57.24	58.35	70.09	60.23	80.79	68.49	70.96	73.58
OG0003742	8.17	89.42	16.78	58.9	150.24	31.18	1.89	5.33	10.64	10.68	9.17	14.29	20.66	19.01	0.0	0.0	4.49	74.05	128.59	4.34	18.0	30.03	35.53	29.23	16.58	15.3	16.23	21.73	21.73	0.3	42.28	1.01	42.5	2.0	43.85	35.11	40.01	33.79	32.75	28.89	23.64	31.02	33.68	19.21	26.25	11.62	18.57	7.26	15.97
OG0003743	20.65	9.86	19.04	17.88	11.78	9.46	5.01	10.63	4.26	4.98	6.55	4.39	17.12	5.01	0.46	0.15	1.26	4.59	5.31	4.53	4.24	3.42	3.48	3.6	3.74	4.41	4.46	7.48	7.48	3.62	3.47	4.19	2.59	4.96	2.22	2.14	1.69	2.03	1.96	2.39	2.48	2.71	4.16	3.3	2.93	2.35	0.58	0.9	0.71
OG0003744	41.71	44.72	52.75	20.77	69.45	46.57	40.63	63.65	43.62	42.96	43.62	46.14	90.72	45.64	1.44	0.4	24.09	98.74	64.21	54.85	86.42	78.78	66.68	56.73	55.35	50.15	45.89	36.0	36.0	46.21	67.07	50.6	56.1	47.1	52.18	38.82	38.6	31.51	31.41	35.69	28.95	34.85	32.16	40.7	43.29	39.42	37.34	19.51	39.49
OG0003745	3.9	6.63	4.13	5.73	9.01	5.51	1.36	4.99	0.34	0.29	0.31	0.34	0.0	0.41	0.0	0.0	0.01	1.12	1.95	0.12	0.14	0.45	0.99	3.77	5.26	1.79	0.08	0.23	0.23	0.48	0.27	0.61	0.28	0.37	0.29	1.14	0.73	0.46	0.56	0.59	0.4	0.54	0.4	0.25	0.45	0.18	0.22	0.03	0.46
OG0003746	17.02	15.67	32.95	14.35	15.79	35.4	14.73	13.68	10.4	11.65	12.0	11.64	42.84	11.67	3.44	2.07	2.87	14.55	12.85	11.76	9.06	11.25	9.31	10.88	12.77	13.18	6.46	25.45	25.45	8.03	10.43	8.17	8.68	7.61	7.72	14.04	13.05	10.08	10.13	8.43	8.91	8.6	9.29	10.61	11.08	10.11	10.77	12.96	19.74
OG0003747	10.7	9.53	14.67	7.7	9.83	8.29	8.65	10.98	12.0	13.38	14.48	14.08	18.63	13.45	2.62	2.0	2.99	16.44	16.17	13.73	14.79	14.44	13.44	14.13	18.24	17.13	8.16	21.32	21.32	9.69	13.01	11.04	10.35	10.94	9.03	12.93	9.68	9.7	10.82	10.27	12.41	11.42	14.48	11.71	13.05	9.59	6.31	6.45	13.4
OG0003748	0.94	4.04	12.96	33.56	0.44	10.59	0.14	0.0	145.96	102.91	140.79	117.44	479.8	119.64	2.22	0.33	15.57	0.81	1.38	105.41	57.68	55.73	55.45	62.87	63.96	58.17	38.69	58.59	58.59	12.15	38.38	15.39	40.89	13.3	44.97	10.51	9.85	41.15	40.94	99.62	102.51	41.66	34.14	16.61	25.65	7.37	4.57	3.41	6.01
OG0003749	38.03	17.31	20.65	9.28	25.76	20.7	7.33	12.18	25.9	19.49	23.96	18.04	41.62	19.25	1.29	0.45	4.62	17.75	16.13	16.33	13.12	17.04	17.87	22.16	24.15	17.23	12.09	15.0	15.0	7.9	14.22	9.41	11.69	8.95	10.43	16.42	14.69	22.31	23.24	42.54	51.5	53.83	48.97	27.79	22.99	9.12	5.49	5.28	7.1
OG0003750	39.75	99.06	141.8	1527.32	24.61	161.25	6.09	23.06	819.59	686.22	712.14	623.13	1341.29	649.97	11.81	4.82	39.95	3.88	3.64	366.53	211.03	222.66	197.44	205.46	217.46	209.65	225.83	221.92	221.92	67.85	498.06	59.96	509.26	44.93	575.73	1163.43	1331.07	866.99	936.73	656.31	809.04	489.76	518.58	338.76	444.46	673.8	595.26	296.39	531.24
OG0003752	36.62	36.17	38.11	25.96	36.93	25.79	30.46	49.87	19.83	21.29	21.94	23.73	53.51	20.71	0.82	0.33	14.32	39.06	27.77	17.19	17.49	21.04	15.72	16.16	18.59	20.53	17.39	22.51	22.51	17.63	17.22	12.67	12.63	14.66	8.51	10.06	13.09	16.52	17.13	19.07	23.61	30.08	36.37	35.96	43.05	17.39	10.92	24.84	10.33
OG0003753	14.21	6.29	17.51	8.64	7.92	8.39	5.65	10.67	4.85	7.13	6.62	7.78	4.81	7.51	0.13	0.08	4.13	4.63	6.62	7.9	5.7	5.39	5.04	5.07	6.6	7.48	7.64	9.78	9.78	6.94	5.16	6.18	4.51	6.6	3.22	4.26	3.54	3.65	2.88	3.25	3.16	1.85	3.35	4.18	3.47	2.95	0.66	3.63	3.42
OG0003754	2.92	19.74	6.59	7.64	23.95	4.1	2.38	2.66	248.44	436.03	189.48	379.77	360.54	386.28	7.66	6.16	10.56	57.04	35.26	63.47	19.87	13.76	9.99	14.67	22.87	32.77	24.8	34.97	34.97	7.24	119.95	11.92	48.73	6.17	20.08	4.23	8.48	134.1	179.65	118.65	145.0	25.24	49.4	19.16	93.69	3.8	3.84	2.56	18.05
OG0003760	9.11	13.84	23.22	16.94	18.3	15.95	8.48	10.41	14.25	15.24	14.35	13.93	25.72	14.26	2.41	1.21	1.44	16.88	22.62	12.84	4.3	5.57	3.88	4.66	6.25	6.76	5.82	8.87	8.87	2.48	7.5	2.32	6.09	2.0	5.82	14.77	15.74	13.92	16.57	10.89	16.62	12.8	14.97	13.9	12.41	12.03	18.24	14.67	22.98
OG0003761	20.14	13.89	31.58	21.89	17.97	27.41	18.51	23.47	94.46	86.21	84.38	82.62	228.16	89.56	5.43	2.71	11.24	67.75	72.87	72.2	44.82	49.12	45.62	49.83	52.94	49.94	24.32	42.89	42.89	51.75	74.95	102.31	66.38	112.13	61.52	82.29	71.77	66.74	64.13	57.48	48.67	47.89	54.47	40.46	53.51	73.06	62.18	47.87	27.49
OG0003762	0.46	1.1	0.18	0.79	0.47	0.52	0.06	0.06	0.07	0.34	0.39	0.2	0.54	0.16	0.05	0.03	0.0	0.06	0.02	0.01	0.27	0.4	0.25	0.06	0.06	0.06	0.11	0.11	0.11	0.02	0.01	0.01	0.0	0.04	0.02	0.01	0.0	0.01	0.0	0.0	0.0	0.01	0.0	0.0	0.0	0.0	0.06	0.0	0.0
OG0003763	109.14	97.68	98.66	77.91	117.54	77.28	72.41	99.01	61.76	66.86	70.02	64.34	145.35	63.95	8.31	5.83	26.62	121.8	92.44	84.05	77.27	87.63	74.33	76.59	82.8	88.53	71.48	121.09	121.09	64.64	78.26	70.34	58.07	74.37	48.62	63.25	56.25	55.78	47.87	57.84	50.89	65.16	64.63	91.84	80.38	51.22	40.97	56.34	40.95
OG0003764	15.29	10.84	16.15	7.18	10.23	10.15	5.94	8.72	14.25	17.72	14.15	16.75	13.23	17.73	4.05	2.21	1.58	16.63	12.3	15.79	9.2	10.64	9.98	9.79	11.35	11.02	4.54	10.53	10.53	5.65	10.53	7.97	9.33	7.37	6.86	9.72	8.16	9.76	8.6	11.34	12.74	12.86	19.08	11.49	11.35	5.07	6.89	6.73	13.28
OG0003765	13.53	38.33	35.73	19.57	22.74	32.4	1.49	8.08	27.81	30.15	28.66	33.37	28.68	34.25	5.02	3.0	2.44	28.31	26.57	28.97	23.85	20.32	18.04	19.18	20.03	21.15	16.75	18.57	18.57	8.54	54.09	10.79	35.64	11.34	27.34	16.25	10.92	16.39	10.68	18.89	14.49	18.16	16.51	21.27	15.98	9.7	8.76	6.91	15.53
OG0003767	1.78	36.1	24.65	4.59	7.61	46.86	13.68	8.9	7.0	4.89	5.7	3.96	4.35	4.36	0.61	1.2	1.22	17.05	14.75	9.9	1.93	3.15	4.18	4.37	4.53	2.63	0.69	1.87	1.87	0.13	6.54	0.5	7.92	0.23	7.42	55.26	39.73	7.41	16.57	53.81	23.25	104.76	48.31	51.55	22.93	10.52	5.82	10.95	10.25
OG0003768	8.25	3.31	9.01	6.47	3.76	4.58	5.84	6.02	25.3	23.15	24.96	22.13	75.52	22.48	4.3	1.99	2.99	14.27	11.02	26.12	16.26	21.7	19.99	25.32	27.88	22.43	9.65	21.74	21.74	4.98	15.16	6.46	15.2	6.62	14.04	2.74	2.16	7.8	5.75	23.26	24.97	30.17	28.06	13.85	10.61	1.34	1.86	1.23	7.19
OG0003769	24.09	25.03	47.04	16.13	24.76	42.65	18.42	25.25	29.49	31.74	29.09	31.88	114.03	32.17	1.66	0.55	10.34	37.01	37.32	38.03	33.67	38.05	33.96	36.51	39.94	41.88	25.92	56.63	56.63	27.71	35.59	27.73	27.69	28.53	23.21	23.76	21.99	24.25	20.86	24.34	27.72	29.7	33.96	29.9	24.53	15.71	17.71	31.75	56.61
OG0003770	15.43	254.61	196.99	1703.01	9.81	411.59	0.3	1.7	4901.31	4495.56	3785.01	4205.89	2988.15	4474.23	6.85	3.91	448.67	3.42	4.0	1546.91	715.72	693.55	553.79	677.3	621.75	683.47	1063.52	823.69	823.69	333.12	1892.48	328.45	1815.42	256.25	2283.6	3350.04	4693.92	3463.49	3123.07	2971.85	3285.15	2511.93	2612.89	2356.02	2664.41	2344.18	2030.03	1961.5	2935.76
OG0003771	39.3	35.22	48.03	23.27	38.05	23.06	13.03	35.32	23.17	31.33	29.03	30.56	34.5	28.43	1.1	0.17	12.72	62.2	44.04	26.32	35.32	34.65	28.6	38.64	46.91	45.88	78.27	50.89	50.89	21.97	37.85	21.75	19.4	18.99	20.79	22.96	19.28	20.68	21.15	21.28	17.97	11.87	15.44	9.8	10.2	10.82	6.14	9.13	11.92
OG0003773	29.01	12.49	14.49	12.94	18.14	7.72	10.7	15.7	13.92	13.36	16.3	13.73	46.76	14.97	0.83	0.5	5.51	45.07	27.5	4.51	8.86	10.54	10.7	11.97	15.02	16.0	14.15	24.01	24.01	13.48	10.27	13.03	9.43	12.06	8.18	8.86	8.49	6.57	6.24	4.63	4.43	3.72	3.67	3.14	5.7	6.67	3.37	1.54	3.27
OG0003774	44.01	41.42	44.36	45.55	47.06	35.88	30.35	39.94	47.69	52.52	73.67	62.8	67.38	60.02	0.34	0.09	41.56	106.13	90.78	20.64	52.44	44.73	42.49	52.33	64.21	68.06	101.66	82.37	82.37	76.3	23.66	54.88	20.18	63.12	22.75	15.51	18.16	9.32	12.37	6.69	7.74	10.71	13.53	13.21	24.92	22.58	9.03	14.14	7.34
OG0003775	9.23	4.89	22.4	6.11	4.16	5.53	56.54	37.48	34.91	26.91	39.37	26.37	85.5	23.38	3.35	2.48	33.09	57.25	60.78	95.99	79.65	98.44	74.17	54.18	63.55	62.46	85.41	81.88	81.88	45.74	82.56	63.84	67.54	41.99	70.7	91.51	101.39	88.61	92.1	84.84	81.21	82.78	52.49	128.42	123.42	63.94	31.83	49.72	34.79
OG0003776	135.88	32.78	93.04	18.53	41.37	106.92	50.47	103.46	33.88	25.99	38.19	24.82	87.05	29.74	5.28	1.82	9.72	19.8	17.36	135.53	51.03	47.13	40.82	51.42	50.95	57.31	55.83	71.89	71.89	93.98	34.89	162.06	30.54	174.65	26.33	47.62	28.44	99.64	48.57	76.02	35.72	37.18	67.03	41.28	65.18	16.18	9.26	4.56	3.35
OG0003777	11.26	8.19	14.43	7.27	9.05	7.23	8.51	13.34	3.85	3.44	5.12	3.63	3.43	4.34	0.16	0.03	1.18	4.7	4.39	1.45	5.14	5.49	5.17	6.53	6.87	7.84	6.62	10.26	10.26	10.79	3.65	6.45	2.65	6.5	2.37	2.35	2.44	1.64	1.51	1.38	0.85	0.91	0.94	1.18	2.29	2.24	0.93	1.16	0.32
OG0003778	143.28	12.08	58.16	18.89	0.08	11.81	13.62	33.56	75.51	71.55	89.91	68.05	161.05	72.7	0.79	0.77	53.71	0.47	2.23	26.28	334.41	203.61	75.51	29.78	21.25	25.31	31.43	22.76	22.76	28.8	186.37	29.13	94.66	17.54	28.01	58.16	76.65	34.14	46.43	15.69	14.1	16.22	17.66	21.67	34.13	38.89	17.92	15.4	9.05
OG0003779	31.28	3.88	23.26	1.86	6.15	5.34	0.45	4.23	12.6	6.61	17.78	10.5	4.31	9.48	1.57	1.11	1.56	7.49	6.36	31.19	12.35	17.08	14.09	15.84	18.35	17.27	12.02	15.25	15.25	5.99	13.62	13.19	12.31	16.12	12.83	21.92	19.09	9.6	6.92	4.21	2.42	10.98	14.46	9.15	12.11	9.54	6.98	12.94	2.0
OG0003780	8.31	13.98	7.29	3.51	8.59	5.88	4.45	4.86	11.07	9.36	12.41	9.75	16.45	10.91	0.84	0.43	2.01	20.42	17.32	7.09	7.85	9.29	8.89	11.52	18.22	25.46	30.32	33.7	33.7	6.22	25.62	9.95	20.56	7.41	12.5	6.8	6.52	5.87	4.89	5.58	5.81	4.76	5.74	5.81	7.12	3.78	2.6	2.16	3.06
OG0003782	1.94	2.98	6.37	2.36	2.55	4.45	3.4	3.96	2.46	3.39	3.68	2.84	10.95	3.49	0.42	0.18	0.64	20.21	10.62	0.55	7.87	13.09	12.49	13.69	11.61	6.38	5.08	6.12	6.12	2.13	0.66	1.37	1.3	1.22	3.41	0.63	0.88	1.36	1.05	0.45	0.44	0.27	0.35	0.16	0.19	0.82	1.65	0.88	0.76
OG0003784	8.33	28.51	124.96	194.11	1.44	177.05	2.11	6.33	48.2	58.49	41.71	49.96	45.18	53.7	1.43	0.14	6.1	8.22	1.6	42.65	23.32	20.24	17.38	20.58	21.81	20.44	28.49	23.6	23.6	16.24	55.34	29.99	44.63	27.61	39.95	35.7	35.41	61.71	57.5	66.1	67.34	72.76	43.13	75.53	73.82	12.17	8.3	6.62	11.78
OG0003786	6.9	2.72	23.08	9.98	0.96	11.86	4.16	2.55	64.78	56.72	56.09	58.32	62.26	55.56	10.78	7.32	5.64	18.24	23.49	82.79	44.34	26.9	36.77	45.22	32.67	32.08	27.29	37.91	37.91	15.02	48.61	21.66	33.2	11.04	30.63	51.35	41.4	25.01	22.17	21.26	22.65	13.79	25.06	26.02	30.1	33.53	32.0	24.52	118.56
OG0003787	12.34	11.88	17.27	17.18	21.25	14.0	6.97	10.83	37.28	51.57	45.04	54.81	38.52	53.43	0.74	0.26	5.15	23.54	20.96	11.54	14.45	16.02	14.94	18.16	22.19	21.91	16.28	23.16	23.16	8.19	19.32	10.85	18.62	12.97	21.08	37.7	33.88	30.51	32.73	22.92	28.26	26.94	30.61	20.81	21.61	17.32	22.88	4.14	7.73
OG0003788	51.99	70.74	76.91	105.38	97.62	44.04	69.02	75.54	19.07	21.86	28.23	23.25	41.19	21.15	0.58	0.43	25.97	82.62	67.72	11.58	28.15	27.64	24.67	29.98	34.1	38.22	37.72	55.36	55.36	47.01	12.31	22.24	10.24	37.83	7.9	6.39	8.32	10.93	10.89	12.16	15.0	25.12	36.54	24.31	42.58	16.66	4.55	18.26	6.34
OG0003789	1.67	3.19	27.38	1.34	4.56	6.64	0.98	0.89	3.05	3.26	4.27	3.48	9.13	3.26	0.45	0.41	3.64	3.39	6.23	13.25	1.3	0.8	0.53	1.07	1.02	1.31	1.06	3.46	3.46	7.46	2.64	1.96	2.08	1.73	1.12	9.08	2.61	6.22	2.49	8.11	2.86	6.02	2.22	3.14	3.32	0.53	0.43	0.86	2.39
OG0003790	29.11	14.7	29.82	7.0	19.47	20.52	16.08	22.94	8.3	8.43	9.36	9.06	9.83	8.2	0.55	0.23	3.09	9.63	10.56	11.4	8.42	11.56	8.87	8.62	9.4	10.82	12.0	13.31	13.31	8.85	8.5	10.0	8.19	8.56	7.08	12.62	9.97	12.39	10.65	9.18	8.77	7.58	7.33	10.8	7.14	8.51	6.31	6.41	10.62
OG0003791	7.31	4.54	9.74	4.87	5.09	7.98	5.71	7.27	19.05	19.65	19.06	20.35	41.7	20.38	1.47	0.76	4.0	26.65	19.61	17.78	15.05	18.39	16.73	18.31	21.26	21.3	12.8	27.68	27.68	12.36	16.51	13.89	13.56	13.54	10.59	17.99	15.91	14.58	15.63	15.47	18.5	21.84	22.84	17.94	18.25	41.81	21.71	19.21	24.3
OG0003792	8.42	0.49	0.97	0.0	6.08	1.14	0.14	14.4	1.22	1.84	2.43	2.34	2.0	2.0	0.0	0.0	3.11	1.07	4.11	0.22	5.8	5.7	4.82	6.62	7.34	7.38	5.57	7.51	7.51	7.62	1.77	4.74	0.64	1.21	0.12	0.06	0.08	0.41	0.12	0.19	0.11	0.14	0.18	0.06	0.11	0.83	0.12	0.38	0.05
OG0003793	9.2	7.34	21.44	5.17	10.72	31.34	6.45	7.17	70.15	166.35	93.97	194.37	48.78	183.41	6.49	10.78	38.84	88.2	114.86	108.98	168.97	175.39	117.38	124.84	150.58	184.57	282.27	259.27	259.27	26.51	83.75	35.85	106.28	49.92	180.43	215.05	170.87	51.56	46.79	50.88	13.61	60.84	82.48	50.65	36.23	23.45	22.94	23.8	24.6
OG0003794	13.27	13.2	18.3	9.47	14.11	11.1	1.04	2.13	22.49	22.83	23.57	21.48	131.0	22.38	11.03	2.77	1.5	14.6	19.02	42.32	12.16	14.61	11.35	12.85	13.4	10.94	7.43	14.31	14.31	2.56	13.12	4.06	11.4	6.49	13.74	21.05	12.14	14.53	11.34	13.41	9.43	8.54	6.72	10.26	7.66	5.92	4.47	4.08	16.0
OG0003796	63.78	58.92	106.03	74.71	29.85	62.44	12.41	65.46	53.39	58.4	59.94	57.22	93.95	54.01	1.46	0.9	27.73	49.4	34.52	70.05	52.09	44.31	40.05	56.79	65.6	62.57	45.04	81.92	81.92	70.8	51.0	42.59	35.19	43.34	28.43	75.52	67.3	60.16	74.15	50.44	62.49	40.75	60.39	38.5	61.08	68.72	45.17	46.38	42.34
OG0003797	0.0	0.0	0.0	0.0	0.0	0.0	0.0	0.0	2.2	2.18	2.64	1.82	6.44	1.76	0.09	0.0	0.01	1.27	0.53	4.11	101.32	155.5	84.37	11.19	0.31	0.35	0.0	0.26	0.26	0.35	2.14	1.1	3.27	1.99	2.94	0.79	1.12	0.48	0.33	1.06	0.65	1.14	0.92	0.71	0.53	0.73	0.32	2.22	3.75
OG0003798	0.0	0.0	0.0	0.0	0.0	0.0	0.0	0.0	4.14	3.35	4.05	3.22	8.67	2.93	0.64	0.25	0.69	1.7	2.14	6.49	6.83	8.43	6.81	7.14	8.87	9.13	4.12	3.95	3.95	0.42	1.95	0.92	1.92	1.23	2.25	3.34	2.34	2.61	2.57	2.58	2.37	2.93	4.65	3.71	2.87	0.95	0.49	0.68	0.74
OG0003800	0.0	0.0	0.0	0.0	0.0	0.0	0.0	0.0	6.53	8.62	6.58	8.63	5.16	8.59	4.15	3.27	0.91	7.2	11.18	4.47	2.57	5.04	6.5	5.53	4.88	2.32	1.78	3.01	3.01	0.26	1.87	0.9	2.35	1.09	3.34	13.48	7.6	2.38	2.32	2.48	2.42	2.61	3.9	1.24	1.98	1.15	0.73	0.97	0.71
OG0003801	0.0	0.0	0.0	0.0	0.0	0.0	0.0	0.0	27.04	31.77	32.54	26.21	53.33	33.02	1.36	0.58	3.58	2.75	7.97	76.65	9.91	10.63	10.26	8.71	6.7	5.04	2.31	2.9	2.9	1.9	12.12	11.04	6.56	12.29	6.49	77.9	54.61	48.36	41.72	50.41	29.47	36.01	33.15	20.79	34.59	20.2	22.67	11.33	35.38
OG0003809	27.14	20.82	28.0	18.63	16.96	23.4	15.23	27.38	17.25	16.28	18.98	15.02	16.81	15.17	1.26	0.78	1.52	16.25	14.92	30.37	22.75	25.47	20.39	22.04	23.27	21.3	8.76	22.86	22.86	8.04	20.83	11.97	20.17	11.86	19.22	39.33	28.46	21.74	25.48	21.77	23.84	21.66	29.18	19.93	20.18	25.83	23.25	35.71	23.13
OG0003810	26.04	25.94	43.12	102.58	24.23	35.52	25.92	32.01	79.33	78.32	69.21	79.6	166.79	76.67	1.58	1.0	20.1	9.12	7.66	40.37	27.72	26.4	21.47	28.29	30.36	28.16	25.95	35.4	35.4	19.28	35.54	13.46	32.07	15.24	33.1	32.39	37.56	30.44	33.77	32.48	45.86	43.72	60.14	50.98	64.91	49.25	54.78	47.39	82.53
OG0003811	6.4	5.72	7.3	3.04	6.73	4.68	5.12	4.96	13.77	13.85	17.51	14.16	17.86	14.24	7.17	1.57	2.41	16.98	14.8	15.03	5.59	4.57	4.87	5.51	7.97	7.31	4.06	14.73	14.73	3.9	17.12	6.43	14.03	6.24	13.07	6.7	5.26	4.6	4.64	4.33	2.48	3.73	4.43	5.32	5.59	3.74	3.1	1.71	1.45
OG0003813	150.03	273.28	188.37	188.22	338.56	177.83	102.69	183.3	449.7	449.78	432.7	437.17	480.48	427.9	6.28	2.48	91.98	555.45	324.41	229.85	192.88	235.18	232.47	277.61	274.5	240.73	213.97	215.7	215.7	194.55	241.5	216.67	235.16	205.96	232.15	391.14	358.56	296.25	335.98	276.45	295.86	288.32	315.96	283.29	288.8	458.82	468.47	626.77	338.15
OG0003814	16.57	12.76	16.14	12.01	14.51	9.52	7.76	14.53	21.21	23.85	25.76	25.28	38.02	22.28	4.71	3.27	5.12	24.34	26.23	16.81	13.63	16.34	14.96	16.85	19.02	19.42	15.48	23.58	23.58	8.6	17.15	9.67	14.68	9.59	16.21	13.26	11.74	10.07	7.95	10.05	8.09	9.69	8.13	8.19	8.28	8.67	5.31	9.06	12.07
OG0003816	131.89	100.0	112.1	75.51	99.47	104.46	75.83	119.22	45.82	52.2	51.23	56.99	68.79	51.62	1.74	0.93	28.32	109.04	77.16	37.64	49.07	57.52	53.63	56.66	60.01	66.93	52.56	89.21	89.21	55.91	41.05	62.26	34.97	66.53	28.4	23.18	18.23	28.21	24.37	50.76	49.3	74.35	60.21	59.66	48.7	17.17	16.45	18.74	33.66
OG0003817	0.23	1.75	1.87	0.24	1.89	0.86	0.36	0.24	11.71	6.02	3.15	2.06	2.26	2.45	1.4	0.1	0.36	1.35	0.96	2.53	10.86	4.57	1.91	1.58	1.15	1.14	0.64	0.36	0.36	0.13	0.39	0.28	0.45	0.06	0.36	3.38	2.0	0.57	0.63	0.79	0.35	0.89	0.51	0.51	0.4	2.5	1.72	5.72	10.81
OG0003819	31.46	24.08	26.6	22.41	26.25	23.19	22.44	29.19	15.1	15.46	15.66	16.82	22.27	16.37	1.91	0.89	2.74	34.91	22.27	16.0	12.99	17.3	15.79	17.2	20.26	21.02	9.41	24.09	24.09	9.26	14.27	11.31	12.46	11.99	9.53	11.28	10.49	10.67	9.74	12.94	12.98	15.65	17.86	18.26	18.03	9.38	6.47	6.17	7.6
OG0003820	18.97	23.65	33.5	28.43	16.28	35.5	9.05	18.54	97.87	90.43	96.2	85.14	157.89	87.19	6.76	4.83	14.46	28.3	36.61	73.32	47.18	50.68	47.81	53.27	62.82	58.21	43.58	57.89	57.89	27.24	96.28	40.22	82.83	45.1	90.65	154.14	150.15	142.04	135.58	117.6	122.16	107.1	113.25	111.13	93.49	105.64	93.03	69.27	52.49
OG0003821	15.32	21.37	38.69	25.85	28.21	28.66	25.23	27.24	11.54	11.4	12.75	11.73	5.86	11.84	0.8	0.51	3.09	15.65	16.46	17.25	20.91	23.22	26.59	31.55	28.31	19.34	9.37	15.28	15.28	6.05	17.01	12.45	18.85	11.64	15.2	10.07	6.48	4.36	3.65	4.39	2.78	4.56	4.13	5.93	4.1	6.69	19.27	13.42	55.6
OG0003822	79.07	70.32	68.03	50.71	80.33	56.39	45.77	72.67	26.06	30.3	29.94	31.16	43.69	30.05	1.31	0.56	18.18	64.97	42.1	15.71	28.72	34.3	25.54	27.69	31.28	32.48	28.87	38.21	38.21	33.42	22.78	29.56	18.35	27.53	14.42	17.18	18.19	18.37	16.67	19.77	19.99	24.53	26.72	30.93	31.64	13.29	7.82	9.1	10.01
OG0003823	12.7	7.79	19.14	10.06	10.99	10.83	5.34	9.9	5.67	6.21	7.74	6.27	9.61	6.55	0.52	0.07	4.16	11.58	10.09	3.85	5.37	6.93	5.14	6.45	6.49	7.39	12.02	9.38	9.38	6.33	5.59	4.83	4.87	5.92	4.98	3.81	3.97	3.16	2.75	2.12	2.29	2.8	2.12	2.56	2.79	1.51	1.07	1.24	2.98
OG0003824	49.93	34.64	58.76	91.02	30.87	45.97	13.08	27.91	24.79	29.35	29.09	29.18	30.67	27.15	1.5	0.63	5.39	23.27	22.33	20.69	23.41	26.94	25.64	27.21	28.02	28.26	24.81	29.87	29.87	12.92	19.31	16.13	16.29	16.87	16.44	20.16	17.69	17.76	17.1	17.29	16.9	15.88	20.06	18.29	16.84	13.81	7.57	7.87	11.59
OG0003825	13.71	7.47	19.92	7.14	12.76	11.67	5.6	7.41	10.51	11.42	8.97	9.56	47.34	9.5	3.54	1.52	1.17	21.57	23.05	32.11	9.56	9.22	7.3	7.38	8.31	8.65	5.13	6.74	6.74	3.48	19.98	5.75	11.08	4.84	8.26	11.84	8.63	9.35	6.13	9.89	8.89	12.37	9.7	17.52	11.51	4.69	13.57	7.09	24.69
OG0003826	108.98	142.69	131.28	184.36	185.5	111.89	99.73	108.76	41.89	45.88	52.08	48.44	115.61	47.24	1.35	0.77	41.11	86.54	62.73	29.25	55.72	61.55	50.92	57.2	64.49	75.23	61.54	78.6	78.6	54.61	31.8	54.48	31.45	59.26	25.62	26.97	29.67	27.89	28.64	28.62	29.24	29.88	36.44	30.18	38.64	41.63	24.56	31.58	31.65
OG0003827	16.62	17.09	61.76	23.55	14.47	45.69	10.57	10.93	35.93	38.89	37.67	38.39	55.55	40.26	14.0	10.44	4.84	15.29	24.01	76.76	24.71	29.19	37.47	47.75	58.5	59.56	24.55	71.63	71.63	15.89	44.53	20.34	35.34	21.72	27.08	57.92	49.47	52.26	48.01	44.13	45.63	56.35	57.24	55.79	47.95	23.53	22.52	17.08	37.15
OG0003828	210.02	160.22	304.1	123.39	173.37	250.72	118.71	184.45	39.96	38.9	39.89	37.09	186.2	38.58	1.84	0.39	9.62	56.44	45.01	50.96	47.64	55.26	61.83	66.81	81.89	83.51	35.5	94.38	94.38	34.15	54.63	34.06	42.92	44.3	32.61	40.88	33.12	43.49	39.59	42.09	40.09	49.86	44.66	43.7	33.36	28.17	20.77	27.59	26.49
OG0003829	0.65	2.58	4.86	1.2	0.48	0.61	0.14	0.46	13.23	13.01	22.41	13.11	15.6	12.54	0.12	0.04	30.93	25.2	17.53	8.06	30.79	29.56	27.11	47.39	59.1	66.23	54.43	46.34	46.34	52.3	14.34	97.5	11.35	124.49	14.41	29.0	23.27	13.11	12.74	15.23	7.46	21.26	22.64	20.23	32.19	31.38	7.06	26.46	2.86
OG0003830	48.35	8.84	43.36	4.16	9.03	48.27	45.28	73.28	8.66	17.25	12.54	17.56	32.03	16.26	3.08	2.44	3.64	24.26	24.81	23.58	19.55	25.19	24.04	22.08	21.71	21.52	16.77	32.71	32.71	5.9	20.87	8.47	16.42	13.99	17.18	25.88	19.19	17.72	22.41	14.93	13.23	60.44	17.71	53.34	21.84	12.18	38.66	22.47	34.81
OG0003831	153.83	56.02	76.51	42.08	75.06	86.47	53.73	87.89	53.66	59.43	69.8	62.29	175.0	65.0	1.81	0.33	44.96	110.66	106.31	26.53	58.34	55.67	69.33	75.74	80.01	84.63	95.96	92.8	92.8	84.42	51.34	104.96	45.33	102.44	44.14	19.27	19.94	22.34	16.7	16.72	14.7	15.09	14.86	19.32	23.39	16.85	13.76	7.06	17.93
OG0003832	25.38	67.65	140.84	47.33	61.73	71.78	6.21	19.67	33.8	49.25	36.72	49.0	85.7	51.52	17.92	7.07	2.05	17.35	21.6	58.33	33.37	41.12	30.8	19.17	14.21	14.13	11.34	13.95	13.95	3.99	38.18	6.27	32.89	5.7	33.16	17.0	13.51	20.55	17.42	32.93	29.85	30.55	26.91	20.33	18.03	4.67	6.74	5.34	35.36
OG0003833	146.19	153.01	155.77	103.79	129.06	105.77	3.92	48.97	137.02	139.85	137.85	140.84	192.18	145.38	11.82	4.79	31.08	234.35	129.44	123.36	107.61	109.14	118.98	148.74	164.64	140.52	81.44	142.63	142.63	43.39	116.18	69.26	111.37	92.27	96.17	143.37	118.44	112.39	117.1	113.48	110.72	124.94	125.81	117.63	119.13	132.43	130.84	122.7	109.53
OG0003834	18.57	11.6	31.7	4.67	13.12	19.77	26.36	35.58	27.58	22.23	29.11	23.12	40.97	23.13	7.53	10.11	0.55	16.74	23.57	36.51	21.36	21.46	15.0	14.62	18.78	16.36	9.19	14.84	14.84	4.22	20.7	7.75	16.95	8.2	15.97	20.31	12.42	10.46	9.73	9.39	9.52	9.91	10.61	12.83	8.05	6.2	4.9	4.0	12.94
OG0003835	13.14	13.41	22.21	12.1	13.99	14.13	9.3	12.41	14.09	14.68	15.05	13.76	65.4	14.09	2.83	0.92	2.02	19.48	17.84	12.85	10.16	14.05	12.88	12.38	13.7	12.44	7.37	14.46	14.46	5.45	10.94	7.02	9.39	6.87	9.87	9.49	8.99	8.79	8.19	10.25	10.21	9.56	10.16	11.35	10.88	5.86	3.39	2.85	7.48
OG0003836	17.3	15.72	30.25	15.56	17.6	20.76	15.17	21.76	15.94	20.14	18.27	19.75	51.7	20.07	7.07	2.92	5.2	30.55	27.71	21.25	18.75	18.92	15.15	17.14	18.63	18.73	18.86	23.16	23.16	11.68	17.55	16.96	14.78	17.25	15.97	18.87	15.9	14.04	10.65	13.44	12.25	13.32	14.49	13.84	12.6	11.09	8.47	8.04	10.21
OG0003837	194.65	120.4	156.67	125.25	169.67	125.08	261.66	388.1	99.26	98.24	109.25	103.42	192.39	103.85	1.54	0.47	91.63	500.19	312.76	60.09	116.61	139.63	167.24	194.59	213.05	201.84	142.47	207.95	207.95	219.34	109.92	218.26	99.65	181.37	94.28	91.04	88.86	89.86	87.99	74.69	71.45	83.93	92.9	90.3	116.91	87.28	65.38	28.03	24.62
OG0003841	17.41	24.96	21.14	20.72	23.66	26.15	11.37	16.83	14.12	14.29	14.24	14.74	36.0	13.47	0.99	0.65	4.51	27.62	18.82	14.51	10.34	13.48	13.0	14.45	16.52	15.56	7.16	17.7	17.7	10.65	14.87	11.75	13.47	13.21	9.66	15.88	15.21	15.22	16.19	13.86	17.1	18.22	22.67	18.57	19.17	13.2	9.86	14.33	18.62
OG0003842	36.4	46.27	119.93	12.08	130.08	23.84	139.52	168.86	22.54	23.78	24.95	25.38	65.31	26.6	0.74	0.29	13.18	84.04	52.9	5.76	15.66	20.6	24.49	36.98	43.54	73.16	112.81	101.41	101.41	59.89	26.14	32.87	16.57	23.41	9.65	11.03	9.83	9.68	8.95	8.98	6.73	5.59	6.29	3.99	5.33	7.22	4.52	4.87	4.23
OG0003843	33.51	18.07	41.37	21.05	20.84	34.27	19.19	28.24	0.27	0.23	0.44	0.42	0.0	0.38	0.0	0.0	0.26	0.21	0.4	0.04	0.44	0.99	1.39	0.84	0.62	0.69	0.77	0.7	0.7	0.88	0.5	1.49	0.41	1.71	0.38	0.15	0.24	0.07	0.1	0.15	0.03	0.14	0.11	0.08	0.11	0.08	0.04	0.13	0.32
OG0003844	22.46	16.08	28.58	16.34	19.47	23.26	15.17	20.66	11.66	12.95	13.33	13.77	17.82	11.54	1.25	0.59	3.99	20.58	14.56	8.32	9.74	11.92	10.42	11.84	15.08	15.55	8.99	19.94	19.94	9.38	7.71	9.05	6.54	9.69	5.44	8.03	7.64	6.94	7.24	6.2	7.27	8.43	10.12	9.08	10.08	7.72	8.29	11.33	15.39
OG0003845	4.85	2.78	11.11	4.63	2.13	6.79	2.36	2.43	16.77	18.72	19.65	20.46	25.56	20.08	2.98	1.09	2.18	15.53	20.25	12.04	12.15	12.67	8.79	11.41	10.81	11.82	7.68	14.22	14.22	5.05	13.72	6.68	11.22	6.7	11.17	15.49	13.07	11.35	10.12	8.89	8.26	7.13	9.35	9.49	7.07	10.52	11.43	9.12	15.47
OG0003846	10.67	15.7	10.19	5.51	11.49	17.63	4.92	8.65	6.18	5.52	7.04	5.5	7.63	4.48	0.39	0.17	3.87	13.65	12.53	4.26	9.52	12.24	9.86	7.0	8.38	8.43	9.14	20.4	20.4	9.59	8.47	12.97	8.67	11.31	5.26	3.69	3.27	4.41	4.36	6.01	6.23	6.64	6.14	5.4	4.9	4.0	7.44	5.24	4.87
OG0003847	15.61	22.25	46.54	21.81	23.68	36.82	20.79	16.7	15.21	17.58	17.63	18.0	17.56	17.41	1.09	0.65	3.35	24.49	20.16	14.43	11.48	14.79	14.52	16.33	20.91	20.47	8.88	25.62	25.62	10.32	16.9	10.82	13.48	13.0	9.26	12.21	10.28	11.0	11.68	12.86	14.98	20.52	24.88	23.45	24.83	7.2	7.02	16.21	13.8
OG0003848	340.8	13.15	50.73	9.37	21.09	10.18	1.4	887.86	1.61	4.57	2.48	3.43	7.23	4.23	0.08	0.0	0.79	22.72	36.33	2.09	36.11	24.56	19.66	12.6	8.78	7.0	3.15	6.03	6.03	6.97	26.11	6.73	13.22	2.47	13.09	12.77	9.88	10.86	11.9	9.75	10.2	11.93	13.87	4.91	7.29	1.22	3.11	0.75	2.43
OG0003849	0.09	7.37	1.44	3.33	29.84	7.92	1.11	1.01	3.29	3.81	4.98	4.56	11.82	4.97	0.34	0.14	0.98	9.09	9.01	5.22	6.34	4.11	2.7	1.92	2.26	3.94	4.34	4.81	4.81	0.75	1.47	1.1	1.47	1.1	1.14	16.33	11.56	11.07	8.3	5.73	3.21	2.9	5.31	2.97	4.86	6.8	4.18	3.09	1.75
OG0003851	143.23	216.34	362.43	288.36	221.28	231.38	132.72	124.67	77.0	101.35	106.95	107.67	200.69	89.18	2.93	3.82	65.99	281.47	162.01	54.61	126.12	142.35	110.92	118.51	134.45	153.84	92.03	180.67	180.67	126.46	47.96	72.93	37.04	116.33	26.31	16.52	23.05	48.53	40.93	62.46	79.35	103.98	161.34	117.52	180.22	60.33	16.16	89.13	14.21
OG0003852	7.71	26.41	17.22	12.32	27.15	4.86	6.83	23.55	27.66	113.25	26.72	107.66	42.08	101.03	0.47	0.16	1.61	13.28	8.09	13.22	8.15	8.28	7.8	9.71	16.6	20.43	17.99	35.21	35.21	29.87	10.75	68.45	9.47	37.14	7.13	6.04	3.28	2.46	2.08	1.55	1.31	1.53	2.04	2.3	2.46	36.55	16.73	11.92	9.2
OG0003853	58.03	42.66	51.32	68.89	40.61	53.79	23.13	55.28	129.24	111.64	115.66	107.89	329.04	117.8	2.18	1.07	36.66	75.52	56.77	60.96	60.03	66.84	65.82	73.98	70.24	75.99	62.07	74.67	74.67	51.34	105.23	54.47	99.88	59.93	107.66	133.34	142.07	124.53	112.93	100.82	106.27	98.78	110.68	78.98	79.41	120.0	117.9	82.91	73.49
OG0003854	10.68	11.41	17.08	10.43	11.95	17.78	11.29	15.08	37.75	35.39	42.75	36.41	72.92	35.91	0.94	0.51	13.57	26.11	29.67	33.72	30.14	31.78	26.22	30.31	34.06	37.61	41.42	53.26	53.26	28.9	29.76	30.59	23.44	31.23	20.64	27.17	30.17	22.26	23.41	15.84	19.55	14.68	16.65	16.56	18.74	26.79	22.8	17.28	39.21
OG0003856	21.52	28.28	10.86	5.64	12.92	8.07	0.19	5.08	9.24	6.93	9.91	7.64	7.97	6.22	0.14	0.03	4.25	4.45	4.24	2.75	6.11	4.93	5.06	7.91	7.84	11.3	25.95	35.02	35.02	2.95	8.66	2.7	7.55	2.26	8.34	15.96	16.84	7.9	9.92	4.5	4.03	5.26	5.35	6.5	9.03	8.61	6.95	1.49	11.61
OG0003857	63.44	27.36	45.57	45.45	20.54	31.94	25.77	31.24	106.39	102.06	103.73	103.06	223.69	101.57	2.18	0.94	34.25	44.56	28.07	56.86	46.73	55.23	52.07	62.04	76.37	83.94	46.64	84.75	84.75	63.15	65.55	48.94	58.03	50.71	57.27	135.05	148.31	146.68	153.54	130.23	152.58	132.08	184.81	180.17	166.83	134.11	72.97	76.91	76.69
OG0003858	12.23	7.4	15.28	4.57	8.94	10.15	6.14	10.27	10.3	11.4	13.19	12.97	27.29	13.08	1.55	0.79	2.94	13.87	13.2	15.9	11.72	13.44	13.04	14.33	16.79	17.29	9.11	23.34	23.34	8.39	11.66	10.65	9.9	11.81	7.84	11.45	7.87	10.22	9.84	10.17	11.51	11.44	12.24	13.34	10.91	5.38	4.43	4.82	10.8
OG0003859	0.74	0.04	0.68	0.0	0.1	0.0	9.46	8.43	0.05	0.0	0.14	0.34	0.0	0.15	0.0	0.0	0.01	3.04	1.1	0.0	0.11	0.26	0.0	0.07	0.17	0.47	1.24	2.05	2.05	2.93	0.66	1.11	0.27	0.35	0.0	0.0	0.0	0.0	0.0	0.0	0.0	0.0	0.0	0.0	0.0	0.0	0.0	0.0	0.0
OG0003860	77.65	19.45	51.4	7.97	12.78	129.45	0.84	18.0	11.18	15.15	16.37	17.07	21.24	16.32	1.61	0.19	1.04	9.29	14.7	31.09	56.51	41.79	31.21	26.45	32.51	38.06	28.71	18.62	18.62	5.56	15.51	14.86	12.33	19.81	16.08	35.3	39.47	97.36	96.53	116.51	88.18	90.15	63.23	66.86	46.32	10.09	6.84	9.54	12.51
OG0003861	10.83	4.8	23.15	5.01	4.65	8.66	9.35	9.02	23.86	27.41	23.23	28.92	46.46	26.47	0.97	0.62	2.39	6.76	6.76	7.53	11.76	15.06	13.52	16.81	18.42	20.25	10.57	26.16	26.16	6.65	20.26	8.54	24.34	10.93	23.33	44.76	33.65	31.66	31.12	32.29	33.38	35.73	32.05	34.8	34.66	21.73	26.88	13.88	11.25
OG0003862	227.33	196.87	218.62	185.61	299.27	143.57	157.57	284.14	59.18	63.84	67.1	67.3	141.9	62.72	1.9	0.58	38.97	127.43	84.96	39.95	64.91	75.53	66.59	68.95	75.04	85.95	55.15	87.84	87.84	72.17	56.59	81.34	43.75	90.22	36.58	29.84	30.27	31.52	27.25	38.73	30.65	43.01	41.28	54.23	51.32	33.72	27.08	25.34	25.72
OG0003864	19.37	41.66	39.29	352.98	21.46	75.03	29.86	43.37	409.0	336.24	324.88	352.8	413.38	350.45	6.21	2.01	38.69	1.84	2.18	133.04	94.73	93.06	80.54	128.31	139.79	135.13	104.72	157.38	157.38	61.71	197.48	38.74	213.07	33.33	234.18	540.4	695.9	482.92	545.87	376.29	497.69	304.83	424.45	253.98	501.43	589.71	427.18	687.18	521.49
OG0003865	12.43	6.47	10.0	6.17	7.79	6.19	4.42	8.24	81.63	89.95	108.77	97.02	224.64	95.51	1.67	0.96	62.03	95.5	88.93	90.33	67.06	47.74	61.31	68.59	74.78	84.14	103.3	89.14	89.14	70.44	55.46	52.94	44.99	63.12	43.98	38.68	35.8	37.13	34.58	34.35	32.15	36.58	43.67	47.53	50.3	38.69	28.69	21.87	42.4
OG0003866	3.99	7.23	8.86	4.75	1.99	10.65	19.92	30.65	3.82	5.63	7.23	6.21	3.87	4.18	0.07	0.09	2.79	4.76	8.03	0.54	7.9	6.89	6.16	9.3	12.29	14.0	20.45	17.33	17.33	7.87	3.39	5.67	2.53	2.93	3.03	0.19	0.91	0.13	0.14	0.54	0.21	0.02	0.18	0.31	0.58	0.64	0.15	0.0	0.11
OG0003867	17.89	18.69	23.1	22.45	23.66	19.15	16.98	17.65	21.68	21.44	25.81	24.19	43.48	21.01	1.85	0.77	16.34	46.98	31.5	14.13	23.02	24.38	21.8	23.38	27.89	30.58	24.82	33.04	33.04	25.39	17.41	18.6	14.14	22.25	12.37	17.8	20.48	16.13	18.84	13.23	17.06	14.67	19.55	15.72	22.38	23.76	16.5	14.04	9.38
OG0003868	1.44	6.32	16.32	6.07	5.66	13.02	6.52	6.8	4.96	5.14	6.68	4.4	0.0	3.83	0.55	0.51	1.57	2.01	3.58	6.2	5.14	5.45	4.36	4.57	5.24	6.56	6.11	6.51	6.51	5.31	4.63	14.4	2.95	9.85	4.23	1.34	1.3	4.13	4.0	5.08	6.3	4.84	4.39	4.38	3.97	0.43	0.64	0.99	0.45
OG0003869	1.29	4.04	21.68	3.36	5.44	5.45	1.26	3.37	1.0	1.44	1.25	1.09	0.0	1.28	0.05	0.0	1.64	2.4	5.38	3.77	2.44	2.48	2.51	2.14	1.77	1.1	0.62	1.14	1.14	17.49	4.1	4.92	1.8	2.2	1.22	5.44	3.75	3.58	2.68	3.66	3.0	2.38	1.42	0.81	0.97	1.1	0.32	0.0	0.84
OG0003870	21.61	6.83	40.34	17.92	13.36	11.19	0.47	17.96	16.35	15.02	14.83	15.42	17.73	14.56	1.34	1.59	2.55	14.15	13.79	8.83	20.61	35.8	32.84	16.73	15.06	19.7	18.94	25.01	25.01	6.89	15.02	10.99	15.67	11.85	16.32	38.68	42.56	20.69	27.84	7.42	8.44	16.0	17.52	28.87	26.36	30.49	36.52	25.52	31.91
OG0003873	4.23	2.83	6.11	1.52	3.09	3.3	3.39	4.15	6.14	8.49	8.92	7.2	32.54	9.97	1.72	0.29	3.56	34.23	26.27	10.98	7.15	8.12	8.45	7.56	8.32	7.91	6.25	13.98	13.98	4.82	5.05	4.59	6.07	7.85	5.38	4.72	4.18	4.54	3.28	3.3	3.27	4.64	4.48	5.91	5.72	2.71	1.62	2.19	5.8
OG0003874	43.69	6.93	44.07	23.44	10.82	27.09	8.89	22.58	30.06	17.37	27.23	24.69	30.04	31.28	1.26	0.66	4.1	3.1	8.84	18.62	23.5	21.3	22.15	37.15	32.02	23.95	27.21	32.39	32.39	17.94	14.44	24.53	16.91	18.12	15.11	7.37	8.49	17.13	12.85	19.77	22.29	39.99	44.36	15.46	17.95	19.54	17.85	28.45	18.68
OG0003875	44.38	67.03	78.51	65.51	86.59	51.05	32.27	49.74	4.91	5.19	6.24	5.27	12.75	5.63	0.73	0.25	3.78	27.96	14.75	5.73	9.46	6.87	5.84	6.64	8.09	9.68	9.61	16.8	16.8	9.7	5.46	8.78	5.19	11.96	4.68	5.73	5.01	7.83	7.65	6.44	5.41	3.93	6.98	8.78	9.17	10.11	18.83	7.8	31.0
OG0003876	20.02	16.41	26.67	13.91	22.57	16.82	11.95	15.31	17.43	18.26	20.03	20.35	143.74	20.88	2.0	1.02	10.01	26.17	26.36	21.59	23.12	27.06	17.3	21.46	24.88	26.9	38.46	28.55	28.55	26.7	19.71	24.03	14.23	19.94	12.79	16.06	13.5	13.16	10.12	14.95	10.59	12.59	12.39	17.17	12.61	12.53	11.1	14.26	20.55
OG0003877	0.62	1.51	2.17	3.9	12.39	5.68	0.0	0.46	6.56	6.66	7.84	7.2	8.08	7.2	0.94	0.25	0.41	18.73	36.55	25.71	8.33	6.81	2.58	0.5	0.65	0.61	1.29	1.02	1.02	2.43	13.97	11.34	7.52	6.5	3.91	1.11	0.66	0.93	0.62	1.18	0.65	1.14	0.92	1.4	0.8	0.77	0.46	0.23	1.99
OG0003880	0.0	0.0	0.0	0.0	0.0	0.0	0.0	0.0	21.17	12.93	14.13	9.3	45.01	8.57	0.28	0.08	0.1	0.66	0.25	21.18	6.6	6.97	7.58	14.66	16.83	11.81	2.36	3.47	3.47	5.05	12.04	7.01	9.63	9.5	7.6	87.44	81.8	50.36	75.78	38.86	55.39	29.77	46.94	46.93	43.99	58.18	42.96	28.49	11.91
OG0003881	0.0	0.0	0.0	0.0	0.0	0.0	0.0	0.0	23.16	27.71	27.31	28.19	47.65	29.14	2.03	1.02	5.75	35.59	31.07	26.38	23.54	29.38	26.02	25.23	29.64	28.46	17.08	37.31	37.31	15.89	21.05	17.89	18.28	19.69	15.81	16.06	15.03	17.86	17.95	22.58	26.01	31.91	32.55	29.61	24.81	14.11	19.98	48.24	55.66
OG0003884	65.93	81.69	69.21	84.04	101.36	89.05	87.76	101.48	20.0	25.14	33.1	29.14	107.74	27.92	0.31	0.09	31.73	34.86	37.04	12.64	23.69	21.3	23.99	26.28	27.27	34.35	42.49	57.46	57.46	36.5	18.48	29.31	14.34	32.65	14.11	16.72	16.6	15.89	13.42	16.88	14.05	18.99	16.6	21.98	21.16	13.19	7.45	9.52	10.33
OG0003886	1.42	1.48	4.31	1.8	2.22	2.4	3.41	4.05	30.23	26.52	35.1	26.05	162.25	23.88	2.81	1.21	2.84	15.34	17.73	28.07	13.76	14.95	12.42	10.74	9.47	11.87	9.43	12.93	12.93	7.17	21.61	12.83	16.22	11.04	12.86	15.84	15.9	19.59	21.27	18.86	20.74	27.37	20.99	29.8	23.09	9.59	5.6	13.44	25.42
OG0003887	305.71	14.48	133.73	4.27	5.66	6.8	56.46	303.39	10.08	103.72	10.48	117.86	11.81	124.18	3.99	1.57	4.57	33.24	24.58	8.62	74.24	103.0	64.8	36.3	35.23	32.94	20.61	37.67	37.67	63.42	37.06	169.62	37.25	181.08	28.32	4.17	3.26	17.44	9.96	6.16	5.68	2.61	1.66	4.03	2.16	6.29	5.69	5.9	19.29
OG0003888	13.28	10.52	17.05	13.18	15.74	10.58	8.23	9.28	54.95	58.29	58.11	54.47	51.93	50.76	0.42	0.27	23.6	50.7	48.24	37.05	46.36	37.61	33.53	41.9	50.21	53.69	48.04	59.58	59.58	54.12	36.63	47.98	34.5	50.69	34.8	36.55	38.16	35.86	40.7	31.91	35.49	36.12	44.99	39.27	47.14	38.97	27.35	26.74	32.13
OG0003889	124.24	12.59	19.01	14.24	12.21	15.03	10.71	12.54	18.84	27.16	21.26	26.24	13.86	28.27	1.62	0.49	1.18	10.33	10.78	13.1	10.21	12.92	9.82	8.66	7.74	7.21	8.2	9.54	9.54	3.9	8.52	5.6	8.14	5.93	6.53	7.88	7.51	6.87	6.05	7.43	7.11	8.25	7.32	8.87	6.85	6.64	8.77	9.75	11.24
OG0003890	28.83	25.8	34.49	23.73	32.72	17.21	11.9	21.72	15.51	14.73	14.19	14.4	56.44	13.5	1.62	1.55	2.44	21.75	19.52	27.58	15.19	16.33	17.81	20.17	20.45	19.5	9.62	15.33	15.33	19.37	22.85	25.47	18.44	24.56	11.73	45.89	35.19	41.37	48.09	42.37	37.61	112.94	33.48	218.71	91.43	25.02	28.47	17.7	25.91
OG0003891	318.58	240.44	167.87	190.35	286.57	124.88	253.99	461.5	121.32	131.33	121.77	126.5	139.32	124.7	5.85	1.75	64.13	345.03	210.8	54.38	84.48	91.04	102.45	104.45	112.83	105.85	88.75	101.91	101.91	139.77	84.82	134.09	69.44	105.2	74.21	53.31	55.83	59.43	58.17	61.95	61.14	65.53	74.28	74.42	92.41	56.5	38.18	24.36	34.97
OG0003892	36.08	48.97	54.77	31.61	51.36	65.43	20.27	36.13	4.65	3.8	4.4	4.84	17.84	4.54	0.23	0.18	1.15	5.96	7.58	5.41	3.42	3.59	2.79	2.83	2.86	4.36	1.67	6.04	6.04	4.11	2.94	6.5	2.31	6.46	2.46	4.6	4.17	2.95	3.98	2.74	3.03	5.26	6.31	3.74	3.91	4.16	2.51	3.19	3.23
OG0003893	27.29	19.79	19.68	16.75	21.88	21.94	37.35	53.45	5.43	5.29	5.62	4.63	35.95	4.88	0.2	0.17	1.18	6.5	11.01	7.01	4.64	4.24	4.72	7.18	7.96	7.21	7.42	6.59	6.59	4.16	6.43	6.1	5.17	5.14	5.11	14.17	11.26	6.95	8.07	5.4	4.57	6.31	5.95	7.95	7.32	7.35	4.68	6.52	6.28
OG0003894	21.59	10.76	26.78	8.37	20.64	25.5	20.29	27.85	10.49	8.37	11.48	9.25	15.76	9.3	1.46	0.54	2.01	10.77	10.56	12.68	6.97	10.3	7.15	8.3	8.85	8.84	7.02	10.26	10.26	6.72	12.59	7.62	10.68	7.57	10.21	7.4	6.11	5.06	4.47	8.7	6.73	9.09	7.32	9.07	8.11	6.72	6.84	8.39	11.66
OG0003895	6.64	1.97	14.92	3.93	2.61	2.18	9.9	35.73	2.07	5.29	1.28	2.7	3.5	2.26	18.51	6.7	0.37	12.55	14.39	10.72	15.1	15.54	8.62	4.49	4.38	6.43	6.35	5.29	5.29	3.21	8.38	4.31	12.2	1.87	28.91	43.23	20.67	1.77	3.33	3.33	0.82	0.61	1.24	0.67	0.63	0.52	0.38	1.62	4.72
OG0003896	15.26	11.94	41.21	10.7	11.78	12.88	9.93	17.55	4.29	5.27	4.4	5.64	4.35	5.3	1.54	0.79	0.98	7.54	6.31	5.23	5.62	6.92	7.39	6.92	11.09	11.0	5.31	11.23	11.23	4.69	4.99	6.18	3.81	5.52	2.77	3.7	3.39	3.09	3.01	3.49	4.26	4.55	4.91	4.21	3.65	2.05	1.98	0.95	5.3
OG0003898	101.86	56.14	138.38	84.52	78.9	139.93	149.66	190.2	17.6	19.33	25.41	21.09	51.45	21.51	1.04	0.2	22.49	11.72	16.69	11.71	12.08	8.96	8.73	10.29	13.81	19.23	27.32	21.61	21.61	45.11	11.28	21.8	7.02	15.87	5.95	7.32	6.73	7.82	4.45	4.63	3.93	4.31	4.89	6.19	5.85	8.75	4.67	5.34	11.21
OG0003899	7.17	6.63	18.4	6.57	5.45	8.94	12.61	8.82	9.5	9.23	9.93	9.53	68.62	9.99	0.94	0.51	3.18	19.86	18.02	15.08	9.41	13.2	15.38	13.8	10.84	10.35	7.13	10.59	10.59	5.95	12.24	8.62	8.24	8.13	6.55	8.07	7.11	10.62	10.02	13.16	13.05	12.86	9.47	8.4	6.56	4.94	2.43	9.36	10.73
OG0003900	205.19	117.98	206.45	74.57	121.02	169.09	63.25	168.56	56.37	53.66	52.51	49.9	131.26	50.51	10.35	3.77	12.27	59.89	68.05	79.03	44.1	53.48	39.71	42.08	39.31	39.15	46.53	48.63	48.63	27.01	45.01	41.14	39.06	37.64	46.05	43.55	41.95	22.13	19.78	19.68	17.01	48.46	38.43	64.71	31.22	38.25	100.82	111.11	196.62
OG0003901	26.11	21.64	24.38	23.55	25.69	17.79	11.92	19.67	9.74	13.07	13.33	14.29	46.42	12.7	1.05	0.46	6.33	33.58	25.17	10.45	16.22	18.74	15.77	16.95	18.56	18.66	10.87	20.62	20.62	14.62	12.11	11.79	9.78	14.02	7.92	10.0	10.83	8.44	9.4	9.69	12.06	11.75	15.5	10.63	15.08	10.19	5.49	6.54	6.9
OG0003902	59.41	38.51	58.94	39.05	35.55	44.25	17.54	54.78	15.74	16.92	16.86	16.19	16.14	16.27	1.87	1.64	1.99	11.84	10.29	10.55	11.18	13.72	12.34	12.53	14.23	13.71	24.11	12.76	12.76	9.59	12.09	10.57	11.41	8.62	12.46	10.94	11.98	10.14	10.74	16.95	14.13	11.07	10.18	8.47	9.22	6.25	5.94	5.24	5.69
OG0003903	21.94	13.34	20.71	19.58	14.83	13.41	13.64	17.82	3.14	3.19	4.24	4.21	11.01	3.28	0.27	0.16	3.44	4.66	5.34	1.12	3.91	4.44	3.51	3.87	5.37	7.04	5.52	8.76	8.76	4.42	2.19	4.39	2.28	4.74	2.0	1.45	1.55	0.95	0.88	0.49	0.46	0.56	0.53	0.49	1.14	1.51	1.23	0.8	0.51
OG0003904	8.71	38.57	25.37	34.6	17.73	18.85	9.89	13.37	9.68	6.43	9.42	7.05	71.93	6.37	0.66	0.14	2.62	12.03	16.23	6.55	7.04	9.28	8.6	11.52	15.91	13.61	4.75	18.38	18.38	3.69	7.35	4.38	7.46	6.39	6.51	10.2	9.58	6.9	6.62	5.32	3.63	4.41	5.2	3.02	5.03	5.97	3.67	1.7	3.12
OG0003906	298.46	110.08	263.6	86.98	195.3	118.82	164.12	391.81	271.19	343.6	349.14	335.0	297.96	343.6	13.48	6.13	703.08	889.37	1044.64	488.9	709.62	930.08	1120.25	1273.14	1220.52	1198.81	1328.93	1176.53	1176.53	1148.54	799.56	1472.79	611.55	1228.58	590.34	238.7	235.2	286.43	258.53	301.24	244.01	288.74	266.91	308.54	304.85	239.52	157.24	196.46	137.77
OG0003907	12.48	49.55	23.91	30.17	99.62	25.98	1.02	4.8	5.52	4.38	6.27	4.07	36.57	4.78	0.36	0.03	0.27	23.25	30.11	2.41	0.91	1.84	58.48	135.17	118.04	29.58	6.69	7.48	7.48	5.01	6.25	4.51	3.9	1.68	2.65	4.82	3.24	3.94	2.4	5.07	3.75	5.0	4.87	3.4	7.2	1.0	1.06	0.57	4.48
OG0003908	0.33	1.89	3.92	23.66	0.14	9.18	6.18	5.19	139.27	97.26	130.85	93.82	71.24	84.58	6.74	4.21	5.04	1.57	0.89	106.79	6.15	5.02	3.44	3.31	4.54	6.18	6.34	19.83	19.83	6.37	30.35	3.43	27.13	2.59	17.9	135.75	155.73	142.03	135.76	63.91	90.27	66.95	104.31	76.37	111.01	85.47	68.34	33.52	30.91
OG0003915	7.6	4.19	7.02	3.07	4.61	6.05	4.54	5.99	17.57	15.21	17.04	15.63	60.1	14.74	1.12	0.7	4.13	36.88	26.38	6.86	7.84	11.32	13.92	19.42	22.34	19.84	7.58	21.6	21.6	7.54	13.3	8.14	12.45	7.8	12.68	11.56	10.15	10.76	9.41	9.87	8.12	7.18	8.09	8.89	10.33	5.57	2.85	2.06	2.85
OG0003916	288.4	359.83	241.18	260.91	438.6	232.4	147.17	265.07	217.3	222.19	206.92	217.12	109.94	209.45	0.56	0.72	62.12	347.96	232.69	83.44	133.68	99.25	142.05	160.92	177.86	159.19	155.35	157.33	157.33	127.89	103.9	107.4	106.76	122.03	113.46	166.15	137.95	137.83	178.12	126.13	140.23	135.19	166.44	121.31	142.63	208.14	211.25	82.47	185.74
OG0003919	9.96	8.85	17.52	6.69	8.58	8.75	8.2	7.62	11.24	12.35	12.77	12.58	16.56	12.58	3.4	1.79	1.13	12.38	11.21	10.77	7.56	10.04	8.95	9.81	12.91	13.29	3.9	15.42	15.42	5.27	9.04	6.41	7.89	6.49	5.83	12.24	11.05	8.32	8.43	8.24	8.97	7.17	9.27	7.67	8.02	7.49	5.19	4.58	7.15
OG0003920	27.87	28.29	28.87	25.14	37.16	27.27	24.74	30.63	12.18	11.6	14.35	13.3	31.33	13.12	1.61	0.74	3.47	12.96	13.0	7.82	16.63	17.63	22.58	23.55	26.23	27.83	15.22	31.61	31.61	172.28	76.28	559.21	147.72	702.18	98.18	7.7	6.27	5.83	4.01	6.72	4.96	7.56	7.07	8.87	8.73	5.14	5.85	1.9	6.25
OG0003921	104.4	54.67	102.57	390.94	50.59	80.65	134.03	180.66	65.67	61.12	56.96	61.1	77.75	61.1	2.72	1.44	11.74	130.55	86.07	61.22	57.09	57.7	59.29	75.14	79.64	57.45	27.43	35.18	35.18	29.62	56.77	42.2	48.54	48.71	40.09	56.13	44.68	45.55	44.92	47.45	48.68	57.04	63.42	73.47	72.62	44.13	59.46	17.12	67.59
OG0003922	14.57	10.03	10.94	10.99	14.2	4.67	6.24	18.3	18.11	31.95	20.96	35.34	68.78	28.75	2.0	1.09	6.01	26.22	20.56	15.5	14.11	17.35	17.49	15.46	16.45	18.24	11.02	25.21	25.21	11.72	13.17	12.36	11.57	13.75	9.52	9.08	10.17	11.86	10.92	16.28	20.31	19.68	22.37	15.38	17.84	8.7	7.91	5.65	7.89
OG0003923	31.27	28.78	29.93	11.79	39.87	20.88	13.1	20.21	29.25	31.61	36.05	29.66	62.88	31.39	1.18	0.79	11.78	66.41	46.89	14.47	21.56	24.42	24.32	29.69	33.96	33.6	30.42	34.73	34.73	25.76	22.91	24.96	21.49	21.94	21.26	15.68	15.96	13.7	12.67	12.18	11.89	12.53	13.21	12.03	15.52	8.78	4.67	4.73	6.93
OG0003925	0.88	106.04	11.52	2.66	41.4	19.88	6.04	7.63	3.1	1.76	6.88	5.01	5.26	4.04	0.0	0.0	1.98	0.41	2.41	0.38	6.6	6.59	6.4	4.32	4.65	4.14	3.24	3.72	3.72	3.42	17.92	1.4	13.86	0.8	13.41	0.0	0.0	0.0	0.0	0.0	0.0	0.0	0.0	0.01	0.0	0.0	0.0	0.0	0.0
OG0003926	17.98	13.85	15.94	9.3	17.48	11.26	10.72	14.93	6.64	12.13	10.6	9.62	34.63	8.89	2.02	1.24	4.94	21.69	20.16	4.63	12.79	16.3	12.5	12.57	14.53	15.9	10.21	19.47	19.47	10.98	13.46	10.37	18.52	9.67	31.4	15.91	18.69	4.16	5.45	3.12	2.57	5.18	6.52	4.31	4.71	10.8	22.79	11.04	9.32
OG0003927	6.22	7.12	9.12	3.47	8.1	4.56	2.54	4.35	19.71	15.51	21.12	15.47	28.53	14.66	5.04	2.31	3.09	1.41	2.03	16.99	7.61	8.39	7.98	9.29	10.88	11.56	11.35	14.92	14.92	2.59	8.69	3.76	6.98	3.44	8.54	10.69	9.61	7.13	7.7	7.54	7.06	7.87	9.46	11.56	10.3	6.09	5.83	3.19	10.57
OG0003928	80.63	37.93	79.7	21.92	42.54	71.5	37.47	58.47	10.56	14.42	13.5	13.78	44.42	14.27	0.7	0.26	4.39	14.04	14.96	11.08	15.23	15.23	12.92	13.34	14.56	15.66	17.17	19.54	19.54	10.7	13.35	10.47	10.3	10.71	9.59	9.92	9.95	10.53	7.34	11.14	10.16	9.45	11.42	13.51	12.28	7.18	6.64	3.15	8.72
OG0003929	68.81	100.2	117.7	95.43	108.48	132.18	101.64	102.83	20.31	27.9	30.97	30.64	70.6	24.19	0.41	0.21	38.07	152.95	103.6	15.4	55.42	54.05	38.33	42.14	42.43	48.52	49.29	60.15	60.15	71.77	18.74	31.8	14.99	50.18	10.41	8.03	12.69	7.71	11.17	8.18	11.54	16.24	31.52	28.16	78.1	33.77	5.93	31.58	4.8
OG0003930	38.16	29.06	73.16	34.22	30.0	56.59	33.24	40.61	7.92	12.65	10.54	10.86	21.26	10.74	1.22	0.39	3.14	7.19	7.88	5.75	9.94	12.36	9.77	11.29	12.75	14.81	15.28	24.53	24.53	6.52	7.92	6.24	6.43	6.34	5.46	6.25	6.04	5.47	5.15	5.26	5.26	5.59	5.2	7.62	6.06	4.8	8.74	3.99	10.18
OG0003932	26.88	34.65	61.81	15.57	19.18	36.24	18.05	13.45	29.45	57.41	29.76	49.31	17.27	47.99	14.19	11.95	17.86	23.41	61.55	33.13	190.26	132.43	103.96	120.74	169.26	183.2	242.85	288.96	288.96	9.91	44.03	17.91	100.14	26.33	258.34	133.02	82.16	23.67	15.92	141.63	44.88	57.21	41.8	34.04	15.77	12.41	13.73	6.14	41.96
OG0003933	28.71	20.0	44.26	30.81	23.91	38.3	33.01	30.1	23.62	21.73	24.85	24.36	39.16	22.42	1.45	0.34	9.06	26.53	19.47	16.98	20.46	20.7	16.9	20.59	21.58	22.42	26.48	31.9	31.9	16.28	18.55	15.91	16.07	16.54	13.77	27.42	28.94	22.31	21.72	18.06	21.48	26.03	29.76	31.62	33.11	26.82	36.7	23.68	34.94
OG0003934	11.23	0.29	301.67	0.43	0.92	0.2	2.18	10.46	0.0	0.0	0.0	0.0	0.0	0.0	0.0	0.0	0.0	0.0	0.03	0.0	1.3	0.33	0.03	0.0	0.09	0.03	0.15	0.12	0.12	0.06	0.03	0.06	0.05	0.04	0.05	0.02	0.0	0.0	0.0	0.0	0.02	0.0	0.0	0.01	0.0	0.0	0.0	0.0	0.0
OG0003935	30.72	23.46	48.58	25.07	27.42	35.48	30.5	36.71	24.66	29.87	30.9	31.48	36.05	27.64	1.09	0.74	12.62	42.46	33.96	20.59	27.0	27.27	27.64	28.68	35.6	39.38	25.41	50.93	50.93	25.38	21.75	21.04	18.43	23.14	14.43	20.05	17.41	16.03	18.0	14.63	16.6	17.97	19.99	21.49	22.79	19.15	14.46	6.31	10.83
OG0003936	25.31	18.49	33.98	17.37	17.72	36.75	14.61	24.87	18.92	17.9	21.44	17.63	81.9	17.18	7.7	4.01	2.19	18.44	24.61	31.48	19.41	24.64	27.18	27.72	32.55	29.11	10.63	41.9	41.9	6.91	20.61	9.53	18.37	10.34	16.82	19.82	13.76	16.02	13.87	15.39	13.2	15.65	16.12	16.64	13.99	20.1	12.52	11.35	24.39
OG0003937	55.06	60.71	72.34	71.26	68.12	46.57	43.11	52.48	56.63	74.84	79.33	80.55	67.54	73.22	0.57	0.48	77.34	141.96	101.59	24.72	82.16	76.05	65.09	71.26	78.9	86.66	73.39	115.45	115.45	93.13	29.25	59.75	24.9	70.14	22.22	37.67	42.28	26.61	39.27	22.43	29.17	43.31	62.7	57.21	102.55	81.1	65.35	98.36	75.63
OG0003938	23.6	21.62	20.12	20.71	26.6	10.23	12.66	19.79	19.25	17.89	24.31	19.78	68.47	17.85	0.54	0.26	9.29	17.38	16.04	4.5	10.49	16.45	17.26	18.84	23.09	23.19	13.46	25.85	25.85	13.84	10.28	12.41	11.19	9.24	12.22	13.93	15.45	9.75	10.38	5.42	4.36	4.15	4.23	8.32	12.02	6.07	2.96	2.68	3.26
OG0003939	26.42	15.68	126.16	21.99	15.26	70.57	37.99	22.01	7.18	8.82	7.07	6.81	10.18	7.36	1.98	1.25	1.26	13.69	13.92	8.45	19.19	27.82	19.83	15.63	13.24	11.27	9.51	13.93	13.93	5.49	12.68	7.56	10.35	9.18	14.09	25.69	16.84	12.36	12.24	11.34	8.84	13.55	11.73	14.13	10.33	11.75	16.12	15.15	18.59
OG0003940	37.38	64.16	53.71	56.04	78.0	56.63	20.04	25.57	62.13	78.6	69.19	80.53	172.89	82.54	12.94	3.95	20.42	64.75	58.04	56.79	46.29	42.19	33.36	36.36	38.14	44.45	45.36	69.42	69.42	37.07	43.2	29.17	36.58	36.4	51.38	58.71	47.69	54.02	45.03	51.91	48.0	53.02	58.3	61.61	69.1	198.08	363.81	109.06	122.03
OG0003941	4.47	6.69	8.86	5.34	7.16	4.85	3.26	4.7	22.6	21.77	23.35	20.69	14.8	21.51	0.47	0.43	5.36	24.35	21.64	11.71	14.03	15.75	12.19	12.93	14.85	14.93	14.71	17.57	17.57	11.5	13.57	9.23	11.28	9.74	9.42	12.24	11.8	9.38	10.22	8.36	10.03	10.94	13.67	12.28	15.67	12.95	11.83	18.81	17.35
OG0003942	0.1	1.42	3.38	1.49	1.08	1.88	0.0	0.0	5.64	20.82	7.36	24.28	4.77	24.1	5.11	1.06	0.03	0.3	2.21	3.23	1.32	0.43	0.77	0.35	0.4	0.76	0.08	1.68	1.68	0.06	0.09	0.02	0.1	0.03	0.31	9.82	3.5	4.25	1.87	5.33	6.2	3.13	5.55	0.77	0.79	0.65	2.15	0.29	0.28
OG0003944	46.34	32.57	36.1	21.19	30.09	59.94	16.37	26.75	8.95	10.13	10.28	11.07	21.82	10.97	0.3	0.13	3.84	18.63	15.51	11.98	13.66	16.94	13.09	12.81	14.64	13.32	11.69	15.14	15.14	8.61	16.22	11.68	13.84	14.87	10.49	7.66	6.66	6.43	5.62	7.23	5.73	6.97	7.27	8.31	7.27	6.72	8.91	8.15	10.47
OG0003945	10.35	8.36	14.69	9.03	8.52	12.9	6.75	8.57	1.48	1.77	1.95	1.79	7.2	1.71	0.6	0.38	0.8	2.09	2.14	2.91	1.68	2.04	1.93	2.42	3.0	3.44	1.2	4.1	4.1	1.35	1.31	1.51	1.1	1.38	0.83	0.93	0.7	0.71	0.58	0.77	0.66	0.7	0.9	0.95	0.91	0.41	0.28	0.43	0.61
OG0003946	91.88	75.62	105.98	51.33	92.65	75.41	57.37	92.84	26.36	29.03	28.27	29.84	36.3	29.88	1.03	0.27	20.39	74.34	44.48	22.09	29.58	36.16	27.72	30.16	32.03	38.66	32.78	42.09	42.09	34.12	28.73	34.02	20.47	33.54	18.01	23.53	23.44	19.13	18.24	18.13	18.53	21.8	22.23	27.76	28.62	35.14	50.32	34.91	45.17
OG0003947	0.0	0.0	0.0	0.0	0.0	0.0	0.0	0.0	5.89	6.55	6.82	6.56	17.18	6.33	2.16	1.05	0.66	8.31	6.74	6.45	4.11	6.28	5.84	5.41	6.84	6.76	2.15	9.01	9.01	2.12	5.56	3.01	4.64	2.47	3.73	6.47	5.4	4.22	3.95	4.17	4.43	4.85	5.34	4.85	4.91	3.58	3.38	3.27	6.44
OG0003949	0.0	0.0	0.0	0.0	0.0	0.0	0.0	0.0	0.0	0.0	0.0	0.0	0.0	0.0	0.0	0.0	0.0	0.0	0.0	0.0	0.0	0.0	0.0	0.0	0.0	0.0	0.0	0.0	0.0	0.0	0.0	0.0	0.0	0.0	0.0	0.0	0.0	0.0	0.0	0.0	0.0	0.0	0.0	0.0	0.0	0.0	0.0	0.0	0.0
OG0003954	57.63	150.48	128.28	1715.03	52.25	129.07	44.83	47.16	1732.94	1527.62	1463.51	1512.31	1060.7	1425.8	0.97	0.2	364.49	18.88	22.29	260.4	248.64	216.29	256.05	311.33	275.89	307.27	354.69	359.26	359.26	293.2	399.65	145.24	350.5	121.05	493.43	572.01	687.1	602.23	636.05	437.77	486.86	407.2	560.99	330.25	466.78	726.39	483.31	411.9	357.0
OG0003955	41.39	21.61	276.71	7.58	127.4	21.43	19.89	43.32	66.18	61.63	68.85	62.73	157.99	63.56	3.49	1.47	18.37	41.79	44.2	75.34	60.9	47.66	53.1	60.19	61.24	61.45	68.3	60.36	60.36	34.5	69.74	42.43	55.94	43.62	53.31	63.86	54.9	59.59	46.47	49.91	37.14	38.23	34.24	39.69	34.42	38.35	45.93	25.82	33.8
OG0003956	24.05	12.61	41.21	16.59	24.94	8.27	20.44	20.32	39.46	40.16	47.67	44.37	41.2	44.07	1.52	0.53	19.34	81.26	73.33	16.88	36.11	47.57	65.13	35.3	39.96	39.42	31.26	49.18	49.18	26.56	17.16	32.42	17.94	44.76	16.92	6.09	5.61	6.2	6.5	5.13	6.79	4.25	8.61	7.15	6.55	8.2	3.1	6.81	6.59
OG0003957	85.44	70.97	106.89	106.52	83.97	87.45	98.82	104.6	15.49	14.92	18.12	17.78	17.52	16.14	4.65	1.45	4.42	15.72	12.87	14.4	12.04	14.2	12.48	13.92	17.94	17.54	7.51	21.59	21.59	9.9	10.06	10.02	9.31	10.68	7.3	7.99	6.93	7.28	6.55	6.31	7.97	7.14	10.22	7.45	8.43	8.79	5.39	6.41	9.34
OG0003958	36.5	22.53	16.6	12.07	31.99	5.68	7.82	36.16	19.67	28.87	19.98	25.37	17.36	23.1	4.53	1.4	4.4	29.61	35.6	17.18	13.22	18.59	14.63	14.82	17.19	17.07	12.25	19.09	19.09	10.05	16.61	13.24	17.88	13.0	25.1	24.92	23.06	16.39	19.56	11.17	9.19	9.97	13.0	4.99	6.68	3.71	2.66	8.21	8.6
OG0003959	16.75	15.78	18.18	50.6	11.98	18.24	6.22	8.63	41.03	38.66	48.82	41.97	92.45	39.54	0.4	0.29	17.63	15.17	21.38	9.27	22.06	21.17	20.21	25.42	30.13	33.03	29.06	39.62	39.62	23.05	18.79	17.56	19.21	19.68	24.87	21.87	30.06	17.29	23.17	14.82	19.07	14.18	18.78	10.52	17.09	30.27	26.11	17.96	20.15
OG0003961	44.52	37.66	41.42	50.33	39.96	35.28	24.29	43.97	19.99	20.99	21.11	19.56	115.64	20.15	0.81	0.49	4.31	17.17	17.76	21.2	20.53	20.35	19.74	21.91	25.06	24.29	23.79	25.39	25.39	17.4	24.77	22.08	19.42	22.49	17.04	17.78	15.04	14.64	14.09	15.17	12.71	13.53	13.48	14.84	14.0	13.06	12.77	6.25	11.39
OG0003962	22.13	22.8	18.06	12.64	25.99	14.54	11.54	22.92	24.17	23.16	24.99	25.95	69.39	24.29	2.92	1.17	4.91	49.72	33.35	17.88	14.09	19.89	21.51	24.5	25.85	25.01	12.78	23.26	23.26	14.19	20.36	15.27	18.72	14.85	15.87	18.74	18.01	15.65	14.82	16.48	15.79	15.49	16.36	14.59	16.38	13.12	8.4	8.54	6.96
OG0003963	55.89	76.88	63.26	70.14	76.22	47.09	32.8	49.16	122.29	118.44	121.46	115.53	157.08	108.73	4.0	2.55	46.93	229.2	141.43	65.2	91.48	113.17	95.21	114.6	129.91	111.16	81.63	96.46	96.46	60.85	71.37	59.76	69.15	70.48	70.74	130.57	139.54	113.1	122.93	97.79	120.34	104.2	122.61	111.08	152.71	114.41	96.13	57.68	83.01
OG0003964	4.1	92.63	6.4	39.77	143.48	41.59	0.14	1.84	10.39	9.47	12.85	10.95	27.17	11.9	0.1	0.0	0.4	71.85	87.84	4.62	13.44	24.69	36.31	33.48	22.68	18.4	9.98	15.28	15.28	0.55	32.81	1.09	39.42	1.91	37.48	27.0	27.48	22.8	21.6	23.06	17.01	21.05	15.22	8.61	12.82	9.55	16.36	4.75	20.45
OG0003965	4.36	4.5	2.97	2.78	4.67	1.73	2.17	2.95	5.68	5.94	6.49	6.6	13.54	6.28	2.33	1.49	0.64	16.86	9.18	4.09	3.25	5.97	6.59	6.51	8.68	7.76	1.24	7.24	7.24	2.15	5.36	2.9	5.63	3.13	3.89	3.8	3.64	3.41	3.04	4.0	3.57	4.1	4.42	3.86	4.56	2.49	1.78	1.53	0.58
OG0003966	21.13	12.86	23.45	11.8	13.9	9.75	18.21	21.88	10.13	9.81	12.19	10.92	18.36	10.13	0.95	0.38	3.38	17.34	12.81	8.41	10.99	14.45	13.79	15.21	18.62	18.58	9.17	23.78	23.78	8.99	9.51	9.34	8.25	10.66	7.09	9.6	8.09	5.36	5.28	4.11	4.67	4.38	6.16	5.11	5.31	6.33	4.25	8.47	8.63
OG0003967	8.45	6.94	14.09	5.76	6.79	6.93	6.89	7.69	5.31	5.28	6.16	5.26	14.65	4.94	1.74	1.16	0.94	8.47	6.42	5.03	4.17	5.83	6.32	6.05	7.4	7.42	2.31	8.93	8.93	3.0	3.95	3.14	4.03	3.05	3.02	5.81	4.16	4.29	4.15	5.71	6.73	6.08	6.16	5.83	5.53	2.17	1.93	1.29	2.29
OG0003968	24.05	16.3	13.32	17.96	21.87	4.04	9.97	18.21	18.79	18.95	21.91	18.32	150.41	18.03	3.32	2.51	8.57	30.28	22.14	12.75	15.16	17.77	13.84	17.02	18.08	17.55	16.73	23.26	23.26	13.64	10.42	9.98	9.54	12.84	9.09	10.9	9.6	7.14	7.48	6.45	5.75	4.3	6.77	4.74	5.81	11.37	5.57	3.88	5.33
OG0003969	46.66	20.72	22.45	9.33	22.01	17.77	13.71	22.62	1.96	1.97	2.16	2.03	11.6	1.99	0.23	0.13	0.21	5.87	3.86	1.2	1.37	1.98	3.63	5.86	5.55	3.12	1.82	2.89	2.89	1.71	1.71	1.6	1.87	0.78	1.86	1.85	1.83	0.89	1.22	0.82	1.1	1.21	0.91	0.94	1.32	0.29	0.34	0.22	0.41
OG0003971	7.65	6.82	7.52	1.76	12.2	3.14	1.74	4.33	12.98	17.43	15.35	17.18	18.98	16.6	6.91	3.61	1.37	14.14	14.26	16.45	8.73	9.55	8.33	9.52	11.23	8.42	5.81	12.37	12.37	6.86	9.36	10.51	8.82	9.68	8.91	7.32	5.13	5.46	4.18	5.43	4.89	6.26	7.34	8.35	6.2	3.96	3.66	2.1	4.91
OG0003972	31.13	17.26	27.71	13.97	21.62	21.25	11.1	19.91	20.87	23.53	23.41	22.28	16.84	23.3	2.44	1.41	3.33	29.31	24.89	21.51	15.32	21.48	20.31	18.9	17.68	16.21	12.4	15.72	15.72	7.75	16.41	12.0	15.26	10.91	15.15	18.53	18.46	19.25	20.93	16.95	16.43	16.94	19.87	15.76	17.49	10.03	7.08	11.73	14.19
OG0003973	61.07	62.86	63.52	41.27	69.09	64.12	56.89	49.15	41.55	56.74	46.15	59.98	120.33	56.0	5.59	3.69	3.92	46.83	48.69	70.83	44.17	54.05	44.84	39.89	42.01	38.49	32.81	49.09	49.09	23.53	63.82	37.97	49.24	40.02	40.42	45.32	39.57	44.57	44.53	43.55	44.34	50.89	44.64	59.49	48.66	35.31	35.38	25.84	60.88
OG0003974	17.71	24.19	41.29	15.14	25.82	15.79	15.62	24.98	16.07	27.5	18.45	27.13	31.56	25.18	6.43	2.31	6.69	41.64	29.79	10.56	24.3	32.72	23.92	16.25	14.46	14.68	12.97	20.99	20.99	10.73	10.6	11.26	8.72	11.57	8.62	14.88	14.54	21.41	17.36	12.8	11.54	12.06	15.8	15.51	11.89	10.1	18.15	15.23	13.66
OG0003975	9.51	6.8	11.16	4.68	6.49	9.7	4.13	7.66	6.26	5.63	6.14	7.05	16.49	4.77	0.32	0.17	2.25	9.87	8.16	6.18	6.21	6.46	5.55	6.39	6.21	5.64	8.61	7.0	7.0	5.13	3.87	5.68	3.21	7.38	3.26	3.04	2.28	2.22	2.21	2.81	3.51	5.07	4.82	6.07	7.46	2.94	1.91	0.83	2.86
OG0003976	12.11	31.27	26.34	32.07	11.83	25.37	5.41	8.44	55.86	49.93	46.94	46.93	131.51	49.52	4.84	2.31	3.1	7.25	5.08	114.29	22.9	25.06	24.66	31.72	36.47	34.95	13.87	39.2	39.2	10.59	53.89	19.74	45.79	22.37	34.62	22.65	12.55	23.19	20.34	89.12	114.93	128.78	141.14	107.8	89.89	8.58	13.48	5.92	7.84
OG0003977	107.88	4.97	48.63	26.93	3.49	28.2	37.08	54.98	9.9	6.94	9.59	6.91	40.65	6.79	0.04	0.02	9.85	0.27	0.56	2.66	1.58	2.57	2.34	7.4	11.64	14.63	12.85	11.77	11.77	9.98	1.51	3.84	0.98	3.61	0.59	5.15	8.22	4.05	3.6	1.94	2.33	2.74	2.29	3.98	4.28	4.27	1.64	2.71	1.64
OG0003978	5.13	2.63	14.5	7.4	1.98	7.69	1.34	4.3	25.51	28.34	27.2	31.4	21.84	26.92	1.49	1.1	5.77	9.25	12.33	11.65	15.69	15.06	12.67	13.86	12.41	12.98	17.58	16.36	16.36	13.68	18.5	12.56	17.71	10.32	21.76	17.47	17.69	10.99	9.82	8.69	8.95	7.41	11.19	12.98	16.84	10.64	10.42	8.72	16.03
OG0003979	9.24	6.67	9.18	4.21	14.53	5.54	2.56	7.17	6.22	3.82	6.34	3.54	12.49	4.0	0.42	0.11	1.74	11.42	8.39	1.77	3.64	4.2	3.88	4.66	5.24	7.22	4.67	6.37	6.37	2.85	3.81	4.56	4.08	3.69	4.8	5.69	5.6	1.96	2.37	0.97	0.75	0.99	0.64	1.23	2.29	1.93	0.98	0.48	2.64
OG0003980	50.2	27.95	46.23	20.14	33.12	29.47	57.43	51.24	27.8	25.5	22.9	24.88	75.52	28.52	1.76	0.94	6.59	41.92	42.64	30.36	19.55	25.7	24.98	24.81	25.37	25.05	24.56	28.82	28.82	20.67	25.99	24.01	21.23	17.64	21.09	22.09	25.09	19.75	16.76	20.15	18.46	17.07	16.48	16.47	15.65	13.71	10.22	8.61	30.14
OG0003981	14.83	12.78	20.76	5.51	7.02	8.53	2.21	7.21	12.41	13.97	12.82	14.82	43.19	15.02	1.44	0.66	4.45	18.82	18.72	14.25	13.6	13.14	10.74	10.79	12.19	13.76	13.12	14.85	14.85	11.46	16.89	12.83	11.15	10.39	9.0	12.9	10.67	11.07	11.19	9.39	11.15	10.66	13.47	12.22	12.01	5.98	4.0	4.79	9.01
OG0003982	10.04	9.25	10.01	8.53	9.66	7.42	4.89	6.45	72.87	80.67	88.76	78.5	145.16	82.31	6.95	2.61	13.35	66.62	76.7	213.33	23.68	22.12	22.37	26.5	31.6	32.88	22.87	38.64	38.64	27.59	32.84	29.29	27.1	31.96	25.87	183.26	144.23	103.63	93.99	79.4	66.23	53.59	55.82	61.14	85.97	94.58	53.37	46.6	23.42
OG0003983	8.14	3.35	65.52	3.28	3.75	16.54	3.21	9.03	0.09	0.05	2.7	0.4	0.0	0.5	0.0	0.0	0.06	0.81	0.14	0.06	82.78	99.82	149.31	148.34	172.45	225.54	129.14	214.23	214.23	40.12	5.89	87.01	8.04	136.68	7.11	0.0	0.0	0.0	0.03	0.0	0.06	0.0	0.0	0.04	0.02	0.08	0.0	0.07	0.08
OG0003984	29.66	181.51	58.9	47.78	127.09	149.52	2.3	11.1	32.67	25.63	29.64	25.22	58.1	24.89	2.72	2.59	10.15	123.07	88.57	44.12	28.21	24.91	28.39	43.96	52.3	51.65	36.87	82.92	82.92	33.79	169.22	58.55	107.86	49.7	53.64	96.11	118.08	72.63	103.25	56.48	71.98	68.73	71.48	77.38	76.17	120.87	72.17	74.15	26.52
OG0003985	44.46	31.3	93.08	19.99	69.99	34.65	67.05	55.02	27.94	30.71	31.18	32.57	124.86	31.28	1.15	1.4	12.36	82.02	63.39	15.75	17.82	25.04	27.13	34.86	37.06	37.03	34.65	45.28	45.28	24.92	17.6	27.15	17.14	23.97	16.02	36.67	34.31	32.69	31.46	41.18	32.28	80.1	42.85	106.62	75.47	20.0	12.41	10.91	9.21
OG0003986	123.21	131.86	184.14	186.67	134.96	253.36	155.71	130.84	46.9	55.28	68.6	71.18	312.9	57.28	0.86	0.59	110.15	175.49	149.36	48.09	112.88	90.32	88.91	77.99	89.57	103.57	105.4	109.06	109.06	104.99	45.12	77.56	37.82	113.36	31.63	31.31	33.35	31.59	40.03	35.67	42.77	63.3	94.1	78.5	122.67	67.63	37.62	35.99	55.95
OG0003987	26.3	24.26	35.03	18.19	28.13	28.14	13.72	25.21	32.0	58.08	33.32	57.7	81.44	56.83	10.35	3.7	5.87	35.64	41.25	54.45	29.62	29.16	24.83	27.91	30.41	33.38	18.15	41.34	41.34	16.83	36.83	22.43	30.96	21.82	32.39	33.0	27.76	33.57	30.8	34.17	29.62	36.47	35.86	31.21	22.78	20.24	12.66	19.76	54.49
OG0003991	0.27	35.31	108.07	2.37	17.47	9.26	0.23	2.24	0.03	0.03	0.1	0.0	0.0	0.07	0.02	0.0	0.02	0.37	0.2	0.09	0.02	0.14	0.19	0.03	0.03	0.38	2.88	88.56	88.56	0.05	0.07	0.04	0.0	0.03	0.0	0.1	0.02	0.0	0.05	0.05	0.05	0.06	0.05	0.04	0.02	0.33	0.06	0.06	0.12
OG0003992	4.58	63.69	53.38	18.27	96.37	56.75	1.1	10.53	20.58	20.2	25.31	19.39	36.07	19.15	5.09	4.47	1.65	5.49	6.97	22.62	7.94	7.66	7.65	8.7	11.2	10.94	7.17	15.29	15.29	2.66	13.22	2.54	12.8	2.51	15.14	61.09	38.96	37.57	45.68	30.94	34.37	24.73	26.12	26.93	30.2	28.28	28.74	17.79	30.0
OG0003993	5.24	2.62	17.0	8.78	2.25	10.21	5.05	9.85	23.27	22.17	27.25	22.57	27.33	21.15	0.11	0.03	9.63	5.76	9.1	1.84	11.88	18.19	24.67	40.83	46.07	50.21	51.92	78.7	78.7	12.98	5.99	8.82	6.43	9.2	8.11	14.92	19.75	14.12	19.54	6.99	7.91	3.11	5.02	2.54	3.82	12.51	10.92	2.84	4.38
OG0003994	44.4	29.55	59.19	42.24	33.84	61.49	22.91	38.5	23.55	27.15	26.89	26.86	31.91	27.85	1.04	1.09	6.75	39.99	36.66	21.23	23.23	25.34	25.71	27.52	27.55	25.93	18.34	28.53	28.53	16.88	27.24	22.77	21.24	22.71	17.66	18.21	13.08	19.8	15.72	18.53	16.93	20.21	18.11	21.8	17.02	12.8	13.56	8.71	13.73
OG0003995	2.68	1.3	8.31	8.73	1.06	3.9	1.08	6.23	8.3	9.17	8.59	7.19	1.98	9.27	0.07	0.0	0.26	0.05	1.17	5.45	1.58	1.31	0.93	1.54	0.86	1.0	0.9	2.98	2.98	0.22	1.47	0.12	1.56	0.0	1.94	74.13	78.99	60.68	60.64	12.06	14.24	17.41	17.59	26.84	20.45	38.76	21.73	24.95	11.09
OG0003996	70.37	64.82	47.06	41.94	86.24	71.48	24.97	71.01	139.09	151.47	144.15	154.13	61.46	161.66	2.37	2.02	30.45	70.22	81.61	87.24	69.44	78.01	70.05	67.74	65.47	67.81	100.23	93.11	93.11	50.18	51.46	64.94	43.66	58.68	42.75	61.84	65.92	111.27	156.08	133.15	182.36	182.6	163.48	130.52	103.97	40.95	23.77	54.54	47.88
OG0003997	50.93	47.92	48.1	47.54	48.87	110.39	4.0	18.9	30.02	21.89	38.33	21.87	36.66	23.45	0.7	0.35	3.81	55.87	88.35	59.74	9.04	11.21	7.28	10.86	10.64	9.69	9.26	11.58	11.58	11.07	40.7	18.33	28.72	20.65	20.84	91.37	114.67	95.91	143.82	154.86	117.95	252.13	204.58	72.14	59.92	61.43	54.77	108.05	30.96
OG0003999	124.94	10.06	18.74	3.58	28.51	14.05	1.55	452.67	13.82	14.27	21.09	12.95	13.68	14.82	0.06	0.0	6.02	46.07	86.43	8.32	12.05	14.22	23.4	18.88	17.33	15.81	10.78	15.29	15.29	0.04	4.45	0.82	12.23	1.51	30.81	31.67	22.54	23.41	24.35	22.46	18.58	23.21	26.71	16.09	22.81	7.76	4.35	1.94	7.02
OG0004001	54.42	49.84	94.44	41.1	50.96	76.5	37.31	51.19	15.57	16.69	17.53	17.17	47.02	17.09	2.1	1.22	5.8	17.37	16.49	16.0	12.01	13.91	13.59	15.39	15.2	13.86	17.75	23.53	23.53	9.97	13.57	9.6	9.84	8.68	9.6	10.12	9.86	9.42	7.66	10.51	10.08	9.51	8.25	7.45	7.35	5.92	3.71	6.59	11.6
OG0004002	63.61	6.13	52.6	7.41	12.45	23.31	97.54	32.93	26.5	17.74	19.48	17.47	18.45	14.45	1.04	0.1	0.41	6.86	9.29	24.7	4.9	3.09	4.16	7.88	9.15	9.04	5.61	9.19	9.19	5.28	9.85	14.22	5.28	7.13	3.42	5.16	3.19	56.21	57.64	63.05	82.69	40.83	24.83	32.54	31.69	3.45	2.21	2.91	28.82
OG0004003	63.01	57.87	50.58	38.95	68.29	29.36	23.58	57.66	49.52	51.23	50.01	50.2	98.47	50.77	6.72	2.92	16.83	110.05	62.82	46.61	54.29	59.09	55.64	59.32	64.28	55.44	32.84	43.88	43.88	29.61	32.48	26.49	27.74	33.24	24.19	41.72	39.14	38.09	39.97	41.59	47.25	57.18	64.47	57.08	80.77	40.92	37.16	17.72	22.57
OG0004004	3.95	9.45	6.41	0.66	8.28	10.93	0.84	2.11	4.32	4.86	2.62	4.93	4.33	4.04	1.93	1.88	0.12	3.31	5.25	2.6	11.19	12.1	8.03	4.14	2.91	3.33	2.42	1.83	1.83	0.99	1.9	2.73	2.97	3.11	7.13	1.87	1.79	1.31	2.21	1.51	1.89	2.52	2.29	0.99	1.21	0.89	2.36	2.5	2.63
OG0004005	73.0	87.22	131.72	55.65	121.36	83.21	48.95	88.85	416.7	395.56	486.42	441.99	120.46	450.64	4.1	6.16	196.06	284.64	230.6	111.88	170.48	195.84	173.17	179.06	205.18	233.63	261.4	223.09	223.09	186.27	97.86	223.88	89.34	234.41	97.69	74.7	93.53	81.19	91.14	73.89	93.95	86.35	128.44	111.96	189.07	122.8	55.47	70.78	57.8
OG0004006	7.99	19.22	10.78	31.17	24.79	2.07	12.82	18.85	3.23	4.01	6.45	4.01	13.74	3.35	0.03	0.0	14.99	7.08	11.25	0.53	7.21	7.33	5.6	6.09	8.5	9.77	10.54	11.71	11.71	14.38	3.06	6.38	1.89	5.64	0.98	1.9	2.26	1.28	1.29	1.07	0.56	0.64	1.04	0.66	0.91	0.67	0.21	0.13	0.0
OG0004007	114.13	94.25	92.78	28.94	67.63	63.07	11.34	74.73	15.57	16.56	16.54	17.56	124.08	19.8	4.44	1.38	3.09	49.82	30.73	23.46	20.61	22.78	19.24	16.55	14.5	15.65	7.45	13.42	13.42	3.18	18.49	5.07	14.0	6.71	10.45	14.06	15.43	14.18	13.7	15.85	13.35	20.58	26.19	16.32	13.95	21.01	13.5	21.06	9.57
OG0004008	38.15	52.43	32.81	49.15	52.35	30.93	23.97	34.23	25.78	27.88	27.7	29.7	69.12	26.57	1.57	0.73	14.06	35.9	20.72	13.67	20.19	18.85	16.64	19.1	23.45	26.43	17.07	25.48	25.48	20.62	16.63	13.37	13.44	16.13	11.16	32.8	36.53	24.43	29.51	19.72	26.01	21.22	28.87	22.92	30.96	38.44	26.23	25.3	13.35
OG0004009	13.31	11.65	21.33	8.24	13.73	12.54	4.23	9.19	5.55	5.88	5.87	6.16	12.84	6.51	1.34	0.92	0.98	8.29	5.64	4.75	3.51	4.0	3.54	4.69	5.48	4.86	2.52	6.28	6.28	3.08	4.16	2.73	3.83	2.85	3.79	5.46	4.98	5.17	3.73	6.26	6.12	7.53	8.96	9.21	7.65	3.9	1.76	1.98	2.27
OG0004010	9.23	4.37	14.07	5.57	5.26	7.39	6.82	8.79	3.97	3.52	4.24	3.2	5.81	3.34	0.21	0.1	1.54	5.27	4.71	2.22	2.47	3.25	3.08	4.62	5.03	5.74	2.53	6.96	6.96	3.77	2.95	2.85	2.45	2.82	1.97	2.62	2.38	2.21	1.47	1.83	2.14	1.86	2.04	1.68	2.42	1.29	0.82	0.9	1.24
OG0004011	16.11	17.14	18.64	14.53	18.34	19.22	13.04	16.31	16.92	18.59	17.84	18.8	42.15	18.97	0.45	0.17	4.43	30.38	26.68	19.05	16.32	20.46	20.27	24.75	28.93	28.46	11.85	40.95	40.95	14.58	18.16	17.26	16.85	18.35	13.4	11.82	10.14	14.39	12.56	16.85	19.71	20.94	21.85	19.86	19.91	7.6	4.29	9.56	18.34
OG0004012	12.63	12.15	11.82	5.52	13.22	9.02	8.11	11.26	6.52	8.33	6.82	8.79	13.34	9.21	1.19	0.62	1.09	25.12	23.91	6.8	5.42	10.23	11.44	9.85	9.55	8.05	4.63	8.24	8.24	4.83	6.14	6.32	4.91	5.01	4.26	5.38	5.23	4.76	4.52	4.59	5.36	6.24	5.16	4.78	4.2	3.2	2.26	4.72	3.97
OG0004013	0.15	10.65	10.79	3.56	6.61	18.99	0.49	0.47	13.4	8.15	18.08	6.22	31.92	7.74	2.76	0.3	3.02	14.28	14.38	14.96	1.92	2.0	2.0	2.93	4.09	5.19	6.0	2.87	2.87	0.07	23.28	0.36	15.75	0.61	14.48	10.37	9.25	4.68	6.55	3.82	4.35	6.74	7.33	11.88	7.55	4.6	3.82	3.3	9.21
OG0004014	40.76	29.7	21.4	8.08	29.37	12.58	4.83	12.97	12.91	13.49	13.13	14.32	28.03	14.57	0.49	0.35	2.71	21.32	14.26	5.5	6.85	8.34	8.79	8.68	10.63	11.09	5.69	9.78	9.78	4.39	17.65	6.57	17.38	5.39	13.02	9.73	9.83	8.87	8.7	6.58	6.14	6.84	7.97	5.1	7.67	4.7	2.86	2.14	3.66
OG0004015	26.5	11.07	16.98	32.47	13.88	24.19	17.46	29.4	4.13	3.98	6.41	4.55	24.48	4.62	0.35	0.13	4.52	9.49	8.08	2.79	4.87	5.03	5.39	5.05	6.16	8.02	7.21	10.62	10.62	21.46	8.76	24.88	6.12	23.34	4.39	2.36	2.48	1.94	1.2	1.42	0.9	1.81	1.49	1.96	2.0	1.92	0.89	1.07	1.4
OG0004016	56.37	113.49	86.65	86.7	109.19	25.68	6.56	32.51	108.56	104.05	96.72	89.6	209.14	97.06	39.73	24.17	16.6	107.05	65.1	126.21	94.08	103.34	109.67	110.13	91.42	72.14	50.11	47.05	47.05	22.88	53.56	18.0	52.94	23.02	57.89	143.85	97.06	150.58	97.53	116.49	91.34	50.78	61.74	55.33	107.26	45.81	39.26	34.94	29.34
OG0004017	33.39	40.67	53.47	49.05	39.01	36.9	26.07	34.81	31.0	40.79	32.31	42.23	88.71	44.15	2.95	0.95	13.2	47.69	45.11	30.07	35.36	39.88	37.25	37.75	45.03	44.19	39.25	57.48	57.48	35.79	31.09	38.33	28.95	51.87	27.36	31.61	26.83	35.22	31.81	39.31	35.79	57.18	47.44	49.45	38.95	20.75	22.4	23.94	31.87
OG0004018	118.17	84.91	165.02	29.4	60.05	74.55	18.85	87.54	63.62	154.18	62.58	134.23	170.75	149.07	12.0	9.26	10.25	42.66	54.22	106.07	76.87	66.1	61.4	62.09	55.53	61.17	50.87	52.07	52.07	14.36	95.58	27.94	89.95	24.48	113.48	30.79	31.52	32.38	25.75	35.1	40.28	34.97	27.96	33.11	15.98	17.2	21.33	12.45	149.78
OG0004019	62.39	82.53	86.23	84.4	100.87	32.47	70.35	84.87	77.2	69.33	64.05	64.41	134.82	62.26	3.08	0.75	27.24	144.11	109.38	47.04	61.98	57.55	72.03	88.06	90.99	79.88	64.65	87.44	87.44	57.41	63.93	62.4	49.05	63.82	45.81	55.14	45.96	49.76	51.08	43.93	51.67	53.73	66.35	61.12	71.51	48.65	31.42	13.46	27.69
OG0004020	12.09	13.79	16.17	10.02	15.57	21.14	8.66	10.44	19.15	15.81	24.04	17.68	64.24	16.34	4.4	3.83	4.22	21.14	20.43	27.19	20.83	23.71	24.63	31.77	32.87	25.82	17.59	30.26	30.26	10.45	28.4	12.56	27.69	11.88	29.42	18.45	11.21	14.02	11.15	19.31	14.84	29.18	20.83	38.46	38.84	8.32	15.89	9.33	15.07
OG0004021	19.21	27.23	15.88	16.69	34.33	25.96	24.97	25.93	33.34	35.76	39.58	36.73	76.22	37.53	0.3	0.56	13.64	57.08	45.44	24.26	26.56	24.8	25.77	30.19	34.69	32.33	35.01	36.56	36.56	44.84	29.14	41.15	23.88	36.18	22.81	26.42	22.15	19.13	20.08	18.49	15.56	19.04	21.21	23.59	19.85	23.99	19.43	9.34	21.64
OG0004022	8.53	11.9	10.59	11.78	10.23	9.2	22.04	22.73	21.19	23.11	22.28	24.25	44.75	25.22	4.13	1.62	3.66	43.83	30.87	22.54	17.68	20.71	17.68	21.22	26.66	26.97	10.86	31.6	31.6	12.87	21.04	12.77	16.89	12.43	13.4	28.72	25.39	23.49	23.95	21.77	25.03	23.3	25.24	19.75	20.88	21.28	18.12	18.51	20.22
OG0004023	12.22	11.01	16.87	7.41	12.49	12.15	6.31	17.86	16.1	19.99	17.68	19.95	57.78	19.21	1.56	0.56	5.22	41.08	36.43	31.55	25.76	28.62	31.7	27.54	30.59	29.22	16.91	36.7	36.7	22.86	27.23	28.95	19.6	27.04	15.41	28.59	18.12	19.8	18.12	19.25	17.45	23.51	20.38	20.52	16.77	15.4	14.28	6.03	15.46
OG0004024	30.03	13.9	31.42	32.93	20.91	16.78	37.66	50.03	37.48	36.73	38.95	38.56	99.55	36.69	0.82	0.15	16.62	62.18	36.27	13.54	17.47	22.43	31.29	47.45	44.28	39.19	24.33	44.21	44.21	83.83	44.62	48.04	35.37	34.38	25.05	21.68	35.15	20.68	24.72	15.67	18.77	15.51	22.7	11.34	18.28	36.04	29.75	22.15	10.9
OG0004025	121.71	100.46	100.88	67.87	85.42	76.93	22.31	75.9	42.93	33.98	46.08	36.0	34.75	35.5	0.24	0.49	21.8	30.15	27.65	20.63	38.14	50.88	82.7	113.95	121.36	88.74	67.66	56.49	56.49	13.48	51.33	17.93	35.51	19.12	41.67	48.61	52.39	51.16	40.2	31.57	27.61	24.92	19.33	28.92	23.14	31.76	26.81	22.05	20.42
OG0004026	69.06	71.63	81.31	63.83	84.0	70.07	50.51	57.65	48.05	44.44	53.92	48.32	87.24	46.05	3.5	2.13	15.77	151.64	90.44	31.31	46.05	58.36	51.58	54.19	64.92	71.65	31.89	87.05	87.05	47.04	45.94	35.64	40.39	44.08	31.94	58.15	55.93	45.29	52.7	44.45	52.7	63.2	74.52	85.53	116.03	484.61	767.25	402.87	158.69
OG0004027	7.27	13.19	27.78	14.71	19.87	18.46	9.4	12.92	39.94	30.18	38.93	29.22	174.55	31.28	0.84	0.27	21.36	82.37	53.83	21.43	24.62	29.24	30.98	42.95	36.56	33.56	28.85	32.36	32.36	19.83	22.61	16.13	19.47	12.54	16.05	62.48	55.03	47.32	41.35	30.83	25.85	21.95	17.0	17.78	18.67	52.57	25.34	32.79	20.61
OG0004028	47.81	43.27	52.32	37.47	47.38	49.73	30.97	42.82	28.43	29.52	32.92	30.68	59.3	30.16	2.84	1.17	11.39	64.55	37.86	21.42	29.29	37.0	30.61	33.04	43.02	45.66	23.58	54.53	54.53	27.17	26.09	22.89	21.52	28.19	16.39	24.65	22.5	20.44	20.49	21.7	22.96	26.14	28.58	31.05	33.42	18.71	18.11	15.49	13.36
OG0004030	0.0	0.0	0.0	0.0	0.0	0.0	0.0	0.0	21.86	26.09	23.69	22.19	22.18	21.5	0.2	0.13	3.23	10.14	7.7	8.35	16.2	18.0	17.03	21.42	25.73	29.9	22.93	30.53	30.53	4.84	8.81	5.12	10.72	5.72	10.57	3.09	3.85	10.9	9.96	3.98	5.23	2.2	1.3	4.89	8.11	0.32	0.15	0.42	0.55
OG0004033	20.31	22.99	49.6	19.22	24.64	39.93	22.96	25.73	14.01	15.31	17.33	15.38	34.92	15.49	1.45	1.2	6.78	20.9	18.17	12.55	14.87	18.0	16.86	18.77	22.43	24.79	11.89	32.19	32.19	15.33	14.47	14.19	13.43	17.59	11.44	9.82	8.52	8.56	7.64	10.57	10.54	13.25	15.98	13.7	16.64	8.1	4.51	5.45	7.27
OG0004034	34.15	15.29	27.02	10.23	14.55	26.39	8.99	24.8	8.22	7.23	9.14	7.4	24.91	7.3	1.3	0.65	3.34	20.21	13.61	4.91	7.55	10.12	12.27	10.23	11.92	11.58	10.98	16.07	16.07	6.08	8.14	9.5	9.61	8.25	9.47	5.17	5.45	4.61	4.78	4.96	4.75	3.51	4.89	3.62	4.28	4.19	3.0	2.19	2.42
OG0004035	38.57	25.64	35.7	19.35	26.72	15.24	13.95	17.34	13.43	13.15	13.95	14.93	28.15	14.98	1.89	0.74	4.02	22.21	18.12	11.49	20.08	32.07	23.61	14.27	13.6	15.42	12.08	18.67	18.67	10.53	13.55	13.33	10.71	10.96	10.83	9.57	9.53	9.82	7.2	9.7	8.23	8.9	10.15	10.25	11.21	6.17	5.06	2.76	8.42
OG0004037	40.01	46.71	31.97	22.4	50.71	35.19	14.93	23.14	34.94	33.59	35.03	28.02	42.87	30.8	0.69	0.92	4.71	44.35	41.99	20.13	15.21	11.75	13.17	15.57	17.02	13.95	18.99	28.04	28.04	7.9	25.12	11.42	24.22	11.81	25.7	33.32	32.12	18.85	33.75	11.52	12.78	20.01	20.23	18.1	21.65	24.22	18.94	13.58	11.68
OG0004039	26.14	25.03	38.0	26.25	33.45	14.7	5.19	16.11	11.08	17.97	16.84	17.37	66.74	14.25	5.72	2.0	5.62	25.76	27.47	7.24	16.54	16.58	11.76	12.3	13.28	11.3	8.76	19.74	19.74	7.71	13.3	10.62	12.67	9.25	27.88	13.24	12.06	12.72	12.75	5.62	5.62	4.08	5.44	4.62	5.2	5.0	5.94	2.89	4.11
OG0004040	1.44	0.49	221.36	0.7	1.32	9.56	1262.5	481.63	0.08	0.0	0.0	0.0	0.0	0.0	0.0	0.0	0.09	0.0	0.0	0.0	0.05	0.0	0.0	0.0	0.0	0.0	0.0	0.06	0.06	0.0	0.55	0.0	1.41	0.16	0.1	0.0	0.0	0.0	0.0	0.0	0.0	0.0	0.0	0.09	0.02	0.0	0.0	0.0	0.0
OG0004044	38.15	31.03	37.46	15.6	37.46	32.55	20.23	33.15	24.46	32.26	25.26	31.91	10.12	31.59	1.31	0.45	6.72	54.6	35.65	8.75	15.32	16.61	17.42	20.9	21.83	18.8	12.88	15.15	15.15	14.51	19.52	15.49	16.93	15.76	16.13	11.18	11.19	13.21	11.11	14.36	11.55	11.88	9.68	9.77	10.75	7.2	5.82	4.77	3.09
OG0004045	79.86	18.49	44.92	13.31	16.09	22.42	9.87	37.67	49.56	32.73	54.34	34.34	34.25	29.64	0.07	0.09	16.95	15.78	14.88	8.89	26.94	28.22	26.13	36.08	48.51	60.96	111.28	146.12	146.12	40.43	27.6	33.07	24.49	24.88	24.8	20.25	26.44	9.32	12.58	5.17	4.87	5.84	9.74	9.49	13.03	14.43	11.6	5.86	30.14
OG0004047	27.96	56.27	108.5	176.35	30.55	139.22	17.61	19.14	279.1	254.32	246.57	235.65	137.18	231.56	0.79	0.34	35.37	14.45	11.04	52.93	52.91	60.32	53.68	68.7	77.57	76.09	87.49	91.96	91.96	70.91	104.93	56.36	106.72	51.49	128.45	208.66	256.17	173.36	205.47	139.73	200.82	152.87	205.84	141.21	193.28	247.03	224.25	208.65	128.6
OG0004048	19.98	38.37	22.33	25.19	63.56	18.53	3.52	18.69	2.11	3.99	3.63	2.68	4.83	3.28	0.28	0.06	0.19	22.53	14.82	10.01	4.69	4.66	3.22	2.67	2.7	2.02	1.63	1.25	1.25	0.79	4.61	1.2	4.82	1.99	4.78	6.49	5.06	4.72	3.8	4.16	3.54	4.68	4.62	4.14	3.33	2.05	1.84	1.57	10.02
OG0004049	28.9	44.61	31.53	88.07	35.73	35.27	25.02	29.01	145.7	137.39	135.02	137.92	161.19	133.33	1.32	0.59	51.7	31.03	27.7	40.45	53.78	39.19	41.95	44.63	46.43	54.84	54.02	66.67	66.67	61.24	28.28	42.93	26.11	42.55	31.44	9.53	10.04	16.3	17.14	40.21	49.25	56.09	78.92	39.28	59.73	20.32	8.92	7.87	14.02
OG0004050	0.53	1.34	2.01	0.39	2.38	0.21	3.2	1.05	0.69	1.81	0.7	1.26	1.55	1.66	0.25	0.16	0.02	2.46	1.72	1.65	1.65	2.4	1.7	0.84	0.94	1.19	1.15	2.57	2.57	0.58	1.21	1.5	1.54	2.15	1.38	0.37	0.22	0.45	0.24	0.17	0.06	0.29	0.17	0.28	0.21	0.18	0.1	0.21	0.83
OG0004051	91.45	135.65	186.7	98.53	144.07	286.43	31.89	126.68	50.99	71.73	60.67	69.6	98.02	71.99	7.88	2.66	11.79	52.47	43.59	99.28	42.31	45.81	35.04	33.4	36.09	33.86	32.37	38.87	38.87	16.4	52.92	31.24	42.46	27.37	33.05	40.5	38.28	45.7	46.29	66.07	72.84	93.1	65.41	58.2	37.91	25.55	42.95	36.51	93.53
OG0004052	15.39	17.97	33.99	17.3	19.74	18.9	23.75	30.66	26.73	32.45	33.04	37.38	14.25	35.47	2.01	1.06	10.32	24.12	30.58	32.36	30.38	30.31	25.57	28.48	38.03	35.65	44.62	48.1	48.1	23.21	24.51	31.05	19.37	31.94	20.42	17.56	14.42	8.57	7.36	6.54	6.45	6.94	7.4	9.06	8.64	18.31	13.04	10.0	23.93
OG0004054	19.63	37.03	31.78	21.31	37.58	32.64	40.91	41.29	55.16	45.6	68.35	52.41	34.48	55.38	1.21	0.89	14.42	37.2	68.06	14.99	47.14	41.82	44.09	55.92	60.3	60.61	52.67	71.08	71.08	10.03	14.13	9.59	17.17	14.42	28.31	27.12	20.53	63.35	48.39	73.48	59.92	31.74	32.77	8.83	22.48	3.5	0.87	1.58	1.02
OG0004055	7.64	3.64	10.95	2.27	4.72	4.26	11.22	11.29	5.78	4.37	4.24	2.51	1.43	2.91	0.96	1.09	0.79	2.11	5.0	3.07	8.02	5.19	4.12	3.21	3.37	2.9	2.79	5.61	5.61	2.76	5.5	5.26	2.47	1.48	3.66	11.13	9.76	3.08	3.28	3.34	1.91	1.6	2.01	1.34	2.42	3.65	1.75	1.07	1.83
OG0004056	26.04	64.4	63.88	73.39	51.25	42.93	10.5	18.6	179.71	213.65	202.64	212.63	183.17	218.6	1.7	1.51	9.78	118.38	149.31	275.5	50.9	56.34	50.44	50.81	55.16	51.09	43.34	76.9	76.9	21.96	118.89	35.14	92.82	28.6	67.49	170.43	146.71	112.65	150.23	99.88	142.07	95.29	125.22	97.25	79.43	163.37	136.65	160.78	152.89
OG0004058	1.51	2.37	2.96	0.13	28.34	0.41	0.1	4.68	28.18	42.34	27.74	40.44	25.12	41.01	5.25	1.47	0.84	21.61	15.43	24.96	8.78	10.23	10.97	11.23	10.53	10.59	7.01	12.72	12.72	1.52	11.68	2.34	10.05	2.16	10.17	3.61	2.96	37.66	37.89	33.98	41.38	23.7	18.76	13.73	14.51	1.8	1.54	1.32	7.9
OG0004059	32.53	30.97	178.08	98.45	32.82	345.74	87.21	82.88	82.75	67.73	81.33	62.65	121.54	59.45	3.67	1.23	13.53	13.11	1.97	89.77	51.44	42.62	30.59	40.77	42.39	54.52	77.08	57.37	57.37	31.62	73.92	35.44	50.71	28.1	49.25	266.14	372.38	349.51	419.47	274.09	269.59	294.37	267.7	254.09	266.93	207.17	129.37	138.48	129.37
OG0004060	13.83	26.52	17.71	16.26	22.21	15.34	10.28	12.8	16.54	15.88	17.54	17.52	69.08	17.81	2.43	1.09	2.56	25.45	21.58	9.49	13.64	22.95	19.01	16.53	16.25	15.83	6.17	17.56	17.56	5.68	11.17	5.7	10.99	5.88	12.58	21.22	21.99	15.14	15.62	14.92	14.37	12.07	11.31	9.43	11.48	12.2	9.04	7.56	7.56
OG0004062	1.8	30.41	15.32	26.33	18.43	10.4	1.68	1.8	8.89	16.59	6.92	11.5	2.66	12.65	21.03	17.04	0.75	9.62	16.37	21.43	12.24	8.09	5.04	4.56	4.22	4.86	4.33	3.95	3.95	5.08	16.31	7.53	12.77	4.59	21.74	24.73	21.58	25.95	50.03	44.97	46.23	9.63	6.46	4.87	2.8	4.07	2.71	3.71	38.96
OG0004063	38.75	31.7	40.29	26.04	31.21	24.5	24.08	46.76	21.59	27.53	20.21	25.75	42.97	27.11	26.49	8.7	2.53	13.67	15.54	41.91	29.3	30.18	18.09	15.35	16.0	16.62	11.79	14.21	14.21	6.91	23.67	9.53	18.02	7.8	19.75	24.64	20.31	47.76	41.23	125.02	102.0	74.31	41.69	50.38	26.71	5.75	11.67	13.58	22.7
OG0004064	25.37	18.96	25.58	13.78	20.56	14.74	13.44	21.28	21.86	24.5	23.86	24.45	43.35	23.9	4.57	2.55	3.42	53.23	35.0	20.36	15.42	20.97	24.96	29.29	35.1	29.61	10.74	28.78	28.78	14.17	22.69	17.42	21.18	17.55	16.25	17.17	14.73	14.03	14.33	14.82	14.9	16.56	18.4	17.9	19.24	12.48	9.14	5.12	7.2
OG0004065	18.67	33.03	32.54	27.9	35.84	40.98	20.84	16.25	4.47	5.26	7.11	6.5	22.51	5.32	0.65	0.46	2.05	16.16	10.24	4.21	8.39	8.99	7.05	7.42	8.66	9.65	4.9	11.22	11.22	7.04	3.53	4.69	2.73	6.69	1.97	4.11	4.6	2.77	4.23	2.36	3.19	4.17	7.32	6.41	12.97	7.61	2.7	4.44	1.86
OG0004066	12.04	0.77	5.14	10.72	0.63	0.4	0.45	0.43	6.89	5.23	6.97	4.59	14.56	4.27	0.56	0.25	0.42	0.76	0.33	4.57	7.59	4.06	2.24	2.36	2.97	3.05	2.67	5.47	5.47	4.84	3.33	9.01	3.39	8.9	2.84	9.31	7.09	7.93	6.89	6.29	8.9	2.33	6.54	5.88	9.24	2.3	1.62	0.91	1.17
OG0004068	35.0	44.44	52.21	28.41	52.06	35.44	19.18	31.22	30.35	40.49	30.71	40.22	72.48	45.04	3.85	3.22	4.1	40.62	29.89	38.97	30.88	39.25	38.89	32.74	28.95	28.39	16.92	31.53	31.53	18.1	24.42	27.08	24.55	17.19	19.76	25.78	22.92	45.95	45.04	65.78	64.99	102.18	67.62	44.15	24.2	11.43	20.61	10.61	35.12
OG0004069	6.58	9.25	13.63	5.14	10.32	10.33	7.6	8.04	4.64	4.11	5.26	4.16	13.85	4.51	1.83	0.83	0.59	5.07	5.33	5.74	3.04	3.37	2.74	2.84	3.51	3.75	2.18	4.11	4.11	1.51	3.05	1.87	2.35	1.74	2.26	4.75	3.69	3.94	2.82	4.1	3.62	4.59	4.2	4.69	4.09	2.03	1.95	0.8	2.48
OG0004070	30.55	21.32	20.75	33.26	26.26	4.61	10.69	13.04	10.26	13.75	15.25	15.44	36.13	12.7	0.25	0.22	9.98	18.52	18.43	2.46	17.12	18.86	16.08	18.31	23.14	26.58	16.24	31.94	31.94	17.14	4.46	10.56	4.44	15.14	3.31	5.7	5.91	3.2	4.14	2.81	2.96	3.71	6.46	6.28	17.69	8.58	4.13	2.85	0.7
OG0004071	6.34	5.3	23.98	44.2	1.71	18.9	3.42	3.18	28.56	30.21	27.32	29.12	92.52	28.09	1.38	0.48	1.93	0.58	0.9	10.44	5.59	4.99	3.73	4.82	6.18	6.01	3.91	4.69	4.69	0.72	18.75	1.22	16.08	1.06	16.68	34.96	43.47	22.27	28.83	10.06	12.23	7.35	15.37	13.3	23.59	35.55	22.76	17.65	12.83
OG0004072	550.94	554.62	432.68	700.17	565.4	362.64	171.72	332.28	463.62	523.47	458.43	513.2	412.33	490.11	22.17	13.31	210.4	412.35	304.12	224.11	337.73	341.56	296.59	314.64	402.32	397.99	433.53	380.8	380.8	263.26	174.41	253.89	167.34	264.33	204.31	267.48	260.75	232.09	237.02	232.67	241.38	216.61	223.73	276.35	309.24	616.5	817.88	610.12	732.76
OG0004073	52.79	33.55	47.0	30.2	36.59	26.82	35.97	45.84	11.55	13.3	13.78	11.91	75.01	13.86	0.11	0.34	14.23	23.8	23.67	15.65	17.8	20.58	18.31	23.95	21.27	27.89	32.17	29.87	29.87	23.01	17.93	32.79	16.38	33.08	13.82	9.77	8.86	9.34	8.18	10.04	8.75	8.71	10.32	12.16	11.22	7.3	3.48	6.69	10.05
OG0004074	14.39	7.31	13.95	9.08	8.38	6.19	6.83	9.73	4.51	5.16	6.11	5.39	12.75	5.23	0.08	0.03	2.72	9.94	7.18	0.82	4.88	6.64	7.05	7.79	9.17	10.19	3.47	13.94	13.94	7.04	3.65	7.51	3.09	7.75	2.01	2.83	2.65	1.99	1.95	1.36	1.38	1.46	1.88	1.14	2.8	2.56	1.23	1.15	0.35
OG0004075	4.19	14.3	3.16	5.97	31.21	3.79	2.41	1.58	0.29	0.14	0.46	0.72	0.0	0.55	0.03	0.0	0.81	1.96	3.5	0.99	1.19	1.36	1.09	1.98	1.65	3.51	3.65	1.28	1.28	0.38	0.4	0.15	0.25	0.44	0.54	0.52	0.41	0.18	0.3	0.55	0.29	0.49	0.68	0.41	0.61	0.18	0.18	0.52	1.16
OG0004076	11.75	13.36	17.45	10.49	13.3	12.14	7.3	9.68	10.17	10.67	13.72	10.66	29.11	9.54	3.49	2.54	2.38	26.36	20.43	10.51	11.23	15.9	22.19	19.59	18.82	11.5	7.92	12.71	12.71	7.65	11.16	7.9	9.94	7.61	8.92	8.26	6.27	3.76	4.57	4.76	3.91	5.9	6.13	5.51	4.44	3.05	1.76	1.72	3.5
OG0004077	3450.31	199.09	117.71	106.27	159.75	126.21	15.99	228.02	11.01	13.22	15.22	13.41	55.02	13.68	2.85	0.95	2.23	34.07	47.29	27.44	17.61	17.38	13.27	17.95	45.85	178.85	157.14	57.73	57.73	47.5	35.74	46.52	21.87	23.17	11.88	5.5	4.65	4.07	2.89	5.87	4.23	7.8	7.2	8.89	7.31	3.17	3.27	2.87	5.68
OG0004078	0.63	52.9	120.06	66.27	0.99	473.98	230.51	47.59	7.39	5.18	5.93	3.39	35.64	3.57	0.66	0.32	0.24	0.46	0.25	8.16	28.73	33.11	103.91	132.44	39.56	38.6	19.0	43.84	43.84	211.74	31.21	646.41	68.3	898.22	64.0	20.56	6.58	12.03	4.06	8.63	4.36	3.21	2.15	2.49	1.32	3.43	3.33	2.72	0.98
OG0004079	8.74	5.96	11.73	4.92	5.97	6.53	4.33	6.54	4.53	5.46	5.44	5.56	27.67	5.81	2.67	1.22	0.94	6.92	5.98	7.09	5.31	6.87	5.55	6.14	8.37	8.93	2.55	9.21	9.21	3.4	5.93	3.96	5.19	4.12	3.18	6.41	6.01	4.64	4.45	4.5	4.5	4.35	4.71	4.27	3.95	2.93	2.45	2.5	3.95
OG0004084	25.14	36.38	40.81	27.0	33.38	29.44	13.94	16.14	36.81	44.72	31.62	45.34	51.53	46.89	4.18	2.06	2.31	50.43	34.51	29.78	29.62	51.43	47.85	31.18	35.67	27.96	6.06	27.01	27.01	6.09	33.94	10.53	35.09	9.95	21.43	24.88	21.62	25.59	25.05	24.49	33.1	37.12	40.08	28.84	27.07	20.82	36.51	12.05	31.28
OG0004085	25.47	20.91	23.02	28.48	22.62	11.12	26.7	39.74	18.38	19.5	17.61	16.99	70.21	17.89	0.52	0.1	9.32	34.99	24.58	5.32	10.68	14.13	17.79	26.79	25.07	19.69	16.45	20.51	20.51	35.32	16.54	22.95	13.37	19.87	10.94	9.63	10.01	10.11	10.59	8.24	8.42	7.93	9.96	8.79	11.63	9.34	5.76	3.69	3.14
OG0004086	435.81	356.4	981.32	329.9	413.42	313.16	325.38	645.8	123.58	137.52	181.85	151.47	95.77	139.45	2.19	0.0	1138.23	381.22	596.55	364.61	902.88	616.6	658.22	681.76	710.18	865.64	1068.3	942.2	942.2	816.13	392.39	891.58	259.29	1127.4	265.78	229.49	262.09	316.56	340.64	221.66	236.37	288.03	391.22	532.44	729.92	489.24	262.54	254.62	128.46
OG0004087	17.28	15.25	15.76	53.43	12.76	23.29	8.54	12.36	65.47	61.87	64.93	61.87	139.0	59.48	0.89	0.5	14.76	14.69	12.98	33.29	33.78	34.63	36.46	45.26	50.21	51.13	29.26	62.62	62.62	31.61	40.03	30.68	45.89	36.05	47.49	72.4	65.07	58.08	62.66	50.6	62.7	60.54	63.19	49.14	55.83	58.5	50.06	28.38	33.88
OG0004088	95.25	2.08	13.23	4.19	4.7	4.85	0.28	26.44	2.23	1.47	1.88	1.79	5.45	2.18	0.07	0.07	1.35	12.56	8.57	0.79	8.39	8.4	6.55	6.53	5.19	6.46	6.2	5.68	5.68	9.66	1.1	9.8	0.63	13.42	2.26	3.47	3.87	3.43	4.32	3.0	1.68	2.78	4.56	2.35	3.29	10.43	14.88	4.27	6.94
OG0004089	40.17	27.69	51.2	12.43	20.33	18.17	0.42	27.56	10.78	23.25	9.22	22.81	4.02	21.5	7.12	2.46	1.16	19.15	37.67	38.24	5.63	3.86	2.98	3.07	2.5	2.49	3.52	5.33	5.33	2.21	4.61	3.57	4.0	4.69	5.56	31.84	20.77	63.98	58.8	94.62	78.0	73.41	31.1	40.16	13.48	1.49	1.43	1.34	6.7
OG0004090	0.65	5.11	0.0	1.59	3.47	0.0	0.0	9.93	19.65	30.54	18.77	26.78	18.69	27.59	1.67	0.35	4.09	18.66	19.07	28.65	17.34	12.88	10.4	14.28	16.54	18.14	13.37	31.79	31.79	6.95	6.84	11.51	3.07	2.51	3.04	9.02	6.49	5.93	4.55	8.6	4.39	7.97	7.16	7.1	4.98	5.44	2.74	5.59	2.95
OG0004091	10.76	7.4	31.96	14.2	7.98	20.38	11.6	17.39	5.8	7.52	5.34	7.17	1.51	6.71	3.28	0.98	0.55	6.91	7.92	9.2	3.58	3.37	2.84	2.96	3.11	2.85	2.89	3.74	3.74	2.19	5.05	3.45	4.44	2.78	5.34	3.9	3.34	3.88	3.09	4.78	5.41	6.84	5.89	5.08	4.32	2.65	1.26	3.79	4.01
OG0004092	39.86	80.7	59.06	71.65	100.07	46.39	27.33	41.85	62.71	66.7	62.67	64.4	132.92	60.68	6.36	2.99	22.06	174.71	109.2	49.77	56.84	63.92	57.32	61.26	67.8	63.49	53.22	58.64	58.64	34.24	43.92	32.95	37.47	43.82	36.36	54.94	58.19	51.15	59.38	54.59	69.27	62.06	91.98	73.31	91.56	72.06	56.82	33.53	43.83
OG0004093	56.55	59.08	60.92	65.89	73.53	53.57	37.87	51.03	69.44	64.53	73.83	65.5	70.98	64.78	1.27	1.12	56.69	86.8	61.89	38.65	54.33	57.71	60.93	66.74	71.55	81.39	51.77	88.64	88.64	66.48	34.41	60.68	37.14	62.86	34.29	19.54	18.37	31.1	29.45	48.98	50.65	73.71	75.06	62.53	58.26	19.2	16.59	25.5	21.27
OG0004094	13.1	12.36	10.46	16.63	12.1	5.21	3.97	9.39	37.93	43.74	38.3	41.76	141.18	44.82	4.55	1.62	10.47	29.52	32.02	39.42	27.87	25.95	27.72	34.2	31.06	32.28	22.39	26.84	26.84	18.98	22.71	33.23	21.56	52.76	22.92	13.38	10.51	21.85	13.37	31.67	30.62	22.88	35.47	19.12	24.87	10.17	7.22	5.26	7.08
OG0004095	48.86	24.75	25.01	30.62	30.7	21.99	9.17	20.38	14.13	16.27	16.22	16.54	19.23	18.32	1.29	0.66	19.26	63.53	38.72	12.7	14.9	18.92	17.19	18.43	18.86	18.39	16.91	27.7	27.7	37.75	37.81	46.34	22.44	24.75	12.8	7.91	7.45	6.79	5.8	6.73	6.0	4.36	5.43	5.38	6.81	4.76	2.22	2.41	3.03
OG0004096	60.89	98.07	106.58	70.33	97.76	166.15	168.27	195.58	39.6	47.87	44.84	49.19	76.35	49.84	8.87	4.31	10.04	131.38	84.91	33.89	43.28	65.28	68.1	67.83	63.27	56.52	33.35	61.35	61.35	28.09	44.4	30.87	39.34	34.83	40.23	33.8	22.11	41.53	39.57	45.44	45.63	61.55	51.0	44.52	36.5	25.11	17.48	42.72	30.31
OG0004097	279.01	65.88	454.01	191.47	35.03	259.04	168.64	235.74	9.07	7.26	11.66	7.48	10.5	8.86	2.27	1.68	3.71	5.49	7.93	28.87	21.98	20.37	14.16	15.47	16.06	16.05	13.52	19.27	19.27	7.98	25.68	16.2	17.06	14.83	9.44	20.97	18.86	13.02	11.61	13.18	12.71	18.55	12.98	39.72	26.04	18.18	39.91	22.76	60.39
OG0004098	5.87	4.59	6.86	4.06	5.2	5.69	3.69	4.59	8.82	11.64	10.28	11.33	29.87	11.52	2.52	1.49	1.89	8.47	8.27	9.65	6.81	9.21	8.56	8.67	11.37	12.06	4.89	16.0	16.0	4.79	7.76	6.3	6.73	5.66	5.78	9.47	8.52	8.37	7.85	5.87	6.66	5.31	9.17	6.79	6.89	6.28	4.37	5.07	7.0
OG0004099	7.7	7.95	10.99	5.42	7.72	5.51	9.57	7.6	11.26	11.87	11.35	11.91	28.91	12.31	2.19	0.9	1.49	20.63	14.28	11.12	7.04	9.55	9.76	10.63	12.62	12.35	4.25	13.85	13.85	5.87	8.74	6.9	7.76	6.94	6.59	12.11	10.26	10.56	9.64	10.66	12.12	12.46	13.67	12.61	12.5	4.98	3.77	5.47	9.13
OG0004100	186.76	259.12	322.28	202.65	227.47	497.94	144.67	168.26	104.05	112.46	103.95	116.93	148.14	110.66	4.69	3.99	31.34	73.52	69.39	80.07	69.38	84.41	67.14	64.75	68.37	73.22	75.55	100.91	100.91	50.93	75.27	49.7	63.9	53.3	59.38	59.03	64.76	52.83	54.46	55.37	65.34	61.7	82.55	73.03	77.97	64.76	61.9	42.61	109.95
OG0004101	18.2	18.71	33.07	17.89	18.7	44.84	16.19	14.11	29.92	40.96	35.48	36.73	66.28	38.25	5.33	2.66	10.79	49.32	36.08	41.42	28.96	34.6	25.27	28.41	34.02	33.89	21.26	40.17	40.17	15.64	44.71	18.14	38.34	17.36	27.79	13.32	14.58	8.69	8.4	13.55	19.33	25.08	21.57	28.62	16.19	10.67	12.44	29.63	85.61
OG0004102	5.07	2.9	65.47	6.48	2.84	4.21	5.05	5.95	1.5	1.32	1.88	0.95	5.46	1.05	0.04	0.0	0.31	0.39	0.29	0.34	4.65	9.56	9.72	6.34	3.26	2.02	1.85	37.29	37.29	3.18	1.16	2.7	0.97	3.82	0.93	0.45	0.52	0.75	0.66	0.87	0.96	0.67	0.64	0.96	0.59	0.18	0.05	0.1	0.09
OG0004103	3.3	36.98	9.33	10.6	34.31	9.76	6.33	9.2	2.7	3.67	4.05	2.98	0.0	3.07	0.0	0.0	4.95	7.52	11.25	0.49	4.22	2.47	2.35	3.12	5.2	3.46	4.4	3.76	3.76	7.1	21.12	4.37	8.85	3.23	2.73	2.48	2.47	2.22	2.57	0.67	0.87	0.54	0.92	0.25	0.72	2.13	2.46	0.95	1.72
OG0004104	25.65	13.81	51.61	32.97	15.54	33.97	16.97	29.48	38.28	26.65	45.42	29.61	25.66	26.48	0.11	0.09	13.79	3.84	6.54	8.52	8.19	11.03	12.2	21.52	29.75	35.21	14.49	39.52	39.52	13.91	15.32	6.19	16.05	7.01	17.39	13.7	12.29	5.43	7.03	4.48	3.78	3.62	8.14	7.26	11.14	9.9	3.49	9.66	3.64
OG0004105	24.22	10.44	22.51	10.24	10.84	16.6	16.79	20.19	12.25	14.02	15.0	14.28	42.1	16.18	1.72	0.87	2.7	19.02	22.6	22.58	16.5	13.44	13.83	11.85	15.97	18.11	10.05	21.89	21.89	6.06	20.95	9.41	15.27	9.24	12.54	15.78	9.34	15.21	10.51	12.42	12.0	15.87	15.49	15.46	9.65	10.34	12.21	5.35	38.82
OG0004106	0.11	8.15	3.56	3.07	16.17	2.14	1.72	1.85	9.41	7.44	16.24	8.69	12.34	11.17	0.15	0.0	5.17	1.57	28.78	13.94	9.65	9.99	6.46	5.23	7.39	10.05	8.93	8.79	8.79	1.02	0.72	1.19	0.98	1.51	1.68	7.38	5.61	5.51	4.07	5.79	4.53	3.99	4.76	3.56	3.95	6.25	2.54	1.83	4.61
OG0004107	31.82	32.16	39.81	30.0	29.35	44.03	41.49	36.73	18.53	17.26	19.17	19.12	17.42	18.46	0.65	0.3	4.31	26.32	20.8	12.51	17.07	16.63	16.68	19.03	24.43	24.89	17.19	38.85	38.85	11.5	14.07	14.72	11.56	15.49	9.42	12.64	11.42	13.06	14.42	16.84	23.47	25.26	29.04	24.86	25.9	15.47	23.7	6.87	10.84
OG0004108	7.77	13.04	13.87	7.36	14.07	13.81	9.97	8.34	27.98	27.75	31.21	31.57	77.0	25.29	0.66	0.35	20.65	32.92	27.77	13.96	21.93	20.56	16.79	19.62	21.46	24.42	23.14	28.04	28.04	25.28	15.65	19.12	13.31	23.06	13.39	17.72	22.27	13.97	16.12	9.29	12.57	11.29	20.1	15.48	28.06	26.03	14.53	17.27	11.85
OG0004109	25.67	14.58	30.58	17.35	12.54	62.47	22.94	16.72	59.82	63.52	60.8	69.61	85.6	68.53	5.39	2.49	9.15	224.2	186.7	135.94	104.81	104.12	75.72	74.51	78.72	72.32	46.56	70.24	70.24	45.13	114.25	52.17	100.57	49.81	87.72	86.51	74.9	57.79	58.62	47.77	43.0	49.38	77.79	109.53	113.98	74.72	91.82	47.87	82.32
OG0004110	14.37	9.34	21.18	3.9	10.9	17.69	4.43	9.0	2.22	3.55	3.64	4.22	3.23	3.44	0.73	0.43	0.61	2.93	4.86	3.1	4.39	4.78	3.58	3.98	4.92	5.09	4.51	7.61	7.61	2.1	1.19	2.02	1.03	2.1	1.09	1.89	1.32	1.55	0.97	1.3	1.05	2.59	3.13	2.42	2.13	1.83	2.49	3.17	6.13
OG0004111	8.81	4.6	9.2	3.54	5.32	6.44	5.23	8.31	3.91	3.96	3.93	3.44	13.66	4.06	1.22	1.03	0.23	7.26	5.39	3.61	3.3	3.95	4.27	5.03	6.26	5.21	3.19	6.05	6.05	2.55	4.36	3.64	4.21	3.21	3.23	4.08	3.07	4.04	2.99	4.2	3.61	3.4	4.06	2.96	3.38	1.55	0.79	0.48	1.23
OG0004117	37.61	35.75	124.37	21.75	29.74	62.45	46.18	31.45	4.52	5.28	6.03	5.64	8.75	5.49	3.4	2.1	1.3	7.47	8.05	8.67	5.03	6.86	6.23	7.56	10.0	9.6	3.34	14.46	14.46	3.82	4.9	4.22	4.61	4.43	3.27	3.87	2.66	3.27	2.15	3.12	2.99	5.26	5.07	4.15	3.31	2.96	3.34	3.52	17.87
OG0004119	6.01	15.06	16.94	15.56	20.07	2.15	6.26	8.46	1.69	1.67	3.66	2.13	3.05	2.18	0.0	0.05	3.41	5.19	5.99	0.31	4.09	5.74	4.62	5.44	5.7	6.68	5.14	7.47	7.47	6.33	2.32	6.68	1.91	4.58	1.01	0.81	0.55	0.44	0.59	0.47	0.17	0.35	0.39	0.19	0.37	0.62	0.31	0.74	0.12
OG0004120	44.81	40.52	48.25	32.62	51.59	42.77	25.1	37.59	32.63	36.67	34.57	38.59	101.93	37.05	1.89	0.85	24.72	88.79	62.43	20.21	34.65	34.62	30.56	34.96	38.03	44.15	50.45	48.65	48.65	42.76	33.38	40.96	25.36	41.24	23.65	19.39	20.04	21.85	17.4	26.59	26.24	32.17	29.89	33.33	33.74	16.8	14.17	8.8	17.69
OG0004121	2.1	22.3	14.77	15.84	35.64	17.13	3.88	4.1	7.41	6.83	7.34	7.94	26.27	8.85	0.43	0.11	1.41	5.2	7.84	28.33	14.7	9.88	7.39	7.34	6.38	4.5	5.1	4.97	4.97	0.36	8.46	0.46	5.72	1.0	8.65	30.0	22.92	17.6	18.02	16.45	19.6	12.85	19.25	14.26	17.58	20.87	15.84	12.48	23.81
OG0004122	164.37	15.2	32.79	9.95	2.54	22.89	3.84	32.4	5.94	8.73	5.09	7.72	5.92	7.36	6.64	7.12	1.28	26.8	15.67	15.37	42.39	60.57	54.69	24.65	15.52	16.18	8.63	9.49	9.49	11.43	15.09	17.77	11.78	9.85	7.93	8.33	3.91	3.84	3.41	6.27	4.5	9.77	5.74	8.98	4.71	0.92	0.97	1.65	11.86
OG0004123	8.78	6.66	24.3	14.59	7.92	11.06	2.72	3.51	19.71	18.9	21.29	18.76	87.57	17.91	1.33	0.65	17.68	33.29	30.0	15.08	15.67	17.16	16.65	21.9	27.93	24.45	15.77	18.71	18.71	13.31	10.18	8.41	9.56	12.01	12.88	22.74	23.59	31.55	34.21	33.43	44.8	73.06	96.37	64.67	60.07	16.2	5.04	9.32	11.28
OG0004124	31.32	21.55	39.45	20.23	23.2	29.55	21.5	26.63	8.77	9.08	11.32	9.59	30.67	9.78	1.7	0.85	2.76	14.36	11.87	7.33	9.39	12.02	10.06	11.74	14.59	15.89	6.72	17.75	17.75	8.34	9.43	8.81	8.56	10.69	7.43	8.99	7.74	7.35	6.94	7.12	7.15	5.83	6.91	6.49	7.3	4.9	4.34	3.5	4.34
OG0004125	144.4	100.94	107.54	82.64	140.76	103.46	77.26	140.53	108.66	121.62	107.08	119.39	84.33	111.62	1.17	0.63	71.44	120.44	87.77	49.77	85.84	84.48	80.87	88.92	102.37	104.71	109.38	108.26	108.26	102.74	64.78	117.2	60.83	131.66	57.21	45.97	42.98	45.33	41.28	40.62	39.33	41.84	47.11	55.93	51.82	53.64	49.7	37.87	52.8
OG0004126	3.78	451.67	20.12	330.95	477.56	245.69	2.32	1.97	0.68	0.97	1.22	0.59	3.98	0.59	0.46	0.27	0.46	1.9	4.41	0.68	3.03	2.58	2.76	2.66	2.31	3.99	6.59	12.65	12.65	1.25	0.92	1.24	1.07	1.8	3.22	2.1	1.08	0.75	0.83	0.31	0.22	0.16	0.13	0.12	0.21	0.25	3.52	1.82	3.61
OG0004128	7.27	9.34	10.89	4.48	8.66	9.43	2.85	5.53	11.44	19.34	12.37	18.4	47.88	18.97	9.53	7.12	1.87	12.37	15.41	10.78	7.75	9.89	8.74	7.48	7.72	7.67	5.09	9.01	9.01	3.29	8.87	4.99	7.31	4.2	7.59	17.76	18.56	14.78	17.73	14.98	14.67	18.52	13.59	11.63	9.1	11.09	12.47	13.15	32.15
OG0004129	20.06	15.42	32.98	16.94	18.05	32.48	20.39	18.59	10.11	9.08	10.6	10.91	16.01	9.81	1.28	0.47	5.02	13.4	12.14	9.67	8.63	10.12	10.41	10.82	12.84	12.85	8.25	16.65	16.65	9.99	10.29	10.54	8.38	11.15	7.38	8.53	7.27	8.98	7.35	9.12	10.66	15.62	14.5	13.01	10.37	5.31	4.98	8.89	8.44
OG0004131	38.93	5.6	20.2	3.61	6.51	13.4	27.5	36.03	21.35	21.93	17.83	22.77	30.06	22.55	3.66	1.69	3.51	19.21	18.48	34.29	14.58	15.61	13.09	10.85	11.49	11.47	14.88	9.25	9.25	7.55	29.08	13.42	18.84	15.34	20.25	15.97	18.23	11.54	9.59	19.01	13.88	19.83	16.02	24.78	14.29	9.15	6.75	11.49	19.42
OG0004133	42.78	39.6	44.76	32.56	44.47	42.19	24.59	35.87	26.36	29.23	31.37	30.84	64.25	28.14	2.04	0.92	9.02	68.06	40.78	17.68	24.7	32.65	29.53	32.39	43.27	45.65	21.75	50.73	50.73	23.56	24.44	22.38	22.37	25.57	18.13	20.47	19.51	16.82	17.36	19.39	20.66	23.25	27.63	28.21	30.69	19.2	17.89	13.18	24.75
OG0004134	3.17	113.53	84.22	491.02	5.79	119.91	6.01	6.05	150.22	106.81	135.41	112.19	172.43	100.54	3.8	2.64	29.98	1.42	0.87	60.05	24.67	22.99	21.2	25.3	27.13	31.08	45.63	40.82	40.82	13.0	45.9	6.58	42.84	6.49	61.12	55.76	64.01	43.27	38.9	25.01	27.66	19.63	35.64	23.24	29.49	62.16	49.66	84.42	103.48
OG0004135	146.9	134.07	133.23	115.94	161.43	102.66	94.9	156.83	69.83	75.0	74.68	72.44	54.37	69.86	1.61	0.72	36.68	96.21	69.43	40.42	58.11	57.93	46.66	52.61	55.99	58.41	77.55	70.02	70.02	60.34	48.78	70.3	38.72	75.56	35.82	39.08	37.9	36.62	35.12	35.75	40.19	40.84	47.76	55.85	58.41	42.82	31.12	38.43	30.14
OG0004136	139.09	157.96	126.17	155.18	231.89	134.79	27.81	163.54	29.76	38.23	36.64	36.02	15.96	39.23	1.19	0.44	28.54	25.05	34.67	85.35	75.89	71.85	57.96	45.6	41.27	44.74	73.45	47.49	47.49	47.64	103.47	47.8	81.91	51.71	86.5	70.5	59.22	55.99	45.93	53.78	41.08	41.6	38.97	36.66	39.9	64.68	73.54	93.01	214.65
OG0004137	59.85	62.21	51.52	76.8	77.88	58.2	33.09	46.34	25.82	30.06	28.43	34.84	74.73	29.06	0.99	0.25	25.31	58.34	38.46	13.69	22.72	25.38	19.54	23.2	24.29	26.87	28.4	29.26	29.26	34.41	19.35	22.16	16.39	24.4	14.07	15.97	19.05	16.75	16.11	15.48	16.76	20.16	22.47	20.49	26.52	26.04	17.82	27.84	15.38
OG0004139	6.39	5.02	8.27	11.13	5.75	5.8	4.19	5.63	5.97	16.18	7.01	18.07	10.0	16.71	11.52	3.44	0.34	4.05	6.99	6.95	2.41	2.33	1.76	1.99	2.19	2.22	1.91	2.28	2.28	1.52	2.11	1.13	1.56	0.91	2.03	2.64	1.73	5.72	3.25	5.38	3.44	5.25	4.07	3.07	3.41	1.31	3.55	1.25	3.25
OG0004141	8.49	12.88	38.58	49.4	9.46	35.95	11.72	16.78	60.88	51.92	51.31	48.92	111.59	52.55	1.04	0.94	4.99	2.2	2.85	28.4	20.76	19.15	18.66	16.93	16.02	22.49	13.1	19.01	19.01	13.96	41.88	15.71	37.8	14.69	33.32	127.7	126.81	120.48	110.7	113.35	109.44	119.31	101.87	109.19	92.01	94.5	104.83	82.25	92.7
OG0004142	33.14	13.76	20.41	11.25	11.78	10.01	6.35	16.94	5.72	6.17	6.88	6.52	19.38	6.52	0.7	0.59	3.31	10.84	9.98	6.97	5.0	5.55	5.14	6.32	5.65	6.41	3.6	6.23	6.23	6.79	7.66	7.57	5.43	6.54	4.33	4.14	3.26	4.62	3.57	3.56	3.25	6.0	5.7	4.45	3.65	2.49	1.73	2.27	2.97
OG0004143	36.07	9.37	38.83	6.11	11.37	19.34	38.12	42.9	22.58	26.6	21.61	26.4	52.73	27.14	11.88	6.27	1.81	33.94	33.97	58.9	35.95	40.84	27.13	23.85	28.27	28.22	10.31	37.65	37.65	9.7	36.27	14.43	27.19	12.8	22.53	51.04	42.05	32.86	28.87	37.04	32.42	54.6	44.12	47.98	27.21	73.59	132.89	78.81	119.14
OG0004144	39.71	37.82	75.84	24.64	32.51	64.1	16.98	26.9	7.22	7.79	7.22	8.42	24.89	8.34	3.75	1.63	1.14	10.28	10.33	15.34	9.72	10.02	7.88	7.67	7.61	7.72	4.4	8.45	8.45	4.18	9.98	5.89	9.83	6.57	10.93	23.83	18.28	15.26	14.76	17.12	13.17	16.71	18.06	13.47	10.71	7.9	8.87	4.67	17.79
OG0004145	82.54	156.66	187.99	932.29	75.82	183.01	80.95	88.4	820.96	680.25	766.97	713.73	2446.65	709.35	0.78	0.3	270.43	66.55	52.61	114.19	169.62	145.21	136.99	182.83	198.22	226.9	218.38	240.91	240.91	165.55	223.05	108.07	244.19	122.96	328.03	638.42	880.51	623.04	718.99	464.6	628.01	529.94	691.1	441.08	610.32	870.37	791.38	514.92	413.35
OG0004146	0.14	0.67	0.51	0.66	1.9	0.09	0.0	0.0	0.03	0.11	0.0	0.05	0.0	0.09	0.01	0.0	0.01	4.77	4.64	0.0	0.11	0.08	0.03	0.02	0.0	0.0	0.0	0.1	0.1	0.0	0.03	0.01	0.0	0.0	0.0	0.16	0.1	0.19	0.06	0.38	0.03	0.17	0.37	0.06	0.25	0.04	0.0	0.04	0.08
OG0004147	12.42	0.0	4.01	0.06	0.02	0.18	1.96	16.83	0.2	0.08	0.34	0.14	0.0	0.09	0.0	0.0	0.28	0.0	0.0	0.15	3.27	4.61	6.35	11.35	20.99	27.16	21.12	16.68	16.68	12.27	6.23	12.58	3.52	11.72	2.07	0.12	0.0	0.0	0.0	0.0	0.0	0.0	0.0	0.0	0.0	0.0	0.0	0.0	0.0
OG0004148	4.6	1.94	5.89	2.2	1.62	3.24	5.01	4.44	3.76	4.01	3.79	3.97	10.94	4.35	4.99	2.85	0.42	5.71	3.51	6.47	2.74	4.83	4.69	4.24	5.85	5.22	1.05	4.55	4.55	1.23	5.01	2.21	4.16	2.03	2.38	4.85	5.0	4.71	4.52	4.66	5.36	7.5	7.04	8.51	5.85	2.54	3.29	1.23	1.37
OG0004149	0.0	0.0	8.24	0.08	0.19	0.06	0.0	0.0	0.0	0.0	0.04	0.0	0.0	0.0	0.0	0.0	0.0	0.03	0.0	0.0	0.0	0.09	0.38	4.04	7.64	7.29	3.65	7.37	7.37	0.22	0.0	0.18	0.02	0.12	0.0	0.0	0.0	0.0	0.0	0.0	0.0	0.0	0.0	0.0	0.0	0.0	0.0	0.0	0.0
OG0004151	4.38	5.94	5.07	2.9	6.55	4.21	2.02	3.22	34.14	29.07	31.56	28.93	101.18	28.01	5.74	2.19	1.67	11.64	10.36	18.62	7.73	9.73	9.17	10.05	12.84	21.04	8.57	8.13	8.13	3.57	34.4	8.03	27.68	6.96	21.86	27.79	31.02	19.85	23.4	25.71	24.56	30.86	21.74	13.3	8.15	12.98	11.48	7.25	11.82
OG0004152	7.0	2.33	9.68	5.4	2.45	1.61	8.47	10.61	6.19	9.11	7.12	8.23	6.79	7.45	0.13	0.03	2.3	3.88	4.12	1.16	3.82	3.87	4.14	5.35	7.3	7.6	4.7	12.59	12.59	6.83	1.78	5.37	1.04	3.21	1.02	2.54	2.99	2.72	3.13	1.89	2.11	1.57	1.95	1.36	1.75	1.54	1.14	0.45	0.64
OG0004153	9.43	9.87	54.35	14.35	14.66	14.52	5.32	12.69	8.11	19.04	9.31	18.02	10.21	19.21	39.33	21.29	1.52	13.04	19.08	11.62	27.4	30.45	27.37	19.96	19.95	16.24	7.88	22.35	22.35	3.63	6.58	7.25	12.22	8.35	46.92	92.07	45.92	65.91	50.45	24.34	10.8	8.11	15.58	6.65	6.41	5.82	13.48	7.03	3.14
OG0004154	20.96	17.64	31.37	16.79	20.74	24.31	18.44	18.56	23.1	26.58	24.61	26.1	36.31	27.07	3.54	0.9	5.08	17.64	19.14	15.21	14.67	14.44	13.87	15.16	18.1	18.61	15.61	24.29	24.29	14.97	17.78	16.34	14.68	16.61	12.7	16.1	15.68	13.04	11.83	11.4	10.13	9.93	10.24	9.88	12.79	11.08	11.29	4.78	12.72
OG0004155	107.56	101.19	121.23	61.54	74.7	130.03	42.87	72.56	24.6	19.82	25.37	19.71	20.99	20.61	1.73	0.38	5.56	26.43	29.26	42.27	20.83	22.03	19.08	20.36	28.06	35.98	10.67	39.62	39.62	15.68	27.66	18.52	19.67	15.72	13.19	28.63	24.92	20.91	15.59	32.74	27.64	33.82	40.03	40.47	37.53	13.78	3.96	7.16	13.18
OG0004156	8.43	15.97	14.35	14.54	18.8	14.65	7.13	6.65	13.7	13.18	16.54	13.84	109.71	13.28	1.9	1.36	3.36	17.47	14.45	12.34	9.07	10.2	9.16	10.21	11.62	12.35	8.34	13.32	13.32	6.22	15.29	8.14	12.38	8.12	11.41	5.59	6.24	8.49	6.97	11.13	12.94	12.85	12.82	9.9	11.61	3.42	2.15	2.2	4.91
OG0004157	17.69	22.85	37.26	45.73	22.65	31.29	10.7	13.9	33.96	34.35	35.85	33.84	47.91	29.5	0.78	0.48	14.45	41.19	33.33	14.22	23.32	33.83	32.58	25.7	24.8	25.25	24.08	32.32	32.32	20.63	20.04	15.2	17.24	15.36	15.23	14.86	18.05	11.61	15.12	8.91	9.35	7.62	11.96	10.31	16.08	20.52	8.65	16.69	13.14
OG0004158	169.45	180.04	173.11	139.07	236.13	113.47	83.15	135.44	448.96	506.79	514.06	539.62	288.56	509.85	5.32	2.85	414.18	1052.01	949.29	391.12	581.87	554.59	579.8	592.95	602.1	587.16	639.09	503.08	503.08	486.19	377.39	474.45	303.54	460.43	369.1	428.17	444.82	476.32	438.29	431.25	367.08	403.83	385.45	455.42	476.83	497.85	510.82	342.4	456.79
OG0004159	80.36	96.78	114.03	157.84	124.25	64.57	93.83	103.03	127.97	153.29	167.35	152.24	104.35	142.94	0.75	0.49	136.7	166.06	170.41	67.09	125.78	124.95	123.91	145.87	170.55	193.56	143.51	233.89	233.89	124.72	74.42	133.08	70.25	161.04	63.7	51.97	57.27	51.04	61.53	40.64	48.09	53.4	70.11	74.19	97.28	85.08	45.87	51.65	45.54
OG0004160	0.0	0.0	5.65	0.09	0.07	0.0	0.09	0.08	0.01	0.12	0.06	0.09	0.0	0.03	0.02	0.0	0.04	0.28	0.11	0.03	0.07	0.17	0.16	0.17	0.22	0.37	0.65	4.56	4.56	0.27	0.08	0.68	0.21	0.84	0.22	0.04	0.01	0.01	0.0	0.03	0.01	0.04	0.04	0.02	0.01	0.0	0.0	0.02	0.0
OG0004165	38.56	39.56	34.45	44.68	13.87	101.79	4.94	171.07	1.01	1.16	1.21	0.91	1.35	0.86	0.13	0.37	0.28	0.37	0.28	2.56	4.82	4.15	4.78	7.03	7.13	6.55	4.53	7.76	7.76	11.13	3.94	12.56	2.72	14.29	2.01	222.9	221.14	91.38	103.25	41.53	28.89	10.06	5.91	23.93	76.73	318.06	259.17	161.09	60.03
OG0004166	7.42	0.48	29.91	1.65	3.32	2.37	8.5	8.93	2.14	2.22	3.53	1.86	1.25	2.49	0.12	0.09	0.25	7.05	18.78	2.67	11.38	13.65	11.69	12.16	12.14	10.84	8.87	17.12	17.12	5.43	4.0	5.12	3.83	6.71	4.45	3.67	3.13	1.44	1.62	0.61	0.68	0.36	1.56	0.6	0.71	2.04	1.67	1.08	5.52
OG0004167	6.15	4.25	12.7	5.81	4.8	7.79	5.93	6.57	9.75	10.14	11.22	10.89	10.98	10.81	3.44	1.47	1.35	9.19	9.2	10.12	8.55	10.15	8.87	9.49	11.57	11.24	6.7	17.27	17.27	4.66	7.09	6.07	7.16	5.55	6.2	8.06	6.83	4.95	6.23	5.65	7.91	9.06	9.77	9.52	9.8	6.95	5.6	6.56	14.13
OG0004168	15.09	8.76	18.04	9.73	7.74	15.92	10.23	11.34	6.86	7.12	9.57	7.99	17.48	6.79	2.23	1.04	1.64	6.25	7.39	6.76	6.13	6.3	6.4	7.45	10.38	9.75	6.84	13.0	13.0	4.13	12.03	4.37	10.47	4.99	8.95	5.69	4.57	3.71	4.52	5.44	6.32	6.38	5.29	6.93	7.46	4.29	7.72	3.06	9.17
OG0004170	24.94	25.82	46.77	68.86	28.86	30.48	24.96	24.69	31.78	31.88	36.55	34.76	57.24	30.84	0.89	0.63	13.6	28.4	17.03	11.0	21.58	23.28	24.75	26.31	33.59	35.7	16.89	47.65	47.65	26.2	17.21	18.79	14.78	18.95	13.89	16.82	21.37	14.43	19.97	13.65	17.1	17.14	29.82	17.86	33.69	31.44	15.16	16.98	12.48
OG0004172	22.94	23.54	25.87	20.59	25.26	17.73	8.99	17.31	16.17	16.64	16.08	16.74	33.88	16.72	0.58	0.48	3.45	5.88	9.3	8.72	6.83	7.74	7.73	8.82	9.49	9.2	5.71	11.61	11.61	3.91	10.46	5.23	9.56	4.32	11.2	5.8	4.5	6.17	6.19	6.7	6.65	6.95	8.49	9.88	9.83	3.29	3.53	1.98	4.24
OG0004173	625.03	599.19	966.27	411.12	717.99	433.95	382.45	734.86	350.77	464.05	567.1	493.17	446.92	441.69	22.25	1.52	4165.21	4129.47	3947.36	1201.67	3413.87	2951.71	2949.74	3050.18	2810.32	3516.56	4719.86	3553.13	3553.13	4032.08	1691.97	2873.68	1115.35	3590.37	1314.28	1296.72	1414.69	1444.03	1495.17	1182.74	1224.1	1360.08	1588.63	2016.41	2382.33	2194.42	1222.09	1541.69	877.2
OG0004174	7.84	3.63	6.92	3.4	5.56	3.41	3.58	4.45	2.14	3.18	3.86	3.19	9.25	3.04	0.09	0.1	0.86	4.12	4.19	0.82	3.35	3.55	3.95	4.16	4.99	5.43	4.89	8.51	8.51	3.84	1.85	4.03	1.94	4.37	1.11	1.29	1.17	0.78	0.81	0.54	0.48	0.47	0.99	0.48	1.14	1.21	0.52	0.64	0.2
OG0004175	11.56	19.05	15.83	11.15	34.24	21.69	31.11	36.91	3.55	3.44	5.59	4.04	7.15	4.19	0.23	0.06	2.71	7.18	7.24	1.98	3.8	4.13	3.89	4.48	4.78	6.3	5.17	9.36	9.36	6.04	2.56	4.13	2.21	3.72	2.44	0.83	0.69	2.08	1.19	5.74	4.85	2.41	1.63	1.6	1.91	0.27	0.06	0.27	0.66
OG0004176	58.21	34.92	46.78	19.82	51.93	28.99	42.23	47.95	53.88	54.95	66.07	57.26	115.33	59.49	3.11	1.52	51.18	116.45	104.09	59.73	71.58	71.64	70.29	89.33	93.5	98.61	101.83	89.43	89.43	94.21	66.06	115.0	52.98	104.15	54.78	48.23	46.73	49.36	39.59	39.53	31.51	37.9	40.76	54.79	48.59	45.36	33.17	23.36	37.99
OG0004177	9.65	21.19	50.71	57.46	11.32	41.23	8.96	8.32	62.86	59.66	62.39	60.9	163.57	57.28	5.49	2.68	3.74	1.74	1.8	37.89	15.11	16.69	14.55	18.21	22.83	22.71	12.41	30.06	30.06	6.43	39.41	8.18	34.38	6.75	30.92	56.52	50.83	33.05	36.24	17.21	18.5	19.96	30.58	33.61	27.61	41.29	36.7	31.79	51.86
OG0004178	182.32	237.48	281.87	112.1	177.43	718.78	135.76	160.54	153.28	152.3	165.43	154.92	116.81	157.05	1.3	0.45	59.34	116.41	102.82	201.21	160.3	183.79	176.17	178.33	185.45	156.49	143.86	129.61	129.61	86.0	148.43	111.14	107.44	104.26	98.12	137.23	137.05	138.91	134.74	134.26	138.41	170.21	173.06	220.27	193.2	155.42	176.72	209.4	252.24
OG0004179	3.11	8.38	11.94	4.68	6.97	4.14	2.1	8.17	0.69	0.78	0.89	0.49	1.88	0.68	0.03	0.0	0.09	1.63	4.34	1.35	1.01	1.16	0.82	1.03	1.11	1.06	0.51	0.92	0.92	1.9	4.53	3.89	3.34	1.06	1.46	1.05	0.75	0.6	0.71	0.76	0.66	0.7	0.69	0.56	0.75	0.43	0.46	0.32	1.12
OG0004180	28.82	24.66	20.59	17.15	24.45	14.97	19.19	29.65	78.65	73.34	82.3	75.77	191.47	70.01	3.74	0.95	20.5	67.64	55.83	69.43	78.84	77.72	60.41	61.57	70.97	72.74	57.13	68.95	68.95	61.45	100.71	63.2	90.61	66.04	90.93	70.72	60.79	54.54	58.0	49.85	54.2	46.7	49.63	44.0	48.7	66.09	69.22	32.98	52.76
OG0004181	19.8	16.02	30.63	18.16	14.7	22.28	14.23	18.09	18.05	18.26	19.76	19.21	31.08	19.15	1.24	0.56	6.43	34.04	21.32	16.46	16.9	22.41	21.73	22.76	28.96	29.19	8.91	35.4	35.4	15.2	18.43	14.45	14.88	15.2	11.72	25.35	21.81	16.7	17.26	14.23	15.19	15.2	18.17	16.03	17.48	88.11	135.84	36.62	17.43
OG0004182	5.58	1.48	109.32	0.74	1.06	11.15	235.53	134.41	0.0	0.0	0.18	0.0	0.0	0.0	0.0	0.0	0.03	0.98	0.13	0.2	7.84	27.81	55.4	69.15	79.79	47.25	2.67	0.0	0.0	0.0	0.17	0.05	0.27	0.24	0.38	0.0	0.0	0.0	0.0	0.0	0.0	0.04	0.0	0.25	0.03	22.22	108.19	15.33	56.94
OG0004183	63.91	70.28	55.64	37.32	87.5	47.2	30.9	52.64	19.19	18.88	24.25	21.13	48.82	18.77	0.74	0.43	16.49	127.89	69.33	9.5	23.92	28.88	28.51	36.77	36.61	34.46	24.68	53.26	53.26	62.72	37.82	50.64	29.54	47.43	21.79	20.69	22.81	16.55	17.53	15.28	14.25	12.41	14.6	13.15	21.56	21.03	11.25	10.98	3.6
OG0004185	19.95	28.88	56.73	30.67	12.58	33.37	16.36	19.73	36.84	43.6	42.5	42.99	89.32	43.21	5.83	5.05	5.11	15.51	18.8	52.16	27.65	32.32	25.53	25.35	30.58	31.26	17.84	43.19	43.19	10.44	26.72	16.13	24.25	13.96	30.69	2.73	1.82	13.53	13.48	100.11	113.49	102.2	80.16	49.97	26.18	0.69	1.35	1.83	8.38
OG0004186	40.49	56.33	74.76	33.76	131.44	62.6	82.0	119.33	80.64	78.1	92.23	78.05	120.92	80.2	1.79	0.48	43.97	399.52	249.77	47.67	128.52	221.86	184.83	120.32	104.12	100.89	92.12	79.17	79.17	68.0	72.91	58.49	59.53	57.73	67.96	69.08	69.83	56.02	62.85	50.28	54.62	52.59	57.64	51.2	55.43	72.05	58.64	68.58	70.67
OG0004187	30.45	35.23	50.99	44.83	36.04	44.46	29.56	33.3	32.5	33.83	38.95	32.8	51.23	31.57	6.48	5.14	11.18	36.51	28.86	25.86	24.31	24.46	21.13	22.31	22.66	23.12	29.93	33.16	33.16	19.22	22.91	17.31	16.33	16.87	16.55	18.2	16.74	18.23	15.95	16.61	16.21	20.17	19.41	25.06	23.56	17.84	17.7	7.06	26.16
OG0004189	35.66	1.39	885.91	1.22	1.66	0.41	5.03	31.87	0.18	0.21	0.53	0.42	0.0	0.17	0.05	0.07	0.0	0.0	0.33	0.72	289.97	498.74	235.98	25.21	0.76	0.41	0.26	0.35	0.35	0.07	4.59	1.46	6.71	3.41	7.44	0.0	0.0	0.0	0.0	0.15	0.0	0.0	0.0	0.05	0.03	0.12	0.11	0.14	0.38
OG0004190	18.69	14.24	13.8	14.18	10.35	9.56	10.03	12.02	12.96	13.88	14.16	15.02	20.48	14.32	2.07	0.6	1.4	16.4	12.18	7.09	8.74	16.75	16.97	17.35	17.85	16.46	4.22	13.2	13.2	2.03	10.93	2.11	12.94	1.71	12.5	12.62	11.03	7.29	7.45	4.79	3.63	4.62	4.45	7.19	6.79	5.56	4.82	2.96	2.62
OG0004192	25.79	25.6	25.18	14.1	24.73	24.93	2.9	11.54	20.9	18.13	19.12	16.28	29.61	16.67	7.12	3.66	2.87	8.76	11.3	23.23	15.11	15.51	13.92	13.78	16.02	15.65	13.03	19.08	19.08	8.57	16.98	11.7	14.34	12.44	10.98	24.57	18.52	18.14	14.81	14.16	14.23	10.6	11.59	12.68	14.17	12.01	13.55	7.26	17.42
OG0004193	34.67	29.9	52.51	43.96	44.9	40.34	4.11	14.26	10.46	20.22	10.47	17.29	12.62	18.71	0.73	0.07	1.3	4.2	5.2	10.75	4.97	5.87	5.06	5.96	8.17	10.34	6.29	8.73	8.73	2.1	4.48	8.17	4.45	7.4	5.02	1.98	2.36	4.87	2.96	4.16	4.53	2.46	4.41	1.75	1.82	1.94	1.57	1.43	1.98
OG0004194	374.43	484.42	156.91	249.83	360.63	558.32	183.65	1101.07	300.63	514.58	294.45	469.64	247.96	532.5	67.16	18.47	29.84	7.96	24.66	1145.55	183.83	155.21	102.86	81.84	69.88	65.07	68.91	67.06	67.06	42.38	443.53	35.66	276.04	20.91	221.65	189.24	152.16	266.67	204.72	419.75	388.55	426.81	285.52	339.6	140.69	62.01	68.48	108.65	495.03
OG0004195	4.08	8.94	3.21	3.12	19.59	3.66	0.24	0.31	1.42	0.78	0.79	1.02	1.38	1.12	0.0	0.0	0.03	3.59	4.97	0.72	1.14	1.83	2.06	1.34	1.37	1.6	0.49	1.25	1.25	0.01	1.1	0.11	1.34	0.19	2.58	1.88	1.48	1.26	1.21	0.93	0.68	0.75	1.03	0.4	0.81	0.15	0.2	0.0	0.53
OG0004196	304.15	10.79	50.51	10.38	13.37	20.12	6.74	710.55	11.43	10.92	10.86	11.04	20.34	10.71	1.76	0.67	0.89	5.47	4.94	7.73	5.74	7.56	6.66	7.21	7.97	7.78	2.98	7.66	7.66	2.82	9.28	3.99	9.49	3.86	9.48	6.35	5.17	4.43	4.54	4.41	4.8	4.95	7.39	5.51	6.5	3.9	3.46	1.64	4.44
OG0004197	6.37	3.71	9.15	5.08	4.8	5.87	5.47	6.68	3.59	3.97	4.47	3.82	13.42	3.88	0.55	0.21	1.09	3.2	3.12	2.96	2.84	3.18	3.03	3.28	4.37	4.07	2.41	6.78	6.78	2.1	2.79	3.08	2.17	3.03	2.09	2.82	2.69	2.54	2.14	2.24	2.55	2.42	2.79	3.06	3.24	2.71	2.38	1.46	4.17
OG0004198	37.12	33.71	46.13	41.8	33.35	32.55	30.94	36.32	7.33	8.25	8.92	7.54	8.38	7.5	0.95	0.51	1.54	9.25	7.45	7.81	6.49	7.97	6.26	8.58	10.17	10.0	4.6	15.8	15.8	3.94	5.13	5.42	4.98	6.18	4.75	5.57	4.79	4.73	5.14	3.73	4.65	4.17	5.96	6.03	5.53	6.38	10.96	5.21	19.4
OG0004199	8.1	6.82	10.98	4.7	7.25	8.11	4.91	5.45	9.95	11.61	9.84	11.67	39.42	12.72	2.72	2.43	1.37	12.72	12.29	5.52	5.17	7.77	7.55	7.83	9.29	9.81	3.04	10.74	10.74	4.31	8.13	5.96	7.29	5.15	6.5	9.25	9.22	9.43	8.17	7.33	6.87	4.55	5.29	4.3	5.18	5.38	3.72	3.26	3.15
OG0004200	8.85	0.0	231.55	0.36	0.23	0.13	2308.5	1518.16	0.0	0.0	0.09	0.0	0.0	0.05	0.07	0.0	0.01	0.0	0.06	0.05	0.13	0.2	0.12	0.1	0.07	0.1	0.0	0.06	0.06	3.05	2.87	1.98	0.44	0.68	0.08	0.0	0.0	0.0	0.0	0.0	0.0	0.0	0.0	0.0	0.0	0.36	0.28	0.08	0.0
OG0004201	164.2	189.92	188.19	136.53	217.93	145.43	80.1	130.35	125.39	137.46	146.85	142.18	195.16	136.7	0.8	0.26	90.21	169.28	187.16	175.51	124.58	149.91	132.57	141.22	136.37	158.9	149.91	183.33	183.33	105.91	129.9	112.53	89.72	124.08	100.54	103.69	93.11	98.57	89.08	103.94	90.87	97.39	95.78	119.78	111.62	84.66	63.93	113.96	60.14
OG0004202	7.12	16.9	19.46	17.64	25.34	3.88	8.49	12.75	0.53	0.67	0.98	0.88	0.0	0.67	0.0	0.0	1.71	3.31	2.47	0.07	1.51	1.8	1.72	1.68	2.31	3.44	1.4	4.16	4.16	2.42	0.62	1.68	0.54	1.41	0.22	0.23	0.24	0.22	0.18	0.16	0.1	0.14	0.13	0.09	0.13	0.15	0.05	0.17	0.01
OG0004204	22.16	17.37	33.36	16.44	18.85	31.48	19.51	20.76	7.2	7.34	8.57	7.19	25.86	7.58	0.64	0.29	3.86	11.64	9.28	5.35	8.17	8.95	7.28	8.87	11.3	12.69	9.07	15.43	15.43	7.06	6.45	7.99	5.15	7.49	4.77	5.43	5.06	3.62	4.06	3.23	4.33	3.99	5.47	4.55	5.85	5.25	2.97	4.27	4.33
OG0004205	10.03	16.41	12.87	26.93	14.72	10.4	3.19	8.55	27.13	27.6	22.48	26.93	51.58	25.6	0.56	0.31	3.77	15.22	12.09	41.92	7.67	6.83	5.16	7.17	8.6	9.95	6.72	9.55	9.55	2.82	19.86	1.67	15.83	2.23	17.23	31.99	28.41	27.57	29.5	21.49	25.45	21.21	20.62	16.74	17.23	18.06	17.39	14.52	10.04
OG0004206	3.84	4.13	2.14	1.1	5.63	1.19	1.0	3.17	12.26	17.39	12.59	16.94	36.75	18.58	3.32	1.3	2.41	13.5	15.85	16.5	16.45	18.48	14.07	13.23	14.59	15.57	15.02	21.05	21.05	8.63	15.8	16.13	12.5	12.15	13.84	10.18	8.12	9.34	7.84	13.11	10.47	14.77	10.13	13.13	9.5	5.37	4.12	5.13	8.7
OG0004207	10.44	74.74	214.81	738.76	11.19	139.72	1.01	2.26	1493.87	1315.02	1404.18	1301.44	2756.54	1339.73	13.24	4.54	113.43	4.29	3.98	668.07	245.05	251.98	237.43	299.13	308.11	307.81	258.83	283.72	283.72	84.83	820.26	83.13	801.17	88.66	957.73	905.78	956.77	895.67	885.13	861.78	1024.83	905.62	1013.19	764.91	780.26	814.79	810.24	955.34	543.63
OG0004208	21.37	21.65	22.85	19.85	10.67	15.92	3.67	11.24	10.6	12.36	11.6	12.02	22.77	13.1	1.47	0.73	1.88	16.59	13.38	9.65	10.81	10.74	8.99	13.59	15.05	14.79	6.8	13.12	13.12	11.76	10.98	17.21	9.02	15.89	6.83	6.7	6.19	6.37	4.71	7.09	6.16	9.33	9.58	10.9	9.33	4.9	4.74	1.96	3.41
OG0004209	31.05	42.14	57.74	36.02	48.11	67.51	35.27	35.29	24.8	25.06	27.76	25.29	33.82	24.13	2.5	2.11	19.19	89.27	60.07	24.1	30.1	38.94	32.76	37.25	43.32	39.34	21.43	46.17	46.17	24.65	28.33	26.22	22.67	34.24	17.89	22.93	21.48	25.46	27.39	26.67	31.15	56.13	56.47	42.8	50.69	29.78	107.24	62.76	54.78
OG0004210	19.37	9.85	23.1	6.24	10.1	18.72	13.17	14.67	21.53	22.88	26.91	23.98	48.36	22.24	4.74	4.43	4.09	21.25	26.5	34.54	23.68	23.4	23.24	24.58	28.73	29.3	19.14	35.72	35.72	17.18	29.51	26.09	23.53	23.77	18.85	19.69	13.74	15.72	12.76	15.72	13.42	14.4	14.03	20.34	18.53	11.71	9.89	6.9	9.38
OG0004216	163.93	131.35	116.68	95.11	172.74	88.67	87.08	167.86	84.7	99.57	100.63	102.1	210.6	94.58	3.9	1.93	75.4	143.46	124.86	58.94	89.51	91.6	89.68	96.94	103.0	115.94	126.45	122.27	122.27	115.21	88.63	116.81	74.87	126.24	67.3	61.69	60.67	63.49	52.05	57.96	53.04	59.8	57.61	76.82	72.21	54.59	50.44	39.15	77.14
OG0004217	106.88	82.16	97.12	67.33	102.27	112.3	49.18	74.88	43.03	45.44	53.81	50.76	111.37	45.72	2.19	1.01	27.34	85.54	54.97	33.79	47.0	51.75	44.35	45.17	50.92	55.22	45.81	60.99	60.99	49.88	37.62	45.1	33.5	47.87	29.07	33.6	31.04	28.96	29.29	31.36	35.04	38.92	44.5	49.93	51.97	33.69	22.95	41.98	26.1
OG0004218	5.25	30.23	86.75	17.41	26.3	37.9	1.58	4.25	49.43	56.06	51.88	50.58	111.73	55.15	1.12	0.84	7.38	4.62	8.29	24.1	7.26	6.06	7.19	9.11	10.09	14.69	55.9	16.94	16.94	0.74	27.36	2.5	18.49	1.64	19.9	29.74	21.7	34.23	16.89	17.07	9.08	7.63	11.14	7.81	14.35	14.65	31.95	10.89	85.06
OG0004219	14.34	8.49	8.8	8.53	14.52	10.18	7.96	13.44	8.87	6.7	10.2	8.78	7.74	9.06	0.18	0.09	1.64	6.0	5.53	1.19	2.74	3.21	3.04	4.83	6.45	4.68	5.23	4.25	4.25	2.81	2.81	2.56	2.4	2.18	2.48	1.68	2.53	1.65	1.09	1.18	1.38	0.54	0.71	0.69	1.27	2.27	1.41	1.26	0.87
OG0004220	53.72	48.5	62.55	108.75	45.24	41.45	84.71	61.15	45.08	57.6	64.54	65.91	39.29	56.51	0.56	0.48	21.45	71.14	49.25	24.07	56.8	61.03	55.59	62.41	79.9	87.1	67.54	103.59	103.59	42.21	21.07	41.11	16.37	55.36	11.86	12.93	12.25	9.08	13.12	12.82	19.01	27.66	42.85	35.37	56.85	27.95	13.25	15.18	10.11
OG0004221	9.96	11.3	17.57	5.18	14.41	8.03	0.32	4.13	53.11	40.05	43.36	35.09	26.34	34.56	3.25	1.46	2.55	17.91	14.37	48.51	22.93	27.03	19.57	20.9	21.45	17.22	8.25	18.67	18.67	7.63	34.52	14.77	27.77	10.96	24.46	77.63	69.6	28.24	34.49	15.83	19.6	32.53	27.42	38.74	40.45	15.81	14.28	11.87	51.64
OG0004222	58.73	61.16	42.64	56.47	50.31	37.39	20.01	30.26	62.76	53.65	57.42	57.21	139.07	55.56	4.41	1.41	10.37	25.05	32.38	33.85	23.62	21.56	23.78	27.02	25.28	25.52	22.54	30.48	30.48	13.01	24.99	12.39	21.24	14.49	23.72	62.34	55.54	52.56	54.09	43.77	51.09	43.38	58.97	38.42	56.0	54.66	38.99	34.04	24.66
OG0004223	12.44	5.52	14.69	8.21	7.09	9.49	6.75	8.69	15.29	16.99	18.45	17.28	43.94	15.44	1.03	0.37	3.75	18.08	17.82	15.92	12.28	15.83	13.34	16.57	18.32	18.12	14.67	22.95	22.95	8.95	12.84	11.64	11.81	12.53	11.09	11.98	10.47	10.73	8.68	8.89	9.44	7.87	9.06	8.69	8.53	6.6	4.05	7.23	7.72
OG0004224	40.47	73.03	51.81	147.98	82.11	46.44	27.13	38.91	27.24	34.67	37.49	37.48	157.96	34.73	0.0	0.0	41.27	54.4	48.22	20.35	25.03	27.24	25.48	28.39	31.0	41.05	45.8	40.32	40.32	49.45	8.21	30.72	6.28	34.1	4.95	19.06	23.03	17.66	20.68	11.74	14.65	15.07	19.32	18.05	30.56	30.48	19.21	21.41	9.32
OG0004225	26.45	25.06	53.3	21.18	34.69	38.07	25.47	28.46	29.19	29.49	30.7	33.76	70.02	31.79	2.29	1.67	14.53	68.91	59.46	31.85	30.57	33.31	35.82	42.82	41.81	35.86	41.01	38.1	38.1	19.66	32.31	26.66	26.68	30.46	26.74	17.98	18.11	19.84	23.06	32.43	36.2	36.69	32.39	20.58	19.45	13.86	10.9	6.4	21.49
OG0004226	25.57	24.15	32.38	25.93	26.13	33.91	22.4	26.91	29.61	30.31	35.44	32.54	62.41	30.4	3.12	2.47	6.01	31.3	28.37	25.27	29.55	32.4	31.57	36.62	41.67	42.44	31.55	52.27	52.27	23.26	21.43	24.87	19.36	28.14	17.96	19.01	16.99	14.09	16.02	15.57	16.55	18.13	21.03	15.43	16.86	26.1	26.32	19.14	24.91
OG0004227	15.12	8.93	12.64	10.07	8.85	8.19	7.06	8.87	3.51	4.2	4.18	4.31	7.92	4.52	14.53	9.31	1.24	8.83	14.71	2.99	30.9	29.53	19.94	19.44	16.13	14.96	6.29	14.0	14.0	15.78	11.96	31.93	15.2	29.89	28.98	8.83	7.69	4.59	3.97	3.1	2.34	1.85	2.19	1.75	2.07	1.72	2.01	1.4	1.76
OG0004228	0.15	0.77	5.04	0.33	0.24	0.09	0.0	0.05	2.52	2.34	2.74	2.41	1.88	2.1	0.2	0.08	0.07	5.51	3.65	0.84	5.21	12.39	22.47	14.91	7.45	2.74	3.28	2.86	2.86	0.83	0.91	0.96	0.92	1.06	0.93	1.71	1.34	0.9	1.29	0.68	0.9	0.46	0.63	0.41	0.86	0.7	0.7	0.68	0.59
OG0004229	39.08	25.56	34.61	38.04	29.5	21.78	59.21	85.15	74.67	107.41	70.08	112.64	114.21	115.94	2.33	0.59	15.8	163.71	109.16	21.85	31.08	44.54	45.58	52.35	58.01	51.16	35.41	38.89	38.89	49.05	24.65	46.86	28.67	64.36	34.66	15.68	19.64	44.06	39.22	28.05	32.97	19.14	26.46	10.05	16.95	24.48	16.61	13.52	8.77
OG0004230	8.44	9.81	16.6	71.9	4.37	41.99	0.65	2.05	97.22	73.47	103.1	75.41	105.38	74.73	1.46	1.42	6.74	0.31	0.87	110.68	26.29	13.94	10.32	10.94	13.19	14.83	18.04	17.93	17.93	8.56	31.47	11.23	31.31	4.72	41.64	117.16	159.81	74.51	90.17	39.67	45.75	23.86	32.81	32.34	55.83	66.8	55.04	43.49	106.38
OG0004231	20.82	12.48	47.46	30.34	6.69	18.94	10.24	14.62	7.42	22.58	8.89	17.24	31.92	16.49	12.3	2.48	3.62	14.08	15.05	27.56	12.0	8.27	6.69	4.74	4.76	3.58	3.42	2.48	2.48	2.97	20.38	4.73	12.1	4.66	9.14	11.07	10.4	13.93	19.81	11.14	22.36	10.88	8.74	9.1	3.99	4.03	1.27	2.72	33.73
OG0004232	12.54	18.71	35.3	10.5	21.3	13.9	3.63	9.51	5.7	7.96	6.02	7.41	29.12	9.39	0.39	0.21	0.63	24.95	16.77	12.26	12.42	13.75	14.21	19.18	28.75	40.22	51.85	21.15	21.15	17.95	17.1	29.51	11.93	26.07	13.0	11.56	8.92	7.57	6.82	6.42	5.42	4.77	3.23	3.09	4.37	2.7	2.93	1.51	2.49
OG0004233	50.76	38.21	74.21	28.01	42.01	53.06	29.75	46.68	21.44	24.03	20.83	23.02	19.82	23.41	4.15	2.31	2.23	28.29	23.16	20.11	15.49	16.24	15.25	16.64	20.42	18.06	10.2	20.29	20.29	9.04	19.41	13.23	15.13	12.55	15.17	15.89	12.31	15.29	17.74	16.82	17.11	24.23	22.59	19.76	17.36	12.35	13.32	16.55	19.44
OG0004234	17.46	9.76	21.42	13.65	8.72	11.1	5.85	10.51	74.68	72.68	77.18	85.24	82.92	73.31	5.03	1.38	87.91	39.83	46.54	36.2	67.29	43.49	56.02	61.86	61.35	84.86	73.57	90.99	90.99	79.57	49.38	56.43	34.27	56.77	42.59	49.02	62.71	52.94	44.22	38.08	39.49	39.53	41.18	36.2	50.08	59.6	46.72	31.56	54.7
OG0004235	102.62	56.63	71.46	81.65	63.32	54.96	35.63	92.81	194.67	204.38	228.26	205.81	363.63	209.48	5.42	3.67	79.6	154.1	187.75	126.95	141.26	126.8	195.13	214.48	160.07	149.9	182.42	172.27	172.27	106.28	130.48	109.74	116.14	122.55	137.72	243.99	199.38	193.23	155.66	182.38	126.86	134.29	118.0	91.48	106.03	139.15	134.71	57.47	154.52
OG0004236	29.88	22.75	31.27	31.95	24.86	24.67	26.73	26.99	15.58	16.06	17.21	16.93	83.47	16.84	2.34	1.15	3.56	27.14	24.67	16.56	16.75	21.83	22.71	23.98	27.69	29.14	18.69	45.26	45.26	12.56	16.91	14.07	15.29	17.2	14.13	17.98	16.41	13.86	14.47	12.26	12.72	11.68	13.66	11.16	11.73	10.52	7.95	7.8	18.02
OG0004237	42.93	34.16	88.93	18.08	36.4	61.14	34.97	49.71	87.48	90.82	80.99	90.28	263.15	89.75	4.18	3.27	10.78	39.75	41.94	136.35	77.57	71.72	68.57	72.99	74.09	75.18	40.72	70.59	70.59	49.32	142.09	67.76	99.11	60.34	70.28	88.37	84.83	67.99	64.92	54.83	52.84	64.92	64.96	94.41	60.0	61.31	64.75	47.25	141.61
OG0004238	17.06	18.61	30.67	9.79	15.04	24.46	9.29	11.83	11.72	10.85	12.43	10.6	22.98	11.66	1.96	1.0	1.72	25.5	17.33	13.95	5.59	7.62	6.84	6.56	9.05	9.18	3.45	10.63	10.63	5.77	7.68	8.63	6.17	6.1	4.65	11.43	9.25	6.45	6.68	6.23	5.87	7.22	10.0	8.64	8.39	3.2	2.48	2.11	5.22
OG0004239	40.52	27.36	28.98	17.45	26.03	27.71	12.16	13.39	24.18	24.06	22.89	24.26	55.23	26.26	0.41	0.31	3.55	12.31	16.79	35.86	15.26	15.89	15.82	16.84	18.89	20.19	14.69	26.05	26.05	12.71	25.26	19.3	20.88	14.54	12.81	13.3	13.89	13.54	11.6	14.72	15.0	16.96	17.36	20.03	14.11	14.13	8.15	11.57	28.88
OG0004240	9.34	4.13	12.24	4.39	4.68	7.57	5.41	11.46	7.49	7.84	7.67	7.61	13.6	6.74	2.01	0.96	1.34	7.81	6.32	10.05	9.12	13.08	12.16	10.93	12.6	11.75	4.3	11.49	11.49	4.23	6.21	5.01	4.61	4.26	4.47	7.54	5.76	5.41	4.88	6.75	6.46	7.79	6.27	6.18	4.65	3.07	2.62	1.39	3.83
OG0004241	0.76	12.5	3.46	2.31	17.98	5.1	1.27	1.32	2.61	3.5	2.86	3.51	9.34	3.26	1.3	0.42	0.31	14.67	14.32	3.03	1.86	2.54	2.42	2.43	2.99	3.56	1.07	2.06	2.06	0.78	4.8	1.02	4.62	1.21	4.19	4.11	2.95	2.61	2.3	2.08	1.87	1.55	1.58	1.17	1.26	2.15	4.45	3.53	6.84
OG0004242	4.15	3.3	36.0	4.75	21.16	8.35	4.75	7.17	5.6	4.62	8.98	5.8	7.3	5.32	0.05	0.0	0.94	9.04	17.65	1.81	9.05	18.99	8.07	4.5	9.75	10.55	10.07	19.6	19.6	1.19	1.22	0.53	1.08	0.29	1.71	10.0	13.13	3.77	6.02	2.95	2.13	1.47	2.65	3.62	5.62	7.61	2.82	3.87	0.7
OG0004243	131.27	81.95	87.3	70.2	105.83	74.44	54.95	94.18	108.78	121.9	123.97	120.5	164.4	127.62	1.7	1.26	61.64	127.34	100.08	62.56	76.05	73.59	68.6	72.88	83.49	87.6	82.08	94.61	94.61	90.29	75.05	76.05	54.54	90.87	49.45	59.73	53.36	54.42	51.31	54.0	51.49	56.01	57.76	75.37	71.21	52.54	46.95	36.95	37.19
OG0004244	5.3	9.04	13.73	38.42	5.15	16.94	5.61	6.2	36.08	31.92	35.84	35.8	233.41	29.8	1.67	0.92	29.38	6.25	6.95	19.15	30.21	14.76	23.37	27.27	30.97	34.46	23.73	33.4	33.4	23.53	26.58	13.6	22.22	13.13	30.1	33.31	38.79	30.21	34.68	22.6	25.67	23.45	31.12	21.84	30.04	39.62	23.54	10.04	12.11
OG0004245	28.04	28.35	20.59	27.72	35.13	26.85	13.5	21.23	46.69	51.59	53.13	55.96	74.17	51.84	2.81	1.57	20.13	82.82	64.68	34.03	50.5	50.92	45.36	53.05	65.23	68.04	42.13	84.12	84.12	46.69	34.52	41.26	28.2	49.53	24.39	31.13	27.87	28.19	28.4	25.16	27.28	28.86	37.94	31.31	37.28	33.61	20.58	23.09	23.14
OG0004246	3.27	3.0	16.13	7.65	9.72	5.37	2.6	4.52	13.06	27.61	13.6	25.91	14.69	27.3	0.3	0.18	0.1	9.43	12.14	3.88	5.87	11.71	10.64	10.46	9.83	7.46	4.45	11.33	11.33	3.04	1.81	11.03	2.08	14.8	2.03	2.79	2.58	7.76	7.14	3.99	4.45	3.26	3.84	2.25	3.54	2.88	1.89	2.05	2.35
OG0004247	2.76	5.92	17.13	7.31	4.92	1.76	1.34	2.06	2.71	4.01	3.48	4.01	11.49	4.04	0.27	0.17	1.25	4.8	5.0	3.11	6.03	7.53	6.51	5.64	6.03	5.93	2.51	25.33	25.33	3.69	2.61	3.17	2.55	4.35	1.8	4.06	2.98	4.88	3.78	3.52	3.1	5.64	5.89	4.76	4.28	2.35	1.77	1.55	1.4
OG0004248	174.4	612.19	880.74	838.51	494.27	2195.5	427.53	265.44	3320.04	2205.7	3268.08	1913.76	1613.28	1946.51	1.38	0.52	621.62	187.61	108.71	2314.8	1847.73	1867.56	1383.57	1392.84	1481.19	1414.31	1428.93	1313.86	1313.86	51.14	716.63	77.47	656.9	79.5	722.72	326.17	429.85	755.94	1316.48	1521.11	2143.36	2363.66	2386.04	2013.11	1667.45	160.86	126.07	214.76	325.69
OG0004249	13.31	0.11	25.86	11.05	0.33	2.44	0.05	2.98	13.51	5.68	9.77	6.38	18.44	5.42	1.87	0.51	0.19	0.82	2.76	18.82	4.27	5.61	5.11	5.99	6.52	6.59	3.93	4.55	4.55	3.65	14.68	7.85	9.86	4.22	9.78	8.86	8.47	9.26	8.83	16.09	19.52	9.75	12.72	8.9	9.32	3.57	1.11	2.17	1.23
OG0004252	2.6	5.58	2.58	3.01	5.98	2.38	0.91	0.91	0.26	0.47	0.23	0.44	0.0	0.4	0.04	0.0	0.31	21.23	19.94	2.42	0.39	0.33	0.13	0.15	0.07	0.07	0.13	0.0	0.0	0.22	0.29	0.04	0.28	0.1	0.17	1.81	0.99	1.9	1.81	1.82	1.31	1.32	0.71	0.48	0.26	0.63	0.05	0.15	1.17
OG0004253	15.98	14.19	17.56	11.95	15.81	17.45	10.02	15.07	19.57	24.1	24.69	24.43	39.53	24.08	2.57	0.91	5.62	17.73	20.55	14.8	18.5	24.84	23.59	27.44	29.5	27.95	19.2	29.88	29.88	6.78	15.36	11.26	16.63	13.68	21.95	21.14	15.23	12.1	13.01	9.77	8.18	7.32	8.61	6.73	6.04	13.69	11.92	13.57	19.83
OG0004254	243.66	234.1	214.66	210.56	351.9	190.22	100.46	176.64	265.86	297.68	295.95	291.75	400.14	281.89	1.99	0.58	239.88	667.62	456.23	222.73	403.87	344.8	488.13	534.78	583.21	498.59	411.3	510.17	510.17	397.88	242.51	371.45	270.27	446.88	280.11	361.93	236.92	278.74	319.74	268.36	268.56	291.02	300.07	230.49	252.47	339.95	428.22	319.66	423.87
OG0004255	23.2	10.13	16.2	7.15	12.28	12.67	4.75	11.0	4.12	4.47	3.98	3.95	4.69	4.14	0.58	0.59	0.41	4.36	5.21	8.16	4.81	5.33	3.82	3.66	4.88	5.23	4.9	7.16	7.16	2.14	9.02	4.1	7.09	4.1	4.43	4.75	3.23	2.85	2.23	2.86	2.75	2.69	2.63	3.22	2.99	2.48	7.09	6.99	15.83
OG0004256	23.38	27.42	28.83	26.59	29.58	25.2	18.14	21.81	21.88	25.19	17.8	24.72	12.15	26.22	4.65	1.39	1.09	20.36	18.59	21.69	21.84	19.19	15.93	17.16	23.57	21.26	9.48	21.13	21.13	7.22	24.64	13.58	21.69	10.8	17.01	24.58	16.68	11.57	14.71	11.65	15.0	19.61	26.83	27.61	23.56	18.09	19.32	10.25	83.57
OG0004257	20.16	17.37	31.49	19.65	20.43	28.67	22.48	24.1	19.82	23.14	20.91	22.57	52.07	22.3	6.85	5.05	4.91	31.59	27.22	22.12	18.62	21.59	19.08	19.16	23.01	23.68	15.81	34.85	34.85	12.08	18.95	12.81	14.86	14.41	11.98	13.5	12.19	15.25	13.55	17.23	16.9	19.1	18.75	22.68	19.54	9.66	7.55	5.94	18.51
OG0004265	7.28	5.35	7.23	2.48	6.65	3.64	3.67	4.89	5.22	6.34	6.94	5.4	22.95	6.38	0.62	0.67	1.93	9.48	8.29	5.04	4.64	6.05	4.64	4.33	5.28	5.0	3.75	5.97	5.97	3.51	3.5	3.18	3.15	3.36	3.04	2.0	2.22	7.82	5.84	16.44	16.03	13.0	10.4	8.26	6.46	0.72	0.67	1.9	2.26
OG0004267	16.33	10.3	26.86	4.45	13.63	15.96	7.1	10.54	3.65	4.23	3.86	3.75	6.47	3.86	1.02	0.58	0.65	5.39	4.11	2.68	2.4	3.18	3.27	3.19	4.14	4.03	1.76	4.98	4.98	2.1	3.05	2.43	2.37	2.71	2.13	3.38	3.61	2.8	2.44	2.36	2.95	2.58	2.82	2.31	3.01	1.93	1.21	1.21	1.57
OG0004268	70.53	103.17	76.08	88.64	105.17	59.38	74.38	78.29	35.2	35.04	38.83	36.0	147.96	34.31	1.46	0.55	7.88	62.77	53.31	17.5	19.02	22.88	22.91	27.4	30.66	31.14	17.55	31.12	31.12	20.43	57.5	19.55	47.12	18.89	41.74	26.19	27.99	22.95	27.31	18.7	22.08	12.76	15.35	11.95	14.18	19.43	9.65	15.78	8.75
OG0004269	27.37	15.53	21.56	10.91	18.04	17.34	15.63	23.83	18.65	17.47	21.17	17.6	40.18	18.22	1.23	0.73	4.2	53.91	39.31	14.26	13.47	15.13	15.98	18.28	21.23	19.08	17.35	19.53	19.53	13.59	18.9	16.35	15.2	14.62	14.97	19.01	16.72	13.74	12.65	14.32	12.27	12.75	12.61	12.74	12.84	9.34	6.65	3.02	8.79
OG0004270	59.2	45.99	41.57	16.21	46.35	45.51	22.86	55.02	35.38	42.37	40.79	40.28	222.02	40.24	11.61	6.22	17.37	77.44	78.93	61.49	54.15	45.76	47.18	46.96	43.02	41.14	44.24	44.09	44.09	20.36	32.08	30.04	28.94	25.71	47.53	103.5	72.43	134.67	178.17	648.22	443.26	611.45	263.01	251.98	177.16	20.71	32.96	34.7	71.36
OG0004271	0.41	1.17	0.18	2.12	1.65	0.43	0.0	0.37	0.32	2.32	1.1	1.6	0.0	2.49	0.4	0.1	0.66	14.22	22.99	0.55	2.48	4.38	5.24	2.01	1.61	1.6	1.13	3.41	3.41	0.01	1.83	0.16	1.89	0.31	3.3	1.12	1.38	0.77	1.33	0.5	0.79	0.66	0.75	0.38	0.86	0.5	0.75	1.06	4.32
OG0004272	2.55	14.94	8.34	13.58	19.44	26.68	0.6	1.02	36.48	55.01	28.43	46.72	75.33	45.89	3.31	1.8	4.2	64.06	49.11	27.92	12.75	17.1	14.23	13.56	12.39	10.07	6.09	7.52	7.52	0.63	36.24	3.0	26.15	2.08	18.6	38.78	52.5	46.1	39.72	10.19	15.15	9.55	25.71	13.78	15.69	28.04	21.45	32.37	131.38
OG0004273	1.19	1.15	1.89	0.35	1.08	1.1	0.24	0.78	1.59	1.64	0.9	1.64	0.0	1.21	2.62	0.78	0.0	1.39	1.82	1.28	0.35	0.27	0.14	0.18	0.22	0.12	0.09	2.03	2.03	0.06	0.97	0.05	0.33	0.06	0.19	2.15	1.22	0.78	0.91	0.98	0.64	1.73	1.95	0.81	0.49	0.56	0.33	0.53	0.35
OG0004274	11.57	11.41	19.14	12.34	11.92	13.86	5.9	7.24	23.25	30.55	24.79	30.44	46.29	32.0	6.85	3.22	6.32	36.58	33.08	25.88	52.46	72.35	50.01	38.7	36.7	32.83	21.44	34.62	34.62	14.33	23.63	16.5	21.37	15.2	18.77	16.87	16.13	17.26	14.32	13.68	14.91	15.18	16.47	13.55	11.72	13.58	10.61	8.43	22.6
OG0004275	70.36	44.52	75.03	41.8	57.38	46.99	28.54	59.08	30.46	35.49	39.32	39.21	95.04	39.65	1.69	0.71	25.27	105.7	86.85	26.59	50.11	43.0	48.48	57.61	59.05	52.63	60.89	55.0	55.0	49.61	31.39	53.67	25.58	52.47	25.51	18.12	16.8	19.23	15.27	20.34	17.36	22.47	20.26	22.33	23.8	11.82	10.6	7.61	16.58
OG0004276	63.08	338.6	280.29	2586.29	8.4	344.27	3.89	7.68	3684.54	3194.05	2809.13	2937.84	1933.17	3107.4	10.43	5.09	151.17	4.01	2.89	1024.45	351.89	399.76	322.89	429.72	450.5	454.39	511.77	517.78	517.78	210.46	1544.92	181.28	1436.37	147.53	1584.19	2678.21	3595.25	2476.13	2798.65	2072.84	2579.27	1886.75	2230.45	1590.31	1756.98	2609.79	2269.17	3480.36	2771.19
OG0004277	0.37	0.12	2.76	0.0	0.19	0.64	0.52	0.73	0.0	0.0	0.0	0.0	0.0	0.0	0.0	0.0	0.0	0.0	0.0	0.0	0.04	0.15	0.44	0.8	1.29	1.14	1.3	0.13	0.13	0.0	0.0	0.0	0.0	0.0	0.02	0.0	0.0	0.0	0.0	0.0	0.0	0.0	0.0	0.0	0.0	0.0	0.0	0.0	0.0
OG0004278	6.89	13.57	8.43	19.05	21.43	2.61	9.99	13.47	2.37	3.57	5.61	4.17	3.7	3.56	0.06	0.03	6.31	7.88	9.83	0.23	4.14	5.22	4.05	4.92	7.93	8.44	5.17	10.19	10.19	13.78	3.15	12.86	3.08	7.55	1.37	1.2	0.94	0.86	0.9	0.88	0.62	0.47	0.62	0.4	0.62	0.48	0.1	0.29	0.04
OG0004279	6.97	6.99	25.81	0.0	106.37	32.69	0.0	25.54	0.31	0.0	0.0	0.63	0.0	0.58	0.14	0.18	0.0	9.18	30.27	0.25	0.16	0.21	0.49	0.19	0.07	0.15	1.45	0.5	0.5	0.16	0.09	0.05	0.18	0.05	0.24	0.36	0.1	0.24	0.1	0.06	0.17	0.0	0.0	0.04	0.15	0.58	0.3	0.14	0.29
OG0004280	36.36	43.9	33.46	46.71	35.6	35.02	15.55	27.25	28.21	28.47	29.65	28.54	50.93	27.84	2.16	0.79	8.7	28.04	23.19	22.62	22.36	28.63	22.03	25.78	29.57	28.25	25.27	32.81	32.81	22.74	24.7	27.87	19.15	23.07	18.63	21.11	19.86	24.07	21.81	25.73	27.62	26.42	31.32	23.91	24.12	16.92	13.54	19.9	20.13
OG0004281	3.22	2.79	12.01	3.82	3.62	3.78	2.86	3.87	7.57	8.4	9.06	7.72	12.02	7.98	1.73	1.04	1.81	7.89	7.57	12.09	6.63	8.03	7.38	8.93	10.72	11.06	5.92	13.04	13.04	5.27	6.38	4.99	6.01	6.03	5.63	5.61	4.56	5.11	4.41	7.95	7.75	8.87	8.15	7.73	6.38	3.63	3.5	3.59	9.18
OG0004283	30.92	7.25	49.2	13.12	9.49	11.5	11.36	14.71	43.12	55.9	40.51	51.02	38.18	43.94	3.45	1.04	6.62	7.43	7.45	17.76	42.94	66.92	46.66	30.81	28.8	30.84	26.75	27.83	27.83	6.01	19.59	8.73	22.15	13.56	26.37	12.85	15.22	16.13	13.83	8.43	9.05	4.55	11.89	10.02	13.27	11.39	8.6	7.98	6.54
OG0004284	33.44	24.69	44.13	25.02	27.39	55.73	19.89	25.88	17.44	19.54	21.12	20.3	58.81	20.49	1.79	0.87	6.77	39.37	32.59	18.69	23.45	32.65	29.89	31.44	36.75	37.69	17.57	49.46	49.46	25.3	21.74	24.2	19.9	26.21	14.75	16.74	12.97	12.62	12.14	15.48	14.71	19.4	19.94	18.62	18.25	13.53	16.35	14.08	21.08
OG0004285	16.93	10.0	35.58	13.75	13.63	36.35	18.96	20.66	17.03	19.12	18.22	20.02	21.37	20.18	0.82	0.24	5.1	18.47	14.35	16.31	12.54	12.77	12.1	15.6	18.62	16.34	13.23	24.37	24.37	10.26	11.17	12.25	10.21	10.36	8.53	9.38	8.43	7.26	8.15	6.51	7.8	10.55	10.25	8.76	8.73	8.77	7.03	9.0	15.83
OG0004288	12.08	20.75	9.18	26.51	25.97	13.2	4.55	14.6	24.04	18.67	20.66	18.02	47.57	16.72	1.68	0.49	0.81	3.46	7.85	16.94	4.94	6.37	4.72	4.88	5.25	5.18	4.55	5.78	5.78	0.95	10.84	2.09	9.21	1.77	7.04	18.95	26.61	18.64	23.83	18.15	24.07	6.85	5.89	8.03	9.3	11.79	3.27	9.36	13.46
[truncated: 4,945 more rows]
[truncated: 2,622 more columns]
